# Supplementary material for: C16orf72/HAPSTR1/TAPR1 functions with BRCA1/Senataxin to modulate replication-associated R-loops and confer resistance to PARP disruption
Source: Nat Commun. 2023 Aug 17;14:5003. doi: 10.1038/s41467-023-40779-9 (PMC10435583; doi:10.1038/s41467-023-40779-9)
Supplement: Supplementary file 4 — Supplementary Data 1 [file 41467_2023_40779_MOESM4_ESM.xlsx]

## Sheet: WT viability
id	num	neg|score	neg|p-value	neg|fdr	neg|rank	neg|goodsgrna	neg|lfc	pos|score	pos|p-value	pos|fdr	pos|rank	pos|goodsgrna	pos|lfc
POLR2L	4	8.6687e-11	2.7417e-07	0.000825	1	4	-3.1326	1	1	1	18056	0	-3.1326
RPL14	4	8.6194e-09	2.7417e-07	0.000825	2	4	-1.5121	1	1	1	18055	0	-1.5121
BUB3	4	2.3507e-08	2.7417e-07	0.000825	3	4	-2.1371	1	1	1	18054	0	-2.1371
CCT3	4	6.157e-08	2.7417e-07	0.000825	4	4	-1.3487	1	1	1	18053	0	-1.3487
POLR3H	4	7.6485e-08	2.7417e-07	0.000825	5	4	-1.666	1	1	1	18052	0	-1.666
EIF3A	4	9.3656e-08	2.7417e-07	0.000825	6	4	-1.5479	1	1	1	18051	0	-1.5479
RRM1	4	1.2901e-07	8.2252e-07	0.00099	7	4	-1.4872	1	1	1	18050	0	-1.4872
LSM2	4	1.5865e-07	8.2252e-07	0.00099	8	4	-1.5393	1	1	1	18049	0	-1.5393
PSMA5	4	1.8897e-07	8.2252e-07	0.00099	9	4	-1.4144	1	1	1	18048	0	-1.4144
TUBB	4	1.9998e-07	8.2252e-07	0.00099	10	4	-2.322	1	1	1	18047	0	-2.322
TIMM44	4	2.3653e-07	1.3709e-06	0.00099	11	4	-1.3826	1	1	1	18046	0	-1.3826
PSMG1	4	2.4452e-07	1.3709e-06	0.00099	12	4	-1.312	1	1	1	18045	0	-1.312
RPP25L	4	2.5528e-07	1.3709e-06	0.00099	13	4	-1.8697	1	1	1	18044	0	-1.8697
SF3B4	4	2.6573e-07	1.3709e-06	0.00099	14	4	-1.7139	1	1	1	18043	0	-1.7139
NARFL	4	2.9397e-07	1.3709e-06	0.00099	15	4	-1.5691	1	1	1	18042	0	-1.5691
RCL1	4	3.0118e-07	1.3709e-06	0.00099	16	4	-1.7082	1	1	1	18041	0	-1.7082
WDR43	4	3.0927e-07	1.3709e-06	0.00099	17	4	-1.6598	1	1	1	18040	0	-1.6598
PRPF38A	4	3.5056e-07	1.3709e-06	0.00099	18	4	-1.3859	1	1	1	18039	0	-1.3859
POLR1B	4	4.0851e-07	1.3709e-06	0.00099	19	4	-1.5162	1	1	1	18038	0	-1.5162
SYMPK	4	4.1961e-07	1.3709e-06	0.00099	20	4	-1.4298	1	1	1	18037	0	-1.4298
SRP14	4	5.0693e-07	1.3709e-06	0.00099	21	4	-1.5912	1	1	1	18036	0	-1.5912
PPP4C	4	5.2658e-07	1.3709e-06	0.00099	22	4	-1.5354	1	1	1	18035	0	-1.5354
ALG1	4	5.4225e-07	1.3709e-06	0.00099	23	4	-1.7241	1	1	1	18034	0	-1.7241
POP5	4	5.5582e-07	1.3709e-06	0.00099	24	4	-1.5376	0.99512	0.99516	1	17140	0	-1.5376
HSPA5	4	5.8536e-07	1.3709e-06	0.00099	25	4	-1.5172	1	1	1	18033	0	-1.5172
HYPK	4	6.3607e-07	1.9192e-06	0.001118	26	4	-1.8724	1	1	1	18032	0	-1.8724
NOL8	4	6.5151e-07	1.9192e-06	0.001118	27	4	-0.83867	1	1	1	18031	0	-0.83867
ALDOA	4	7.1057e-07	1.9192e-06	0.001118	28	4	-2.0043	1	1	1	18030	0	-2.0043
HIRA	4	8.4693e-07	1.9192e-06	0.001118	29	4	-1.2426	1	1	1	18029	0	-1.2426
SSU72	4	8.6607e-07	1.9192e-06	0.001118	30	4	-1.8819	1	1	1	18028	0	-1.8819
MED24	4	8.9044e-07	1.9192e-06	0.001118	31	4	-1.3037	1	1	1	18027	0	-1.3037
LONP1	4	9.9846e-07	3.0159e-06	0.001513	32	4	-1.807	1	1	1	18026	0	-1.807
NOC4L	4	1.002e-06	3.0159e-06	0.001513	33	4	-1.1792	1	1	1	18025	0	-1.1792
RPS11	4	1.0421e-06	3.0159e-06	0.001513	34	4	-1.6074	1	1	1	18024	0	-1.6074
CIRH1A	4	1.057e-06	3.0159e-06	0.001513	35	4	-1.3684	1	1	1	18023	0	-1.3684
RPS5	4	1.1063e-06	3.0159e-06	0.001513	36	4	-1.5094	1	1	1	18022	0	-1.5094
SF3A3	4	1.1455e-06	3.5643e-06	0.00157	37	4	-1.4259	1	1	1	18021	0	-1.4259
BRD2	4	1.2564e-06	3.5643e-06	0.00157	38	4	-1.1079	1	1	1	18020	0	-1.1079
THOC2	4	1.2585e-06	3.5643e-06	0.00157	39	4	-1.5817	1	1	1	18019	0	-1.5817
AIFM1	4	1.2713e-06	3.5643e-06	0.00157	40	4	-1.1806	1	1	1	18018	0	-1.1806
EIF3G	4	1.3458e-06	3.5643e-06	0.00157	41	4	-1.7125	1	1	1	18017	0	-1.7125
HSPA9	4	1.4732e-06	4.1126e-06	0.001727	42	4	-1.3272	1	1	1	18016	0	-1.3272
TPT1	4	1.5414e-06	4.1126e-06	0.001727	43	4	-1.6911	1	1	1	18015	0	-1.6911
CCT2	4	1.6222e-06	4.661e-06	0.001881	44	4	-1.5319	1	1	1	18014	0	-1.5319
ZNF407	4	1.7658e-06	5.2093e-06	0.001881	45	4	-1.1833	1	1	1	18013	0	-1.1833
PDCD11	4	1.7827e-06	5.2093e-06	0.001881	46	4	-1.5572	0.99969	0.99969	1	17611	0	-1.5572
CPSF4	4	1.8125e-06	5.2093e-06	0.001881	47	4	-1.7198	1	1	1	18005	0	-1.7198
POP7	4	1.8241e-06	5.2093e-06	0.001881	48	4	-2.0429	1	1	1	18012	0	-2.0429
UBR4	4	1.8326e-06	5.2093e-06	0.001881	49	4	-1.0357	1	1	1	18011	0	-1.0357
CPSF3L	4	1.8695e-06	5.2093e-06	0.001881	50	4	-1.8496	1	1	1	18010	0	-1.8496
NOP16	4	1.9421e-06	5.7577e-06	0.001999	51	4	-1.5859	1	1	1	18009	0	-1.5859
ORC6	4	1.9658e-06	5.7577e-06	0.001999	52	4	-1.1676	1	1	1	18008	0	-1.1676
MOCS3	4	2.0875e-06	6.306e-06	0.002148	53	4	-1.3841	1	1	1	18007	0	-1.3841
NAA38	4	2.205e-06	6.8544e-06	0.00221	54	4	-1.7047	1	1	1	18006	0	-1.7047
PSMD13	4	2.3681e-06	6.8544e-06	0.00221	55	4	-1.1211	1	1	1	18004	0	-1.1211
CCDC84	4	2.4025e-06	6.8544e-06	0.00221	56	4	-1.7175	1	1	1	18003	0	-1.7175
TRAIP	4	2.431e-06	7.4027e-06	0.002228	57	4	-1.4967	0.99997	0.99997	1	17875	0	-1.4967
TCEB2	4	2.4798e-06	7.4027e-06	0.002228	58	4	-1.8178	0.99999	0.99999	1	17954	0	-1.8178
ISG20L2	4	2.6049e-06	7.4027e-06	0.002228	60	4	-1.6039	0.99994	0.99994	1	17805	0	-1.6039
CCT6A	4	2.6056e-06	7.4027e-06	0.002228	61	4	-1.6158	1	1	1	18001	0	-1.6158
NEDD1	4	2.7062e-06	8.4994e-06	0.002516	62	4	-1.5769	1	1	1	18000	0	-1.5769
DDX59	3	2.5312e-06	9.0478e-06	0.002635	59	3	-1.4249	1	1	1	18002	0	-1.4249
MOB4	4	2.827e-06	9.5961e-06	0.002695	63	4	-1.3448	0.99072	0.99076	1	16939	0	-1.3448
SF3B3	4	2.8645e-06	9.5961e-06	0.002695	64	4	-1.5541	1	1	1	17999	0	-1.5541
GPN3	4	2.8946e-06	1.0144e-05	0.002695	65	4	-1.9034	0.99904	0.99903	1	17454	0	-1.9034
CCNA2	4	3.071e-06	1.1241e-05	0.002695	66	4	-1.3159	1	1	1	17998	0	-1.3159
TRAPPC3	4	3.104e-06	1.1241e-05	0.002695	67	4	-1.33	0.99994	0.99994	1	17813	0	-1.33
RPP21	4	3.1044e-06	1.1241e-05	0.002695	68	4	-1.636	1	1	1	17997	0	-1.636
ATP5B	4	3.1183e-06	1.1241e-05	0.002695	69	4	-1.4736	1	1	1	17993	0	-1.4736
GPI	4	3.138e-06	1.1241e-05	0.002695	70	4	-1.2696	1	1	1	17996	0	-1.2696
DHX9	4	3.1422e-06	1.1241e-05	0.002695	71	4	-1.1464	1	1	1	17995	0	-1.1464
POLR2C	4	3.1759e-06	1.1241e-05	0.002695	72	4	-1.6136	0.99517	0.9952	1	17143	0	-1.6136
C9orf114	4	3.2492e-06	1.1241e-05	0.002695	73	4	-1.1112	1	1	1	17994	0	-1.1112
EIF3D	4	3.328e-06	1.179e-05	0.002695	74	4	-1.1304	1	1	1	17992	0	-1.1304
RTCB	4	3.3381e-06	1.179e-05	0.002695	75	4	-1.5667	1	1	1	17987	0	-1.5667
DNAJA3	4	3.3833e-06	1.179e-05	0.002695	76	4	-2.0444	0.99999	0.99998	1	17936	0	-2.0444
SPATA5	4	3.4352e-06	1.179e-05	0.002695	77	4	-1.1404	1	1	1	17991	0	-1.1404
FAM96B	4	3.4989e-06	1.179e-05	0.002695	78	4	-1.3725	1	1	1	17990	0	-1.3725
URB1	4	3.5961e-06	1.179e-05	0.002695	79	4	-1.0274	1	1	1	17989	0	-1.0274
GUK1	4	3.6454e-06	1.2338e-05	0.002785	80	4	-1.2244	1	1	1	17988	0	-1.2244
PSMG3	4	4.008e-06	1.3983e-05	0.003016	81	4	-1.9923	0.99999	0.99999	1	17947	0	-1.9923
SMARCA5	4	4.0206e-06	1.3983e-05	0.003016	82	4	-1.0573	1	0.99999	1	17986	0	-1.0573
NUP155	4	4.0819e-06	1.4531e-05	0.003016	83	4	-1.1853	1	0.99999	1	17985	0	-1.1853
ANKLE2	4	4.1104e-06	1.4531e-05	0.003016	84	4	-1.4162	0.99973	0.99974	1	17632	0	-1.4162
TACC3	4	4.1623e-06	1.4531e-05	0.003016	85	3	-1.5187	0.93108	0.93132	1	15466	0	-1.5187
HAUS6	4	4.1963e-06	1.4531e-05	0.003016	86	4	-0.90613	1	0.99999	1	17984	0	-0.90613
POLR3C	4	4.2015e-06	1.4531e-05	0.003016	87	4	-0.83405	1	0.99999	1	17983	0	-0.83405
PSMD2	4	4.249e-06	1.508e-05	0.003094	88	4	-0.92588	1	0.99999	1	17982	0	-0.92588
PITRM1	4	4.3291e-06	1.5628e-05	0.003171	89	4	-1.0944	1	0.99999	1	17981	0	-1.0944
KTI12	4	4.4541e-06	1.645e-05	0.0033	90	4	-1.3959	1	0.99999	1	17980	0	-1.3959
LRR1	4	4.4954e-06	1.6725e-05	0.003318	91	4	-1.243	1	0.99999	1	17979	0	-1.243
RFC3	4	4.537e-06	1.6999e-05	0.003336	92	4	-1.5086	1	0.99999	1	17978	0	-1.5086
RPS2	4	4.6933e-06	1.837e-05	0.003529	93	4	-1.3696	0.99997	0.99996	1	17856	0	-1.3696
CPSF1	4	4.7957e-06	1.837e-05	0.003529	94	4	-1.3651	1	0.99999	1	17977	0	-1.3651
DKC1	4	4.838e-06	1.8918e-05	0.003543	95	4	-1.634	0.99971	0.99971	1	17618	0	-1.634
UTP14A	4	4.904e-06	1.8918e-05	0.003543	96	4	-1.3351	1	0.99999	1	17976	0	-1.3351
PRMT1	4	5.0351e-06	1.9466e-05	0.003543	97	4	-1.235	0.99999	0.99999	1	17975	0	-1.235
CHORDC1	4	5.1017e-06	1.9466e-05	0.003543	98	4	-1.1341	0.99999	0.99999	1	17974	0	-1.1341
NOP58	4	5.1715e-06	1.9466e-05	0.003543	99	4	-1.759	0.99533	0.99536	1	17152	0	-1.759
GNL3	4	5.299e-06	2.0015e-05	0.003543	100	4	-1.3183	0.99999	0.99999	1	17973	0	-1.3183
PSMB7	4	5.4366e-06	2.0015e-05	0.003543	101	4	-1.9364	0.99999	0.99999	1	17942	0	-1.9364
DBR1	4	5.4412e-06	2.0015e-05	0.003543	102	4	-1.1209	0.99999	0.99999	1	17972	0	-1.1209
RIOK2	4	5.8175e-06	2.166e-05	0.003797	103	4	-0.88989	0.99999	0.99999	1	17971	0	-0.88989
FTSJ3	4	5.8984e-06	2.2208e-05	0.003856	104	4	-1.4525	0.99999	0.99999	1	17970	0	-1.4525
NUDC	4	5.9715e-06	2.2756e-05	0.003896	105	4	-1.5527	0.99981	0.99981	1	17670	0	-1.5527
EIF2B5	4	6.1883e-06	2.3305e-05	0.003896	106	4	-1.0647	0.99999	0.99999	1	17969	0	-1.0647
RAN	4	6.3515e-06	2.3305e-05	0.003896	107	4	-1.7093	0.99999	0.99999	1	17968	0	-1.7093
EIF1AX	4	6.3545e-06	2.3305e-05	0.003896	108	3	-1.5689	0.74416	0.75195	1	12424	1	-1.5689
ALG2	4	6.4702e-06	2.4402e-05	0.004042	109	4	-1.6283	0.99999	0.99998	1	17931	0	-1.6283
RPL27A	4	6.9714e-06	2.7143e-05	0.004455	110	3	-1.7472	0.88711	0.88729	1	14675	0	-1.7472
PMPCA	4	7.2679e-06	2.8788e-05	0.004683	111	4	-1.1518	0.99999	0.99999	1	17967	0	-1.1518
LSM7	4	7.5453e-06	2.9885e-05	0.004818	112	4	-0.89456	0.99999	0.99999	1	17966	0	-0.89456
PES1	4	7.718e-06	3.0982e-05	0.00495	113	4	-1.5358	0.99999	0.99999	1	17965	0	-1.5358
EIF4A1	4	7.8013e-06	3.153e-05	0.004993	114	4	-1.2168	0.99999	0.99999	1	17964	0	-1.2168
PGD	4	7.8363e-06	3.2078e-05	0.004993	115	4	-1.9435	0.99998	0.99998	1	17898	0	-1.9435
AATF	4	7.9359e-06	3.2078e-05	0.004993	116	4	-1.2729	0.99999	0.99999	1	17963	0	-1.2729
ELL	4	8.0124e-06	3.2627e-05	0.005034	117	4	-1.5034	0.99999	0.99999	1	17962	0	-1.5034
CUL1	4	8.0551e-06	3.3175e-05	0.005034	118	4	-1.1561	0.99999	0.99999	1	17961	0	-1.1561
PHAX	4	8.0808e-06	3.3175e-05	0.005034	119	4	-1.34	0.99999	0.99999	1	17960	0	-1.34
CDC73	4	8.4919e-06	3.4272e-05	0.005109	120	4	-1.5113	0.99999	0.99999	1	17959	0	-1.5113
THOC7	4	8.5159e-06	3.482e-05	0.005109	121	4	-1.2463	0.9999	0.9999	1	17753	0	-1.2463
RPS3	4	8.5814e-06	3.482e-05	0.005109	122	4	-1.1756	0.99999	0.99999	1	17958	0	-1.1756
SLC35B1	4	8.6806e-06	3.482e-05	0.005109	123	4	-1.5304	0.99999	0.99999	1	17957	0	-1.5304
PPP1R2	4	8.8264e-06	3.5369e-05	0.005109	124	4	-1.1844	0.99999	0.99999	1	17956	0	-1.1844
RBM17	4	8.8402e-06	3.5369e-05	0.005109	125	4	-1.2448	0.99999	0.99999	1	17955	0	-1.2448
PPP1R12A	4	8.9926e-06	3.6465e-05	0.005135	126	4	-1.4406	0.99999	0.99999	1	17953	0	-1.4406
TRAPPC1	4	9.2464e-06	3.7562e-05	0.005135	127	4	-1.7595	0.99999	0.99999	1	17952	0	-1.7595
YY1	4	9.3513e-06	3.7562e-05	0.005135	128	4	-1.0023	0.99999	0.99999	1	17951	0	-1.0023
CHAF1A	4	9.3705e-06	3.811e-05	0.005135	129	4	-1.0651	0.99999	0.99999	1	17950	0	-1.0651
TAF7	4	9.3817e-06	3.811e-05	0.005135	130	3	-1.3293	0.97551	0.97577	1	16436	0	-1.3293
ELP5	4	9.4058e-06	3.811e-05	0.005135	131	4	-1.9236	0.99993	0.99993	1	17796	0	-1.9236
CCT5	4	9.4282e-06	3.811e-05	0.005135	132	4	-0.99834	0.99999	0.99999	1	17949	0	-0.99834
TCP1	4	9.4714e-06	3.811e-05	0.005135	133	4	-1.6562	0.99823	0.99823	1	17345	0	-1.6562
HSP90AB1	4	9.4861e-06	3.811e-05	0.005135	134	4	-0.96352	0.99999	0.99999	1	17948	0	-0.96352
OGT	4	9.6616e-06	3.8659e-05	0.005171	135	4	-1.3825	0.99999	0.99999	1	17946	0	-1.3825
FBL	4	9.8665e-06	3.9755e-05	0.005202	136	4	-1.6234	0.99995	0.99995	1	17821	0	-1.6234
CEBPZ	4	9.9293e-06	3.9755e-05	0.005202	137	4	-1.51	0.99999	0.99999	1	17945	0	-1.51
HINFP	4	9.9393e-06	3.9755e-05	0.005202	138	4	-1.0831	0.99999	0.99999	1	17944	0	-1.0831
LYRM4	4	1.044e-05	4.14e-05	0.005339	139	4	-0.84202	0.99999	0.99999	1	17943	0	-0.84202
NAA25	4	1.0586e-05	4.14e-05	0.005339	140	4	-0.7863	0.99999	0.99999	1	17941	0	-0.7863
PRPF8	4	1.0798e-05	4.1949e-05	0.005372	141	4	-1.3731	0.99999	0.99999	1	17940	0	-1.3731
UBE2C	4	1.1242e-05	4.3868e-05	0.005574	142	4	-1.0488	0.99999	0.99999	1	17939	0	-1.0488
COPS5	4	1.1251e-05	4.4142e-05	0.005574	143	4	-1.3199	0.99409	0.99415	1	17085	0	-1.3199
HNRNPK	4	1.1319e-05	4.469e-05	0.005604	144	4	-1.2722	0.99999	0.99998	1	17938	0	-1.2722
POLR3A	4	1.1397e-05	4.5239e-05	0.005633	145	4	-1.2381	0.99999	0.99998	1	17937	0	-1.2381
CDC123	4	1.1454e-05	4.5787e-05	0.005663	146	4	-1.2954	0.99988	0.99989	1	17737	0	-1.2954
PCNA	4	1.1649e-05	4.7432e-05	0.00571	147	4	-1.3138	0.99995	0.99995	1	17824	0	-1.3138
NUFIP1	4	1.1683e-05	4.7432e-05	0.00571	148	4	-1.0633	0.99999	0.99998	1	17935	0	-1.0633
C14orf80	4	1.17e-05	4.7432e-05	0.00571	149	4	-1.3166	0.99999	0.99998	1	17934	0	-1.3166
RPL10A	3	1.3209e-05	4.7432e-05	0.00571	158	3	-1.6928	0.99999	0.99998	1	17927	0	-1.6928
RPL30	2	3.1202e-05	4.7981e-05	0.005737	228	2	-2.4971	0.99997	0.99997	1	17869	0	-2.4971
PRPF4	4	1.1905e-05	4.9626e-05	0.005856	150	4	-0.8695	0.99999	0.99998	1	17933	0	-0.8695
CCNH	4	1.1963e-05	4.9626e-05	0.005856	151	4	-1.0028	0.99999	0.99998	1	17932	0	-1.0028
NOM1	4	1.2326e-05	5.1819e-05	0.006047	152	3	-1.583	0.94603	0.94618	1	15770	0	-1.583
RNGTT	4	1.2614e-05	5.2367e-05	0.006047	153	4	-1.4772	0.99989	0.99989	1	17745	0	-1.4772
DDX23	4	1.2814e-05	5.2916e-05	0.006047	154	4	-1.081	0.99999	0.99998	1	17930	0	-1.081
WDR1	4	1.2861e-05	5.2916e-05	0.006047	155	4	-1.7607	0.99999	0.99998	1	17923	0	-1.7607
GEMIN8	4	1.2862e-05	5.2916e-05	0.006047	156	4	-1.1514	0.99999	0.99998	1	17929	0	-1.1514
HSPA14	4	1.3021e-05	5.3464e-05	0.006071	157	4	-1.2162	0.99999	0.99998	1	17928	0	-1.2162
TOMM40	4	1.3851e-05	5.5657e-05	0.006281	159	4	-1.6064	0.99999	0.99998	1	17926	0	-1.6064
RPL8	4	1.3967e-05	5.6206e-05	0.006303	160	4	-0.97922	0.99999	0.99998	1	17925	0	-0.97922
ACTR3	4	1.4319e-05	5.6754e-05	0.006326	161	4	-1.3458	0.99999	0.99998	1	17924	0	-1.3458
EIF3E	4	1.4679e-05	5.8399e-05	0.006357	162	4	-1.04	0.99999	0.99998	1	17922	0	-1.04
EXOSC7	4	1.4827e-05	5.8948e-05	0.006357	163	4	-1.4597	0.99999	0.99998	1	17921	0	-1.4597
SUPT6H	4	1.5058e-05	5.9496e-05	0.006357	164	4	-1.0683	0.99998	0.99998	1	17920	0	-1.0683
TONSL	4	1.5072e-05	5.9496e-05	0.006357	165	4	-0.92479	0.99998	0.99998	1	17919	0	-0.92479
RPL11	4	1.5086e-05	5.9496e-05	0.006357	166	4	-1.3133	0.99998	0.99998	1	17918	0	-1.3133
NGDN	4	1.5161e-05	5.9496e-05	0.006357	167	4	-1.5571	0.99987	0.99987	1	17726	0	-1.5571
SMNDC1	4	1.5202e-05	5.9496e-05	0.006357	168	4	-1.121	0.99691	0.99694	1	17258	0	-1.121
PPP1R8	4	1.5306e-05	6.0044e-05	0.006377	169	4	-0.89506	0.99998	0.99998	1	17917	0	-0.89506
TEX10	4	1.5783e-05	6.1689e-05	0.006514	170	4	-0.96204	0.99998	0.99998	1	17916	0	-0.96204
CDCA8	4	1.5925e-05	6.2786e-05	0.006591	171	4	-1.1979	0.99998	0.99998	1	17915	0	-1.1979
MCM4	4	1.6169e-05	6.4979e-05	0.006761	172	4	-1.2741	0.99998	0.99998	1	17914	0	-1.2741
YARS	4	1.6343e-05	6.5528e-05	0.006761	173	4	-1.0722	0.99998	0.99998	1	17913	0	-1.0722
C10orf2	4	1.6387e-05	6.5528e-05	0.006761	174	4	-1.2381	0.99998	0.99998	1	17912	0	-1.2381
NDUFAB1	4	1.6548e-05	6.7721e-05	0.006948	175	4	-1.2424	0.99998	0.99998	1	17911	0	-1.2424
DDX11	4	1.6814e-05	6.8269e-05	0.006964	176	4	-0.98425	0.99998	0.99998	1	17910	0	-0.98425
STRAP	4	1.7009e-05	6.8818e-05	0.006981	177	4	-1.2022	0.99998	0.99998	1	17909	0	-1.2022
THOC3	4	1.7448e-05	7.1011e-05	0.007099	178	4	-1.4545	0.99998	0.99998	1	17908	0	-1.4545
MECR	4	1.7509e-05	7.156e-05	0.007099	179	4	-1.0798	0.99998	0.99998	1	17907	0	-1.0798
PSMA4	4	1.7573e-05	7.156e-05	0.007099	180	4	-1.5892	0.99707	0.9971	1	17265	0	-1.5892
CHERP	4	1.7618e-05	7.156e-05	0.007099	181	3	-1.5055	0.89216	0.89227	1	14752	0	-1.5055
RPL18	4	1.7664e-05	7.2108e-05	0.007115	182	4	-1.5911	0.99733	0.99733	1	17280	0	-1.5911
SYS1	4	1.8399e-05	7.485e-05	0.007305	183	4	-1.2397	0.99998	0.99998	1	17906	0	-1.2397
HAUS3	4	1.8479e-05	7.485e-05	0.007305	184	4	-1.1937	0.99998	0.99998	1	17905	0	-1.1937
VARS	4	1.8784e-05	7.5398e-05	0.007308	185	4	-1.0812	0.99998	0.99998	1	17904	0	-1.0812
PDCD5	4	1.8833e-05	7.5946e-05	0.007308	186	4	-0.75321	0.99998	0.99998	1	17903	0	-0.75321
POLR2D	4	1.8964e-05	7.6495e-05	0.007308	187	4	-2.1072	0.99798	0.99799	1	17327	0	-2.1072
DPAGT1	4	1.9069e-05	7.6495e-05	0.007308	188	4	-1.4721	0.99998	0.99998	1	17902	0	-1.4721
SUPV3L1	4	1.9142e-05	7.7043e-05	0.007322	189	4	-0.7622	0.99998	0.99998	1	17901	0	-0.7622
EIF3F	4	1.9356e-05	7.7591e-05	0.007335	190	4	-1.1089	0.99998	0.99998	1	17900	0	-1.1089
DHX15	4	2.003e-05	8.3075e-05	0.007812	191	4	-1.4695	0.99997	0.99997	1	17871	0	-1.4695
PTCD3	4	2.1381e-05	8.801e-05	0.008234	192	4	-0.74934	0.99998	0.99998	1	17899	0	-0.74934
ASNA1	4	2.1848e-05	8.9655e-05	0.008259	193	4	-0.91062	0.99998	0.99998	1	17897	0	-0.91062
MED26	4	2.1893e-05	8.9655e-05	0.008259	194	4	-1.4176	0.99998	0.99998	1	17896	0	-1.4176
NELFA	4	2.1893e-05	8.9655e-05	0.008259	195	4	-1.4184	0.99998	0.99998	1	17895	0	-1.4184
ZNF207	4	2.2057e-05	9.0752e-05	0.008318	196	4	-0.69744	0.99998	0.99998	1	17894	0	-0.69744
RARS2	4	2.2231e-05	9.2397e-05	0.008426	197	4	-0.71849	0.99998	0.99998	1	17893	0	-0.71849
EIF1AD	4	2.2304e-05	9.2945e-05	0.008433	198	4	-0.92742	0.99998	0.99998	1	17892	0	-0.92742
GNB2L1	4	2.2452e-05	9.3494e-05	0.008441	199	4	-1.3866	0.99998	0.99998	1	17891	0	-1.3866
WDR12	4	2.2842e-05	9.459e-05	0.008455	200	4	-1.1041	0.99998	0.99998	1	17890	0	-1.1041
ELP4	4	2.2861e-05	9.459e-05	0.008455	201	4	-0.91588	0.99998	0.99998	1	17889	0	-0.91588
PLK1	4	2.2973e-05	9.5139e-05	0.008462	202	4	-1.2988	0.99998	0.99998	1	17888	0	-1.2988
MTX1	4	2.3143e-05	9.6235e-05	0.008476	203	4	-0.78748	0.99998	0.99998	1	17887	0	-0.78748
PSMB2	4	2.3162e-05	9.6235e-05	0.008476	204	4	-1.3455	0.99998	0.99998	1	17886	0	-1.3455
ZBTB11	4	2.3333e-05	9.7058e-05	0.008507	205	4	-1.0894	0.99998	0.99998	1	17885	0	-1.0894
OXA1L	4	2.4259e-05	0.00010007	0.008663	206	4	-1.2359	0.99998	0.99998	1	17884	0	-1.2359
GARS	4	2.4573e-05	0.00010062	0.008663	207	4	-0.84096	0.99998	0.99998	1	17883	0	-0.84096
EXOSC1	4	2.4811e-05	0.00010117	0.008663	208	4	-0.69023	0.99998	0.99998	1	17882	0	-0.69023
PPP2R4	4	2.4871e-05	0.00010117	0.008663	209	4	-0.83442	0.99998	0.99998	1	17881	0	-0.83442
SS18L2	4	2.5029e-05	0.00010172	0.008663	210	3	-1.7207	0.72814	0.73962	1	12224	1	-1.7207
PMPCB	4	2.5111e-05	0.00010172	0.008663	211	4	-0.94225	0.99997	0.99998	1	17880	0	-0.94225
PCBP1	4	2.5925e-05	0.00010391	0.008809	212	4	-1.2869	0.99997	0.99998	1	17879	0	-1.2869
SNRPB	4	2.6098e-05	0.00010446	0.008814	213	3	-1.3273	0.091993	0.20021	0.89703	3968	1	-1.3273
RPS16	4	2.6426e-05	0.00010665	0.008957	214	4	-1.0345	0.99776	0.99778	1	17308	0	-1.0345
MYC	4	2.6962e-05	0.0001083	0.009053	215	4	-1.8313	0.9999	0.99991	1	17760	0	-1.8313
BCAP31	4	2.7118e-05	0.00010994	0.009148	216	4	-1.2783	0.99997	0.99997	1	17878	0	-1.2783
SLC35B2	4	2.7784e-05	0.00011214	0.009288	217	4	-0.97232	0.99997	0.99997	1	17877	0	-0.97232
CHAF1B	4	2.8066e-05	0.00011269	0.009291	218	4	-1.844	0.99997	0.99997	1	17876	0	-1.844
SBDS	4	2.8119e-05	0.00011323	0.009293	219	4	-1.7756	0.99993	0.99993	1	17793	0	-1.7756
NOP2	4	2.8993e-05	0.00011488	0.009386	220	4	-1.4971	0.99959	0.99959	1	17570	0	-1.4971
NOL12	4	2.9372e-05	0.00011598	0.00939	221	3	-1.2077	0.98226	0.98237	1	16626	0	-1.2077
MTPAP	4	2.9377e-05	0.00011598	0.00939	222	4	-0.99247	0.99997	0.99997	1	17874	0	-0.99247
WDR82	4	2.9604e-05	0.00011652	0.009393	223	4	-1.4822	0.99997	0.99997	1	17873	0	-1.4822
DDX56	4	3.0142e-05	0.00011817	0.009402	224	3	-1.1075	0.058833	0.13736	0.84248	2891	1	-1.1075
EFTUD1	4	3.0338e-05	0.00011817	0.009402	225	4	-1.205	0.99997	0.99997	1	17872	0	-1.205
SACM1L	4	3.064e-05	0.00011872	0.009402	226	4	-0.75153	0.99997	0.99997	1	17870	0	-0.75153
ZNF593	4	3.0793e-05	0.00011872	0.009402	227	4	-1.3474	0.99972	0.99972	1	17623	0	-1.3474
CTR9	4	3.1204e-05	0.00011927	0.009404	229	4	-0.91828	0.99997	0.99997	1	17868	0	-0.91828
RPE	4	3.1489e-05	0.00012036	0.009408	230	4	-0.92779	0.99997	0.99997	1	17867	0	-0.92779
ITGB5	4	3.1512e-05	0.00012036	0.009408	231	4	-1.4723	0.99997	0.99997	1	17866	0	-1.4723
PI4KA	4	3.1895e-05	0.0001231	0.009581	232	4	-0.79727	0.99997	0.99997	1	17865	0	-0.79727
PRPF40A	4	3.2088e-05	0.00012365	0.009582	233	4	-1.1519	0.99997	0.99997	1	17864	0	-1.1519
TM2D2	4	3.2185e-05	0.0001242	0.009584	234	4	-0.82785	0.99997	0.99997	1	17863	0	-0.82785
MARS2	4	3.2403e-05	0.00012475	0.009585	235	4	-1.0035	0.99997	0.99997	1	17862	0	-1.0035
TICRR	4	3.2525e-05	0.0001253	0.009586	236	4	-1.2321	0.99997	0.99997	1	17861	0	-1.2321
OTUD5	4	3.2671e-05	0.00012585	0.009588	237	4	-0.95697	0.99997	0.99997	1	17860	0	-0.95697
SMC4	4	3.3412e-05	0.00012914	0.009757	238	4	-1.2879	0.99997	0.99996	1	17859	0	-1.2879
N6AMT1	4	3.3462e-05	0.00012968	0.009757	239	4	-1.084	0.99997	0.99996	1	17858	0	-1.084
KANSL2	4	3.3537e-05	0.00012968	0.009757	240	4	-1.43	0.99997	0.99996	1	17857	0	-1.43
CFDP1	4	3.3769e-05	0.00013023	0.009757	241	4	-1.1125	0.99304	0.99308	1	17032	0	-1.1125
DDX46	4	3.4119e-05	0.00013188	0.00984	242	4	-1.7372	0.99995	0.99995	1	17831	0	-1.7372
OPA1	4	3.4879e-05	0.00013517	0.010002	243	4	-0.80343	0.99997	0.99996	1	17855	0	-0.80343
SARS	4	3.5008e-05	0.00013572	0.010002	244	4	-1.1039	0.99996	0.99996	1	17854	0	-1.1039
CENPN	4	3.5189e-05	0.00013572	0.010002	245	4	-1.1255	0.99996	0.99996	1	17853	0	-1.1255
POLR3B	4	3.547e-05	0.00013626	0.010002	246	4	-1.625	0.99995	0.99995	1	17829	0	-1.625
PSMC1	4	3.5759e-05	0.00013846	0.010081	247	4	-0.99364	0.9998	0.9998	1	17664	0	-0.99364
WDR25	4	3.5831e-05	0.00013846	0.010081	248	4	-0.97655	0.98738	0.98743	1	16797	0	-0.97655
ATP6V0C	4	3.6235e-05	0.0001401	0.010118	249	4	-1.2751	0.99996	0.99996	1	17852	0	-1.2751
RPL35	4	3.6262e-05	0.0001401	0.010118	250	4	-1.0099	0.99996	0.99996	1	17851	0	-1.0099
NCAPH	4	3.666e-05	0.00014065	0.010118	251	4	-0.70181	0.99996	0.99996	1	17850	0	-0.70181
ATP5O	4	3.7116e-05	0.0001423	0.010152	252	4	-0.98444	0.99996	0.99996	1	17849	0	-0.98444
EXOSC5	4	3.717e-05	0.00014284	0.010152	253	4	-1.5049	0.99996	0.99996	1	17848	0	-1.5049
UBE2M	4	3.7278e-05	0.00014284	0.010152	254	4	-1.0788	0.99996	0.99996	1	17847	0	-1.0788
ATP2A2	4	3.759e-05	0.00014339	0.010152	255	4	-1.4156	0.99996	0.99996	1	17846	0	-1.4156
GTF2A2	4	3.7848e-05	0.00014394	0.010152	256	4	-0.96315	0.99996	0.99996	1	17845	0	-0.96315
TOE1	4	3.8675e-05	0.00014833	0.010381	257	4	-0.85748	0.99996	0.99996	1	17844	0	-0.85748
GNB1L	3	4.5998e-05	0.00014778	0.010381	277	3	-1.0734	0.99995	0.99996	1	17832	0	-1.0734
VPS29	4	3.8964e-05	0.00015052	0.010451	258	3	-1.2082	0.60986	0.66204	1	10977	1	-1.2082
RFC5	4	3.9117e-05	0.00015107	0.010451	259	4	-0.97526	0.99343	0.99349	1	17045	0	-0.97526
PPP1R35	4	3.9271e-05	0.00015107	0.010451	260	4	-1.0053	0.98595	0.98601	1	16750	0	-1.0053
RUVBL1	4	4.0047e-05	0.00015491	0.010676	261	4	-1.4859	0.99996	0.99996	1	17839	0	-1.4859
TXNL4A	4	4.0685e-05	0.00015765	0.010782	262	4	-1.2268	0.99996	0.99996	1	17843	0	-1.2268
GRB2	4	4.0743e-05	0.00015765	0.010782	263	4	-1.2156	0.99996	0.99996	1	17842	0	-1.2156
RRM2	4	4.107e-05	0.0001593	0.010813	264	3	-1.6078	0.20223	0.33688	0.989543	6094	1	-1.6078
RPL38	4	4.112e-05	0.0001593	0.010813	265	4	-0.96827	0.99996	0.99996	1	17841	0	-0.96827
RPL36	4	4.1229e-05	0.00016039	0.010843	266	4	-1.6653	0.9999	0.99991	1	17759	0	-1.6653
RPL10	3	5.0618e-05	0.00016094	0.010843	288	2	-1.5708	0.43237	0.49489	1	9567	1	-1.5708
POLR2I	4	4.1499e-05	0.00016259	0.010913	267	4	-0.91614	0.99996	0.99996	1	17840	0	-0.91614
ENO1	4	4.2111e-05	0.00016423	0.010942	268	4	-1.4291	0.99995	0.99994	1	17818	0	-1.4291
DNTTIP1	4	4.2117e-05	0.00016423	0.010942	269	4	-0.5945	0.99996	0.99996	1	17838	0	-0.5945
SUPT16H	4	4.2597e-05	0.00016697	0.011084	270	3	-1.4639	0.97225	0.97248	1	16362	0	-1.4639
HEATR1	4	4.3375e-05	0.00016971	0.01122	271	4	-0.86538	0.99996	0.99996	1	17837	0	-0.86538
SF1	4	4.377e-05	0.00017026	0.01122	272	4	-0.96759	0.99996	0.99996	1	17836	0	-0.96759
NSF	4	4.5252e-05	0.00017465	0.011415	273	3	-1.1302	0.046433	0.11302	0.817915	2457	1	-1.1302
RAD21	4	4.547e-05	0.0001752	0.011415	274	4	-0.88614	0.99995	0.99995	1	17835	0	-0.88614
KPNB1	4	4.5533e-05	0.0001752	0.011415	275	4	-1.1357	0.99995	0.99995	1	17834	0	-1.1357
DR1	4	4.5753e-05	0.00017575	0.011415	276	4	-0.69238	0.99995	0.99995	1	17833	0	-0.69238
TOP2A	4	4.6514e-05	0.00017958	0.011622	278	4	-0.82802	0.99995	0.99995	1	17830	0	-0.82802
CCT4	4	4.688e-05	0.00018178	0.011722	279	4	-1.1032	0.99852	0.99849	1	17383	0	-1.1032
DRAP1	4	4.7971e-05	0.00018616	0.011962	280	4	-1.4437	0.99592	0.99593	1	17193	0	-1.4437
PHB2	4	4.8175e-05	0.00018726	0.011983	281	4	-1.2094	0.99602	0.99603	1	17204	0	-1.2094
ORAOV1	4	4.8368e-05	0.00018781	0.011983	282	4	-1.2418	0.99762	0.99763	1	17300	0	-1.2418
TBCB	4	4.8557e-05	0.00018891	0.012003	283	4	-0.9367	0.99995	0.99995	1	17828	0	-0.9367
SAMM50	4	4.8689e-05	0.00018945	0.012003	284	4	-1.3722	0.99995	0.99995	1	17827	0	-1.3722
MCM5	4	4.9352e-05	0.0001911	0.012065	285	4	-0.89913	0.99995	0.99995	1	17826	0	-0.89913
RNF113A	4	4.9978e-05	0.00019494	0.012264	286	4	-1.0682	0.99968	0.99967	1	17603	0	-1.0682
RPL28	4	5.0056e-05	0.00019603	0.01229	287	4	-0.90485	0.99995	0.99995	1	17825	0	-0.90485
MRPS24	4	5.0802e-05	0.00019823	0.012385	289	4	-0.8803	0.99995	0.99995	1	17823	0	-0.8803
EXOSC4	4	5.1212e-05	0.00020042	0.012479	290	4	-1.5188	0.99995	0.99995	1	17822	0	-1.5188
GEMIN5	4	5.1625e-05	0.00020261	0.012572	291	4	-1.1768	0.99995	0.99995	1	17820	0	-1.1768
XRCC6	4	5.2458e-05	0.000207	0.0128	292	4	-0.7878	0.99995	0.99995	1	17819	0	-0.7878
CTDNEP1	4	5.3832e-05	0.00021303	0.013073	293	4	-0.87591	0.99995	0.99994	1	17817	0	-0.87591
CWC22	4	5.3939e-05	0.00021358	0.013073	294	4	-0.94015	0.99995	0.99994	1	17816	0	-0.94015
PSMD12	4	5.4225e-05	0.00021358	0.013073	295	4	-1.0751	0.99995	0.99994	1	17815	0	-1.0751
PTPN23	4	5.5854e-05	0.00022071	0.013463	296	4	-0.88917	0.99994	0.99994	1	17814	0	-0.88917
ILF3	4	5.6626e-05	0.0002229	0.013551	297	4	-1.1661	0.99994	0.99994	1	17812	0	-1.1661
WDR74	4	5.6811e-05	0.00022455	0.01356	298	4	-1.618	0.99994	0.99994	1	17811	0	-1.618
SAE1	4	5.6871e-05	0.00022455	0.01356	299	4	-1.3902	0.98657	0.9866	1	16773	0	-1.3902
SRP9	4	5.7316e-05	0.00022674	0.013647	300	4	-1.2666	0.99659	0.99664	1	17239	0	-1.2666
NLE1	4	5.8161e-05	0.00023003	0.013695	301	4	-1.7701	0.99945	0.99945	1	17531	0	-1.7701
WRB	4	5.827e-05	0.00023003	0.013695	302	4	-1.0343	0.99994	0.99994	1	17810	0	-1.0343
MRPL21	4	5.8365e-05	0.00023003	0.013695	303	4	-0.67349	0.99994	0.99994	1	17809	0	-0.67349
DDX24	4	5.8497e-05	0.00023058	0.013695	304	4	-1.356	0.99994	0.99994	1	17808	0	-1.356
SNAPC3	4	5.8965e-05	0.00023332	0.013813	305	4	-1.354	0.99991	0.99991	1	17764	0	-1.354
EXOSC3	4	5.9374e-05	0.00023442	0.013832	306	4	-1.1529	0.99994	0.99994	1	17807	0	-1.1529
WEE1	4	5.9979e-05	0.00023606	0.013884	307	4	-1.2618	0.99977	0.99977	1	17646	0	-1.2618
C16orf72	4	6.1108e-05	0.00024264	0.014169	308	3	-1.7756	0.39717	0.54192	1	9123	1	-1.7756
MALL	4	6.1116e-05	0.00024264	0.014169	309	4	-0.61305	0.99994	0.99994	1	17806	0	-0.61305
NSMCE1	4	6.1627e-05	0.00024484	0.014169	310	4	-0.93836	0.99994	0.99994	1	17804	0	-0.93836
NOP14	4	6.1666e-05	0.00024484	0.014169	311	4	-1.1331	0.99994	0.99994	1	17803	0	-1.1331
HAUS1	3	7.9007e-05	0.00024484	0.014169	334	3	-0.89144	0.99992	0.99992	1	17786	0	-0.89144
IMP4	4	6.1903e-05	0.00024593	0.014187	312	4	-1.2999	0.99994	0.99994	1	17802	0	-1.2999
INTS8	4	6.2937e-05	0.00025032	0.014289	313	4	-0.95326	0.99994	0.99994	1	17801	0	-0.95326
HDAC3	4	6.3017e-05	0.00025032	0.014289	314	4	-0.94864	0.99994	0.99994	1	17800	0	-0.94864
C19orf70	4	6.3338e-05	0.00025087	0.014289	315	4	-0.74719	0.99994	0.99994	1	17799	0	-0.74719
RPS19	3	8.1389e-05	0.00024977	0.014289	336	3	-1.3321	0.99846	0.99849	1	17371	0	-1.3321
PNN	4	6.5003e-05	0.00026019	0.014712	316	4	-0.9204	0.99993	0.99994	1	17798	0	-0.9204
SNAPC4	4	6.5333e-05	0.00026074	0.014712	317	3	-0.98272	0.72987	0.74089	1	12244	1	-0.98272
CENPK	3	8.5406e-05	0.00025964	0.014712	348	2	-1.333	0.44712	0.50419	1	9670	1	-1.333
EIF5	4	6.5868e-05	0.00026239	0.014759	318	4	-0.99314	0.99993	0.99994	1	17797	0	-0.99314
ARF4	4	6.712e-05	0.00026513	0.014867	319	4	-0.65961	0.99993	0.99993	1	17795	0	-0.65961
RPL18A	3	8.7507e-05	0.00026622	0.014882	352	3	-1.7684	0.99991	0.9999	1	17772	0	-1.7684
EIF3I	4	6.7836e-05	0.00026842	0.014958	320	4	-1.0303	0.99993	0.99993	1	17794	0	-1.0303
MRPL41	4	6.8626e-05	0.00027171	0.015048	321	4	-1.0504	0.98611	0.98618	1	16756	0	-1.0504
PSMC4	4	6.9287e-05	0.0002728	0.015048	322	4	-1.0463	0.99993	0.99993	1	17792	0	-1.0463
GPN1	4	6.941e-05	0.0002728	0.015048	323	4	-1.2299	0.99976	0.99977	1	17644	0	-1.2299
RABGGTB	4	7.0152e-05	0.00027335	0.015048	324	4	-1.275	0.99993	0.99993	1	17791	0	-1.275
PMVK	4	7.36e-05	0.00028487	0.015634	325	4	-0.885	0.99993	0.99993	1	17790	0	-0.885
RBM25	4	7.5299e-05	0.000292	0.015977	326	4	-1.3545	0.99992	0.99992	1	17783	0	-1.3545
MED20	4	7.6013e-05	0.00029364	0.016018	327	3	-0.86846	0.7405	0.74901	1	12386	1	-0.86846
SPC25	4	7.6245e-05	0.00029474	0.016029	328	4	-0.95295	0.99992	0.99992	1	17789	0	-0.95295
DIS3	4	7.7092e-05	0.00029858	0.016141	329	3	-1.436	0.47234	0.59166	1	9861	1	-1.436
PPP6C	4	7.7127e-05	0.00029858	0.016141	330	4	-0.95594	0.99992	0.99992	1	17788	0	-0.95594
EIF2B1	4	7.806e-05	0.00030241	0.016203	331	4	-1.436	0.98743	0.9875	1	16799	0	-1.436
RAC1	4	7.8182e-05	0.00030241	0.016203	332	3	-1.3952	0.56837	0.63882	1	10589	1	-1.3952
NOL7	4	7.8251e-05	0.00030241	0.016203	333	4	-1.1847	0.99992	0.99992	1	17787	0	-1.1847
RNMT	4	8.0297e-05	0.00031283	0.016712	335	4	-0.901	0.99992	0.99992	1	17785	0	-0.901
CDCA5	4	8.1408e-05	0.00031612	0.016774	337	4	-0.65667	0.99992	0.99992	1	17784	0	-0.65667
CENPW	4	8.1761e-05	0.00031722	0.016774	338	4	-1.0076	0.99851	0.99849	1	17381	0	-1.0076
NUDT4	4	8.2041e-05	0.00031777	0.016774	339	4	-0.81856	0.99992	0.99992	1	17782	0	-0.81856
FAM220A	4	8.2334e-05	0.00031832	0.016774	340	4	-0.82785	0.99992	0.99992	1	17781	0	-0.82785
VPS52	4	8.2628e-05	0.00031886	0.016774	341	4	-0.62439	0.99992	0.99992	1	17780	0	-0.62439
TMED2	4	8.2973e-05	0.00031996	0.016774	342	4	-1.1296	0.99992	0.99992	1	17779	0	-1.1296
DDOST	4	8.3022e-05	0.00032051	0.016774	343	4	-1.1533	0.99992	0.99992	1	17778	0	-1.1533
RNF8	4	8.3273e-05	0.00032161	0.016783	344	3	-1.1171	0.92861	0.92889	1	15425	0	-1.1171
RPF1	4	8.4011e-05	0.0003249	0.016906	345	4	-1.144	0.99992	0.99992	1	17777	0	-1.144
HSCB	4	8.4759e-05	0.00032599	0.016914	346	4	-0.88075	0.99992	0.99992	1	17776	0	-0.88075
FARSB	4	8.4953e-05	0.00032764	0.016951	347	4	-1.0603	0.99981	0.99981	1	17673	0	-1.0603
VHL	4	8.5815e-05	0.00032983	0.016975	349	4	-1.4146	0.99991	0.99992	1	17775	0	-1.4146
FBXO5	4	8.5916e-05	0.00033038	0.016975	350	4	-1.4527	0.99991	0.99992	1	17774	0	-1.4527
SNAPC2	4	8.622e-05	0.00033093	0.016975	351	4	-0.8759	0.99991	0.99992	1	17773	0	-0.8759
TRIAP1	3	0.00010619	0.00033422	0.017095	375	1	-0.29901	0.65829	0.66186	1	11442	1	-0.29901
LEMD2	4	8.8419e-05	0.00033586	0.017131	353	4	-1.2121	0.99991	0.99991	1	17771	0	-1.2121
EIF4G1	4	8.873e-05	0.00033751	0.017166	354	4	-0.87443	0.99991	0.99991	1	17770	0	-0.87443
CSNK2B	4	8.964e-05	0.0003408	0.017264	355	4	-1.1949	0.9985	0.99848	1	17378	0	-1.1949
PSMA6	4	8.9718e-05	0.00034135	0.017264	356	4	-1.2703	0.99991	0.99991	1	17769	0	-1.2703
HTRA2	4	8.9953e-05	0.00034244	0.017271	357	4	-1.1579	0.99991	0.99991	1	17768	0	-1.1579
CENPI	4	9.0293e-05	0.00034519	0.017361	358	4	-1.1423	0.99991	0.99991	1	17767	0	-1.1423
POLR2G	4	9.0844e-05	0.00034738	0.017402	359	4	-1.3337	0.9999	0.9999	1	17756	0	-1.3337
POLR3K	4	9.103e-05	0.00034793	0.017402	360	4	-0.75402	0.99991	0.99991	1	17766	0	-0.75402
SLC7A6OS	4	9.2037e-05	0.00035177	0.017546	361	4	-1.1557	0.99991	0.99991	1	17765	0	-1.1557
PKMYT1	4	9.4239e-05	0.00036164	0.017988	362	4	-0.94304	0.99991	0.99991	1	17763	0	-0.94304
SMC3	4	9.5209e-05	0.00036712	0.018188	363	4	-1.3165	0.99969	0.99968	1	17607	0	-1.3165
UBA1	4	9.5327e-05	0.00036767	0.018188	364	4	-1.3153	0.9999	0.99991	1	17762	0	-1.3153
MEAF6	4	9.67e-05	0.0003748	0.018467	365	4	-1.1506	0.9999	0.99991	1	17761	0	-1.1506
ALG13	4	9.7021e-05	0.00037534	0.018467	366	4	-1.4373	0.98958	0.9896	1	16888	0	-1.4373
ABT1	4	9.8424e-05	0.00037973	0.018608	367	4	-0.64335	0.9999	0.9999	1	17758	0	-0.64335
DDX51	4	9.8648e-05	0.00038028	0.018608	368	4	-1.071	0.9999	0.9999	1	17757	0	-1.071
LEO1	4	9.9425e-05	0.00038247	0.018665	369	4	-0.8965	0.99989	0.99989	1	17746	0	-0.8965
CTCF	4	0.00010045	0.00038576	0.018775	370	4	-0.79808	0.9999	0.9999	1	17755	0	-0.79808
ALG8	4	0.00010091	0.00038741	0.018804	371	4	-0.58133	0.9999	0.9999	1	17754	0	-0.58133
DDX3X	4	0.00010354	0.00039344	0.019045	372	3	-1.3901	0.82214	0.82228	1	13568	0	-1.3901
VARS2	4	0.00010496	0.00039728	0.01918	373	4	-0.87016	0.9999	0.9999	1	17752	0	-0.87016
CKAP5	4	0.00010525	0.00039838	0.019182	374	4	-0.77959	0.99989	0.9999	1	17751	0	-0.77959
COPS6	4	0.00010643	0.00040496	0.0194	376	4	-1.3422	0.99908	0.99908	1	17463	0	-1.3422
ARPC4	4	0.00010658	0.00040715	0.0194	377	3	-1.1054	0.97454	0.97477	1	16418	0	-1.1054
GINS2	4	0.00010687	0.00040715	0.0194	378	3	-1.4826	0.93487	0.93506	1	15537	0	-1.4826
ABCE1	4	0.00010709	0.0004077	0.0194	379	4	-0.96283	0.99989	0.9999	1	17750	0	-0.96283
PSMA3	4	0.00010757	0.00040934	0.0194	380	4	-1.1555	0.99989	0.9999	1	17749	0	-1.1555
PDPK1	4	0.00010799	0.00040989	0.0194	381	4	-0.77077	0.99989	0.99989	1	17748	0	-0.77077
WDR92	4	0.00010811	0.00041044	0.0194	382	4	-0.83647	0.99989	0.99989	1	17747	0	-0.83647
DOHH	4	0.00010937	0.00041318	0.019479	383	4	-0.86968	0.99989	0.99989	1	17744	0	-0.86968
TIMELESS	4	0.00011081	0.00041976	0.019738	384	3	-1.2192	0.95972	0.95986	1	16078	0	-1.2192
HNRNPU	4	0.00011173	0.00042305	0.019841	385	3	-1.3969	0.93837	0.93851	1	15620	0	-1.3969
GRPEL1	4	0.00011266	0.00042634	0.019943	386	4	-1.9561	0.9997	0.9997	1	17614	0	-1.9561
CDK12	4	0.00011355	0.00043018	0.02007	387	4	-0.60885	0.99989	0.99989	1	17743	0	-0.60885
RAE1	4	0.00011382	0.00043128	0.02007	388	3	-0.90861	0.9428	0.94299	1	15700	0	-0.90861
NARS	4	0.00011437	0.00043292	0.020095	389	4	-1.3159	0.99959	0.99959	1	17571	0	-1.3159
MRPL33	4	0.00011578	0.00043786	0.02027	390	4	-0.98854	0.99164	0.99169	1	16974	0	-0.98854
LETM1	3	0.00014153	0.00043895	0.02027	426	3	-1.1576	0.99986	0.99985	1	17715	0	-1.1576
AURKAIP1	4	0.00011836	0.00044992	0.020709	391	4	-0.8786	0.99988	0.99989	1	17742	0	-0.8786
HUWE1	4	0.00011843	0.00045074	0.020709	392	4	-0.769	0.99988	0.99989	1	17741	0	-0.769
HEXIM1	4	0.00011926	0.00045595	0.020895	393	4	-0.61813	0.99988	0.99989	1	17740	0	-0.61813
UTP20	4	0.00012009	0.00045979	0.020937	394	3	-1.6896	0.97408	0.97431	1	16407	0	-1.6896
CCT8	4	0.00012024	0.00045979	0.020937	395	4	-1.3021	0.99988	0.99989	1	17739	0	-1.3021
MAK16	4	0.0001205	0.00046034	0.020937	396	4	-0.95673	0.99988	0.99989	1	17738	0	-0.95673
LSM6	3	0.00014773	0.00046253	0.020984	428	3	-1.0407	0.99985	0.99984	1	17714	0	-1.0407
NOP9	4	0.0001222	0.00046582	0.020997	397	4	-0.55361	0.99988	0.99988	1	17736	0	-0.55361
TRAPPC4	4	0.0001222	0.00046582	0.020997	398	3	-1.1669	0.98017	0.98036	1	16567	0	-1.1669
MRP63	4	0.00012259	0.00046692	0.020997	399	4	-1.0082	0.99988	0.99988	1	17735	0	-1.0082
LSM3	4	0.00012319	0.00046747	0.020997	400	4	-1.0207	0.99936	0.99937	1	17502	0	-1.0207
NUP85	4	0.00012359	0.00046911	0.021018	401	4	-0.77564	0.99988	0.99988	1	17734	0	-0.77564
TRIM43	4	0.00012505	0.00047405	0.021187	402	4	-0.55956	0.99987	0.99988	1	17733	0	-0.55956
DNM1L	4	0.00012613	0.00048008	0.021375	403	4	-0.95613	0.99987	0.99988	1	17732	0	-0.95613
PLK4	4	0.00012633	0.00048063	0.021375	404	3	-1.2973	0.98213	0.98223	1	16624	0	-1.2973
PRPF38B	4	0.00012767	0.00048611	0.021566	405	3	-1.2922	0.91112	0.91125	1	15085	0	-1.2922
AURKB	4	0.00012868	0.0004894	0.021577	406	4	-0.61916	0.99987	0.99988	1	17731	0	-0.61916
ELP6	4	0.00012885	0.0004894	0.021577	407	4	-0.7876	0.99987	0.99988	1	17730	0	-0.7876
YKT6	4	0.00012902	0.00048995	0.021577	408	3	-1.0014	0.87463	0.87479	1	14450	0	-1.0014
CDK9	4	0.00012981	0.00049269	0.021645	409	4	-0.75001	0.99987	0.99988	1	17729	0	-0.75001
PSMB5	4	0.00013029	0.00049626	0.021732	410	4	-1.0487	0.99987	0.99988	1	17728	0	-1.0487
DUT	4	0.00013055	0.00049708	0.021732	411	3	-1.4363	0.8385	0.8386	1	13868	0	-1.4363
SRSF1	4	0.00013203	0.00050256	0.021918	412	4	-1.2976	0.99987	0.99987	1	17727	0	-1.2976
UBE2I	4	0.00013382	0.00051188	0.022271	413	3	-0.94618	0.68573	0.7094	1	11716	1	-0.94618
CDK7	4	0.00013541	0.00052011	0.022514	414	4	-0.92309	0.99986	0.99987	1	17725	0	-0.92309
UFL1	4	0.00013569	0.00052066	0.022514	415	4	-0.66075	0.99986	0.99987	1	17724	0	-0.66075
PTBP1	4	0.00013583	0.00052121	0.022514	416	4	-0.80574	0.99986	0.99987	1	17723	0	-0.80574
CNOT3	4	0.00013669	0.00052669	0.022697	417	4	-0.81449	0.99986	0.99987	1	17722	0	-0.81449
NOLC1	4	0.00013892	0.00053382	0.022765	418	4	-1.2443	0.99411	0.99417	1	17086	0	-1.2443
NUP133	4	0.0001391	0.00053437	0.022765	419	4	-1.1621	0.99328	0.99333	1	17037	0	-1.1621
HUS1	4	0.00013914	0.00053437	0.022765	420	4	-0.9865	0.99986	0.99986	1	17721	0	-0.9865
TBP	4	0.00013922	0.00053437	0.022765	421	4	-0.66321	0.99986	0.99986	1	17720	0	-0.66321
C19orf52	4	0.00013965	0.00053491	0.022765	422	4	-0.628	0.99986	0.99986	1	17719	0	-0.628
INO80	4	0.00013994	0.00053656	0.022765	423	4	-0.65047	0.99986	0.99986	1	17718	0	-0.65047
BIRC6	4	0.00014002	0.00053711	0.022765	424	4	-0.63484	0.99986	0.99986	1	17717	0	-0.63484
NXT1	4	0.00014009	0.00053848	0.02277	425	4	-0.51185	0.99986	0.99986	1	17716	0	-0.51185
NUP50	4	0.00014432	0.00055685	0.023492	427	3	-0.98871	0.94483	0.94498	1	15748	0	-0.98871
METTL1	4	0.00014851	0.00056836	0.023834	429	4	-0.78409	0.99985	0.99986	1	17713	0	-0.78409
FANCF	4	0.00014874	0.00056891	0.023834	430	4	-0.73906	0.99985	0.99986	1	17712	0	-0.73906
NAA10	4	0.00014874	0.00056891	0.023834	431	4	-1.0309	0.99736	0.99737	1	17283	0	-1.0309
EIF3M	4	0.00015099	0.00057823	0.024014	432	3	-1.1638	0.97039	0.97055	1	16318	0	-1.1638
DARS	4	0.00015104	0.00057878	0.024014	433	4	-0.74589	0.99985	0.99986	1	17711	0	-0.74589
KARS	4	0.00015143	0.00057933	0.024014	434	4	-1.1457	0.99985	0.99986	1	17710	0	-1.1457
MFAP1	4	0.00015174	0.00057988	0.024014	435	4	-1.0502	0.99985	0.99986	1	17709	0	-1.0502
SUGT1	4	0.00015174	0.00057988	0.024014	436	4	-1.313	0.99983	0.99983	1	17690	0	-1.313
GNL2	4	0.00015581	0.00059304	0.02447	437	4	-0.90159	0.99984	0.99985	1	17708	0	-0.90159
CDC37	4	0.00015592	0.00059359	0.02447	438	4	-1.2545	0.99984	0.99985	1	17707	0	-1.2545
RRS1	4	0.00015699	0.00059523	0.024482	439	4	-1.4822	0.99865	0.99862	1	17399	0	-1.4822
SDE2	4	0.00015824	0.00060017	0.024629	440	4	-1.1606	0.99972	0.99972	1	17622	0	-1.1606
CSTF1	4	0.00015899	0.00060291	0.024631	441	4	-0.55563	0.99984	0.99985	1	17706	0	-0.55563
SAFB	4	0.00016012	0.00060784	0.024631	442	4	-0.61887	0.99984	0.99985	1	17705	0	-0.61887
CCT7	4	0.00016028	0.00060894	0.024631	443	4	-0.9976	0.99984	0.99985	1	17704	0	-0.9976
TSR1	4	0.00016076	0.00061004	0.024631	444	4	-1.4387	0.99984	0.99985	1	17703	0	-1.4387
CCNK	4	0.00016084	0.00061004	0.024631	445	4	-0.97112	0.99984	0.99985	1	17702	0	-0.97112
PDCD2	4	0.00016108	0.00061004	0.024631	446	4	-0.85237	0.99984	0.99985	1	17701	0	-0.85237
TSEN54	4	0.00016133	0.00061059	0.024631	447	4	-0.82147	0.99984	0.99985	1	17700	0	-0.82147
PSMB1	4	0.00016157	0.00061113	0.024631	448	4	-1.0047	0.99984	0.99984	1	17699	0	-1.0047
THOC6	4	0.00016328	0.00061772	0.024709	449	4	-0.76616	0.99984	0.99984	1	17698	0	-0.76616
SNRNP200	4	0.00016353	0.00061881	0.024709	450	4	-0.79151	0.99984	0.99984	1	17697	0	-0.79151
EXOSC8	4	0.00016393	0.00061991	0.024709	451	4	-1.1116	0.99383	0.99388	1	17074	0	-1.1116
NUP205	4	0.0001641	0.00062046	0.024709	452	4	-0.81327	0.99984	0.99984	1	17696	0	-0.81327
CTPS1	4	0.00016464	0.00062155	0.024709	453	4	-0.66911	0.99984	0.99984	1	17695	0	-0.66911
UBE2S	4	0.00016476	0.00062265	0.024709	454	4	-0.75271	0.99984	0.99984	1	17694	0	-0.75271
MED11	4	0.00016502	0.00062265	0.024709	455	4	-1.6517	0.99388	0.99393	1	17076	0	-1.6517
NUP98	4	0.00016633	0.00062649	0.024731	456	4	-0.88191	0.99983	0.99984	1	17693	0	-0.88191
POLD3	4	0.00016732	0.00062759	0.024731	457	3	-1.1014	0.50966	0.60914	1	10124	1	-1.1014
PAFAH1B1	4	0.00016793	0.00062813	0.024731	458	3	-0.95103	0.54454	0.62641	1	10380	1	-0.95103
DHDDS	4	0.000168	0.00062868	0.024731	459	4	-0.6387	0.99983	0.99984	1	17692	0	-0.6387
RHOA	4	0.00016883	0.00063088	0.024752	460	4	-0.83295	0.99983	0.99984	1	17691	0	-0.83295
GTPBP4	4	0.00016914	0.00063197	0.024752	461	4	-1.3181	0.98901	0.98905	1	16867	0	-1.3181
SRPR	4	0.00016931	0.00063362	0.024763	462	3	-0.90246	0.84601	0.84609	1	13987	0	-0.90246
CUL2	4	0.0001722	0.00064513	0.025105	463	4	-1.0453	0.99978	0.99979	1	17650	0	-1.0453
HMGCS1	4	0.00017238	0.00064513	0.025105	464	4	-0.9189	0.99983	0.99983	1	17689	0	-0.9189
DHX37	4	0.00017384	0.00065116	0.025284	465	4	-1.0718	0.9946	0.99465	1	17111	0	-1.0718
NDC1	4	0.00017427	0.00065254	0.025284	466	4	-0.78378	0.99983	0.99983	1	17688	0	-0.78378
PPP1R15B	4	0.00017651	0.00066213	0.025564	467	4	-0.49963	0.99982	0.99983	1	17687	0	-0.49963
CMPK1	4	0.00017755	0.00066487	0.025564	468	4	-1.0318	0.99982	0.99983	1	17686	0	-1.0318
NXF1	4	0.00017782	0.00066487	0.025564	469	4	-0.89783	0.99982	0.99983	1	17685	0	-0.89783
SMG7	4	0.00017863	0.00066707	0.025564	470	3	-1.029	0.57496	0.64234	1	10641	1	-1.029
NDNL2	4	0.00017913	0.00066816	0.025564	471	4	-1.234	0.99982	0.99983	1	17684	0	-1.234
CACTIN	4	0.00018074	0.00067145	0.025564	472	3	-1.0377	0.18599	0.31983	0.980758	5841	1	-1.0377
RAD1	4	0.0001808	0.00067173	0.025564	473	4	-0.92089	0.99982	0.99983	1	17683	0	-0.92089
TAZ	4	0.00018089	0.000672	0.025564	474	4	-0.85961	0.99982	0.99983	1	17682	0	-0.85961
RPA2	4	0.00018116	0.00067255	0.025564	475	4	-1.306	0.99063	0.99066	1	16934	0	-1.306
RAD17	4	0.00018137	0.0006742	0.025564	476	3	-1.1966	0.90603	0.90623	1	15001	0	-1.1966
COPS3	4	0.00018186	0.00067639	0.025564	477	4	-0.74555	0.99982	0.99982	1	17681	0	-0.74555
ZFC3H1	4	0.00018222	0.00067749	0.025564	478	4	-0.60943	0.99982	0.99982	1	17680	0	-0.60943
PCF11	4	0.00018427	0.00068242	0.025564	479	4	-0.77301	0.99982	0.99982	1	17679	0	-0.77301
MED18	4	0.00018436	0.00068242	0.025564	480	4	-1.0595	0.99982	0.99982	1	17678	0	-1.0595
PPP1CB	4	0.00018445	0.00068242	0.025564	481	4	-0.93482	0.99982	0.99982	1	17677	0	-0.93482
CAPN1	4	0.00018454	0.00068242	0.025564	482	4	-0.5491	0.99982	0.99982	1	17676	0	-0.5491
YEATS4	4	0.00018688	0.000689	0.025692	483	4	-1.0525	0.99981	0.99982	1	17675	0	-1.0525
TBCA	4	0.00018715	0.00068955	0.025692	484	4	-2.1137	0.99981	0.99982	1	17674	0	-2.1137
NAT10	4	0.00018738	0.0006901	0.025692	485	3	-1.0636	0.9741	0.97432	1	16408	0	-1.0636
DHX33	4	0.00018781	0.00069174	0.0257	486	4	-1.5702	0.99884	0.99883	1	17425	0	-1.5702
CENPM	4	0.00018912	0.00069777	0.025793	487	4	-1.3951	0.99937	0.99938	1	17507	0	-1.3951
NKAP	4	0.00018933	0.00069887	0.025793	488	3	-1.3107	0.69215	0.71374	1	11782	1	-1.3107
RRP9	4	0.00018952	0.00069942	0.025793	489	4	-0.67844	0.99981	0.99981	1	17672	0	-0.67844
GTF2H1	4	0.00018966	0.00069997	0.025793	490	4	-0.62108	0.99981	0.99981	1	17671	0	-0.62108
FCGR1A	4	0.00019099	0.00070381	0.025882	491	4	-0.78761	0.99981	0.99981	1	17669	0	-0.78761
ATP5D	4	0.00019152	0.000706	0.02591	492	3	-0.96719	0.97435	0.97459	1	16413	0	-0.96719
HMGCR	4	0.00019293	0.00070874	0.025957	493	4	-1.0862	0.99981	0.99981	1	17668	0	-1.0862
NAA20	4	0.00019351	0.00071039	0.025965	494	3	-1.238	0.91262	0.91274	1	15112	0	-1.238
MTOR	4	0.0001944	0.00071422	0.026053	495	4	-0.94271	0.99795	0.99796	1	17324	0	-0.94271
NOB1	4	0.00019568	0.00072245	0.026234	496	4	-1.2571	0.9998	0.99981	1	17666	0	-1.2571
ATP6V1F	4	0.00019568	0.00072245	0.026234	497	4	-0.89665	0.9998	0.99981	1	17667	0	-0.89665
KANSL1	4	0.00019607	0.00072355	0.026234	498	3	-0.89109	0.75364	0.75964	1	12549	1	-0.89109
NUP62	4	0.0001977	0.00072793	0.02634	499	4	-0.98724	0.9998	0.9998	1	17665	0	-0.98724
NDE1	4	0.00019874	0.00073013	0.026366	500	4	-0.75643	0.9998	0.9998	1	17663	0	-0.75643
TELO2	4	0.0001995	0.00073232	0.026367	501	4	-0.75626	0.9998	0.9998	1	17662	0	-0.75626
GTF3C1	4	0.00019969	0.00073342	0.026367	502	4	-0.81227	0.9998	0.9998	1	17661	0	-0.81227
ANXA2	4	0.00020016	0.00073451	0.026367	503	4	-0.56476	0.9998	0.9998	1	17660	0	-0.56476
MAD2L2	4	0.00020458	0.00075425	0.027021	504	4	-0.88593	0.9998	0.9998	1	17659	0	-0.88593
TPX2	4	0.00020604	0.00075864	0.027057	505	4	-0.76517	0.99979	0.9998	1	17658	0	-0.76517
HCFC1R1	4	0.00020614	0.00075974	0.027057	506	4	-0.60172	0.99979	0.9998	1	17657	0	-0.60172
MRPS34	4	0.00020617	0.00075974	0.027057	507	4	-1.0886	0.99965	0.99965	1	17589	0	-1.0886
TEKT4	4	0.00020712	0.00076193	0.027082	508	4	-0.63197	0.99979	0.99979	1	17656	0	-0.63197
POLA1	4	0.00020888	0.00076906	0.027281	509	4	-0.69431	0.99979	0.99979	1	17655	0	-0.69431
ABCB7	4	0.00021046	0.00077345	0.027383	510	4	-0.534	0.99979	0.99979	1	17654	0	-0.534
NAE1	4	0.00021125	0.00077728	0.027435	511	4	-0.6595	0.99979	0.99979	1	17653	0	-0.6595
GMPPB	4	0.0002115	0.00077838	0.027435	512	4	-1.1815	0.99979	0.99979	1	17652	0	-1.1815
EEF2	4	0.00021202	0.00077948	0.027435	513	2	-1.271	0.86918	0.86932	1	14362	0	-1.271
AURKA	4	0.00021525	0.00079045	0.027752	514	4	-0.63956	0.99978	0.99979	1	17651	0	-0.63956
ZNRD1	4	0.00021604	0.00079154	0.027752	515	4	-1.0398	0.99592	0.99593	1	17194	0	-1.0398
CATSPER1	4	0.0002189	0.00080415	0.028139	516	4	-0.49167	0.99978	0.99978	1	17649	0	-0.49167
PSMC6	4	0.00022213	0.00081567	0.028487	517	4	-1.0265	0.99978	0.99978	1	17648	0	-1.0265
EXOSC2	4	0.00022372	0.00081896	0.028511	518	4	-1.3106	0.98576	0.98581	1	16744	0	-1.3106
TOMM22	4	0.00022397	0.00081951	0.028511	519	4	-1.0044	0.99971	0.99971	1	17617	0	-1.0044
ROMO1	4	0.00022519	0.00082225	0.028551	520	3	-1.4051	0.14626	0.27763	0.951029	5216	1	-1.4051
TOP3A	4	0.00022592	0.00082444	0.028572	521	3	-0.94185	0.82553	0.82566	1	13627	0	-0.94185
MRPL45	4	0.00022691	0.00082938	0.028688	522	4	-0.86366	0.99724	0.99725	1	17275	0	-0.86366
CINP	4	0.0002274	0.00083102	0.02869	523	3	-1.1996	0.09252	0.20119	0.897382	3984	1	-1.1996
MRPL44	4	0.00022987	0.00084089	0.028976	524	4	-1.0201	0.99975	0.99976	1	17640	0	-1.0201
KIF11	4	0.00023427	0.00085351	0.0293	525	4	-0.79666	0.99977	0.99977	1	17647	0	-0.79666
CDC23	4	0.0002347	0.00085405	0.0293	526	4	-0.99121	0.99977	0.99977	1	17645	0	-0.99121
RPN1	4	0.00023537	0.00085625	0.0293	527	4	-1.1333	0.99861	0.99858	1	17394	0	-1.1333
ELP2	4	0.00023587	0.0008568	0.0293	528	4	-0.96068	0.99847	0.99846	1	17372	0	-0.96068
ANAPC4	4	0.00023726	0.00086063	0.02932	529	4	-1.1819	0.99974	0.99974	1	17634	0	-1.1819
PRMT5	4	0.00023726	0.00086063	0.02932	530	4	-1.2589	0.99953	0.99953	1	17548	0	-1.2589
NUDT1	4	0.00023783	0.00086228	0.029321	531	4	-0.52304	0.99976	0.99977	1	17643	0	-0.52304
MST1	4	0.00023993	0.0008727	0.029582	532	3	-1.1956	0.93462	0.93482	1	15530	0	-1.1956
GLRX5	4	0.00024019	0.00087325	0.029582	533	3	-1.0759	0.98455	0.98462	1	16700	0	-1.0759
NCAPG2	4	0.00024088	0.00087708	0.029657	534	4	-0.85846	0.99976	0.99976	1	17642	0	-0.85846
SPATA5L1	4	0.00024417	0.0008875	0.029953	535	4	-0.9517	0.9996	0.9996	1	17575	0	-0.9517
COPS8	4	0.00024729	0.00089628	0.030192	536	4	-0.92483	0.99975	0.99976	1	17641	0	-0.92483
CRCP	4	0.00025107	0.00091053	0.030616	537	3	-0.91516	0.65998	0.69244	1	11459	1	-0.91516
AFG3L2	4	0.00025344	0.00092205	0.030945	538	3	-0.85441	0.71182	0.72745	1	12009	1	-0.85441
COPB1	4	0.00025663	0.00093247	0.031197	539	3	-1.1438	0.42524	0.57063	1	9514	1	-1.1438
PPM1D	4	0.0002567	0.00093302	0.031197	540	4	-0.86788	0.99974	0.99975	1	17639	0	-0.86788
PSMA2	4	0.00025797	0.00093631	0.031228	541	3	-1.1198	0.6595	0.69213	1	11450	1	-1.1198
ZBTB17	4	0.00025825	0.0009374	0.031228	542	4	-0.75143	0.99974	0.99975	1	17638	0	-0.75143
SHQ1	4	0.00025904	0.00094014	0.031235	543	3	-0.91812	0.46073	0.5864	1	9787	1	-0.91812
DDX5	4	0.00026033	0.00094398	0.031235	544	4	-0.65028	0.99974	0.99974	1	17637	0	-0.65028
SNRPA1	4	0.00026051	0.00094398	0.031235	545	4	-1.6065	0.99974	0.99974	1	17636	0	-1.6065
RPA1	4	0.00026065	0.00094453	0.031235	546	3	-0.99526	0.97202	0.97225	1	16358	0	-0.99526
INTS6	4	0.00026342	0.0009544	0.031504	547	4	-0.85762	0.99974	0.99974	1	17635	0	-0.85762
PSMB4	4	0.00026518	0.00095988	0.031627	548	4	-1.0208	0.99973	0.99974	1	17633	0	-1.0208
PSMG4	4	0.00026617	0.00096208	0.031642	549	2	-0.4842	0.12119	0.25104	0.9275	4818	1	-0.4842
PARL	4	0.00026882	0.00097085	0.031814	550	3	-0.73517	0.91123	0.91136	1	15089	0	-0.73517
COX7C	4	0.00026897	0.00097085	0.031814	551	4	-0.8303	0.99973	0.99973	1	17631	0	-0.8303
FAM192A	4	0.00027016	0.00097524	0.0319	552	4	-0.55849	0.99973	0.99973	1	17630	0	-0.55849
KAT8	4	0.00027202	0.00098182	0.032057	553	4	-1.2331	0.99973	0.99973	1	17629	0	-1.2331
COPB2	4	0.00027244	0.00098401	0.032071	554	4	-1.34	0.99973	0.99973	1	17628	0	-1.34
RPL35A	3	0.00032899	0.00098675	0.032102	597	3	-0.98961	0.99967	0.99966	1	17598	0	-0.98961
PSMD7	4	0.00027352	0.0009895	0.032134	555	4	-0.75501	0.99973	0.99973	1	17627	0	-0.75501
MRPS6	4	0.00027473	0.00099279	0.032143	556	4	-0.75058	0.99973	0.99973	1	17626	0	-0.75058
BUD31	4	0.00027491	0.00099333	0.032143	557	3	-0.89813	0.93218	0.93239	1	15483	0	-0.89813
NUF2	4	0.00027715	0.00099991	0.032298	558	4	-1.0548	0.99743	0.99743	1	17286	0	-1.0548
CHMP5	4	0.00027912	0.0010065	0.032452	559	4	-1.113	0.99972	0.99972	1	17624	0	-1.113
HNRNPL	4	0.00027997	0.0010103	0.032518	560	3	-1.4327	0.87359	0.87375	1	14432	0	-1.4327
NOP56	4	0.00028082	0.0010125	0.032531	561	4	-0.89537	0.99972	0.99972	1	17625	0	-0.89537
DDX21	4	0.00028252	0.001018	0.032649	562	3	-1.1003	0.38768	0.53187	1	8971	1	-1.1003
NAPA	4	0.0002848	0.0010246	0.032801	563	3	-1.0425	0.17291	0.306	0.974168	5626	1	-1.0425
CDK6	4	0.00028539	0.0010268	0.032813	564	4	-0.71507	0.99971	0.99972	1	17621	0	-0.71507
LSM10	4	0.00028674	0.0010301	0.03286	565	2	-0.7089	0.94567	0.94581	1	15761	0	-0.7089
TAF4	4	0.00028723	0.0010345	0.032942	566	3	-0.90588	0.96505	0.96517	1	16188	0	-0.90588
C7orf26	4	0.00028864	0.0010416	0.033111	567	4	-0.95741	0.99971	0.99971	1	17620	0	-0.95741
ESPL1	4	0.00028983	0.0010454	0.033174	568	3	-1.3997	0.98284	0.98295	1	16646	0	-1.3997
CELF1	4	0.0002909	0.0010487	0.03322	569	4	-0.54259	0.99971	0.99971	1	17619	0	-0.54259
C21orf59	4	0.00029258	0.0010586	0.033474	570	4	-1.153	0.99898	0.99897	1	17447	0	-1.153
RPS19BP1	4	0.00029433	0.0010657	0.033641	571	3	-1.5031	0.58722	0.64914	1	10771	1	-1.5031
QRSL1	4	0.00029598	0.0010701	0.03372	572	4	-0.88339	0.9997	0.99971	1	17616	0	-0.88339
KRR1	4	0.0002973	0.001075	0.033775	573	3	-1.0075	0.94921	0.94938	1	15832	0	-1.0075
MED17	4	0.00029778	0.0010756	0.033775	574	4	-0.97384	0.9997	0.9997	1	17615	0	-0.97384
MED25	4	0.00029902	0.0010794	0.033837	575	4	-1.0973	0.99887	0.99886	1	17429	0	-1.0973
NUS1	4	0.00030109	0.0010866	0.034001	576	3	-0.93909	0.96414	0.96427	1	16167	0	-0.93909
POLR1C	4	0.00030178	0.0010887	0.034011	577	4	-0.77948	0.9997	0.9997	1	17613	0	-0.77948
DNAJC9	4	0.00030347	0.0010964	0.034192	578	4	-0.96569	0.99926	0.99927	1	17481	0	-0.96569
RABGGTA	4	0.0003049	0.0011014	0.034279	579	4	-0.83074	0.9997	0.9997	1	17612	0	-0.83074
MTG2	4	0.00030556	0.001103	0.034279	580	4	-0.8623	0.99844	0.99843	1	17368	0	-0.8623
WDR18	4	0.00030796	0.0011151	0.034594	581	4	-1.3208	0.99063	0.99067	1	16936	0	-1.3208
BCL2L12	4	0.00031169	0.0011277	0.034865	582	4	-0.54684	0.99969	0.99969	1	17610	0	-0.54684
TUT1	4	0.00031169	0.0011277	0.034865	583	3	-1.005	0.9803	0.98048	1	16570	0	-1.005
RBBP5	4	0.00031308	0.0011315	0.034924	584	4	-0.811	0.99969	0.99969	1	17609	0	-0.811
RPP14	4	0.00031442	0.0011365	0.035017	585	4	-0.79746	0.99969	0.99969	1	17608	0	-0.79746
HYOU1	4	0.00031522	0.0011397	0.035049	586	4	-1.046	0.99968	0.99968	1	17606	0	-1.046
LAGE3	4	0.00031576	0.0011414	0.035049	587	4	-0.97869	0.99968	0.99968	1	17605	0	-0.97869
TTC27	4	0.00031738	0.0011469	0.035158	588	3	-1.3118	0.78696	0.78832	1	13020	1	-1.3118
KIN	4	0.00031984	0.0011551	0.03535	589	3	-0.98898	0.80699	0.80716	1	13321	1	-0.98898
MDM2	4	0.00032096	0.0011578	0.035374	590	4	-0.84446	0.99968	0.99967	1	17604	0	-0.84446
INTS9	4	0.00032169	0.0011617	0.035422	591	4	-1.3471	0.9979	0.99791	1	17321	0	-1.3471
FKBP6	4	0.00032211	0.0011633	0.035422	592	4	-0.6093	0.99968	0.99967	1	17602	0	-0.6093
NOL6	4	0.0003232	0.0011672	0.035479	593	4	-1.2498	0.99968	0.99967	1	17601	0	-1.2498
MASTL	4	0.00032417	0.0011694	0.035485	594	3	-0.91616	0.24856	0.38574	1	6814	1	-0.91616
AKIRIN2	4	0.0003258	0.0011743	0.035575	595	4	-0.87621	0.99967	0.99967	1	17600	0	-0.87621
ETF1	4	0.00032835	0.0011842	0.035814	596	4	-0.98192	0.99967	0.99967	1	17599	0	-0.98192
HNRNPF	4	0.00032918	0.0011885	0.03586	598	4	-1.1344	0.98892	0.98897	1	16865	0	-1.1344
NSUN4	4	0.00032967	0.0011896	0.03586	599	4	-0.58414	0.99967	0.99967	1	17597	0	-0.58414
BRAP	4	0.00033454	0.0012061	0.036295	600	4	-0.76406	0.99967	0.99966	1	17596	0	-0.76406
SAP18	4	0.00033614	0.001211	0.036383	601	3	-1.6249	0.98162	0.98173	1	16607	0	-1.6249
KANSL3	4	0.00033792	0.001216	0.036471	602	4	-0.97686	0.99966	0.99966	1	17595	0	-0.97686
MRPL4	4	0.00034068	0.0012275	0.036755	603	4	-0.72437	0.99966	0.99966	1	17594	0	-0.72437
BYSL	4	0.0003416	0.0012308	0.036793	604	4	-0.73808	0.99966	0.99966	1	17593	0	-0.73808
SEC63	4	0.00034384	0.0012373	0.036928	605	3	-0.92408	0.97673	0.97702	1	16465	0	-0.92408
MED14	4	0.00034656	0.0012423	0.037014	606	4	-1.5013	0.99947	0.99948	1	17537	0	-1.5013
WAPAL	4	0.00035037	0.0012543	0.037287	607	4	-0.76472	0.99965	0.99965	1	17592	0	-0.76472
TROAP	4	0.00035073	0.001256	0.037287	608	4	-0.58878	0.99965	0.99965	1	17591	0	-0.58878
POLE2	4	0.00035124	0.0012576	0.037287	609	4	-0.96253	0.99965	0.99965	1	17590	0	-0.96253
TRMT61A	4	0.00035265	0.0012626	0.037372	610	3	-1.0762	0.18429	0.31806	0.980505	5814	1	-1.0762
RPS15A	2	0.00064705	0.0012653	0.037392	757	2	-1.686	0.99935	0.99936	1	17500	0	-1.686
WDR46	4	0.00035661	0.0012779	0.037703	611	4	-0.92746	0.98919	0.98924	1	16870	0	-0.92746
UNC45A	4	0.00036137	0.0012922	0.038061	612	4	-0.58185	0.99964	0.99964	1	17588	0	-0.58185
RBM48	4	0.00036301	0.001301	0.038198	613	4	-0.73109	0.99964	0.99964	1	17587	0	-0.73109
TUBE1	4	0.00036338	0.0013026	0.038198	614	4	-0.77999	0.99964	0.99964	1	17586	0	-0.77999
DCAF12L1	4	0.00036361	0.0013032	0.038198	615	4	-0.82467	0.99958	0.99958	1	17566	0	-0.82467
RMI2	4	0.0003663	0.0013169	0.038537	616	3	-0.80108	0.93962	0.93982	1	15638	0	-0.80108
GNL3L	4	0.0003672	0.0013212	0.038603	617	4	-0.48095	0.99963	0.99963	1	17585	0	-0.48095
KLF16	4	0.00036855	0.0013295	0.038766	618	4	-0.61254	0.99963	0.99963	1	17584	0	-0.61254
UTP6	4	0.000369	0.0013311	0.038766	619	4	-1.2303	0.99963	0.99963	1	17583	0	-1.2303
DDX6	4	0.00037003	0.0013344	0.038799	620	3	-0.87386	0.81733	0.81748	1	13489	0	-0.87386
SOD2	4	0.00037139	0.0013393	0.038865	621	3	-1.0231	0.25816	0.39586	1	6957	1	-1.0231
BANF1	4	0.00037165	0.001341	0.038865	622	4	-0.77934	0.99963	0.99963	1	17582	0	-0.77934
ZNHIT2	4	0.00037207	0.0013432	0.038866	623	4	-0.9995	0.99588	0.99589	1	17189	0	-0.9995
DRD5	4	0.00037377	0.0013487	0.038916	624	4	-1.2678	0.99758	0.99758	1	17293	0	-1.2678
RNF168	4	0.00037446	0.0013492	0.038916	625	4	-0.56828	0.99963	0.99963	1	17581	0	-0.56828
PTEN	4	0.00037844	0.001364	0.039218	626	4	-0.5507	0.99962	0.99962	1	17580	0	-0.5507
RPL37A	2	0.00070145	0.0013629	0.039218	774	2	-1.461	0.9993	0.99931	1	17491	0	-1.461
UBA3	4	0.00038044	0.0013711	0.03936	627	4	-0.55195	0.99962	0.99962	1	17579	0	-0.55195
USPL1	4	0.00038439	0.0013816	0.039549	628	4	-0.91565	0.99962	0.99962	1	17578	0	-0.91565
XPO1	4	0.00038446	0.0013821	0.039549	629	4	-1.6429	0.99939	0.99941	1	17514	0	-1.6429
CWC25	4	0.00038681	0.0013892	0.03969	630	4	-0.655	0.99961	0.99961	1	17577	0	-0.655
ARCN1	4	0.00039394	0.0014172	0.040424	631	4	-1.1162	0.99953	0.99953	1	17546	0	-1.1162
ITGAV	4	0.00039465	0.0014194	0.040424	632	3	-1.0358	0.033745	0.087409	0.787944	1973	1	-1.0358
TARDBP	4	0.00039603	0.0014227	0.040454	633	4	-0.96676	0.9996	0.99961	1	17576	0	-0.96676
WBSCR22	4	0.00039749	0.0014254	0.040468	634	3	-1.0718	0.60558	0.6596	1	10940	1	-1.0718
CLPP	4	0.00039909	0.0014304	0.040544	635	4	-0.8708	0.99282	0.99286	1	17024	0	-0.8708
NCKAP1	4	0.00040002	0.0014359	0.040634	636	4	-0.88699	0.9996	0.9996	1	17574	0	-0.88699
PNPT1	4	0.00040106	0.001438	0.040634	637	3	-0.97144	0.90972	0.90988	1	15062	0	-0.97144
C1QBP	4	0.00040321	0.0014457	0.040787	638	3	-0.81805	0.85953	0.85964	1	14207	0	-0.81805
SPC24	3	0.00048842	0.0014539	0.040955	687	2	-0.70675	0.57636	0.59469	1	10658	1	-0.70675
ZNF830	4	0.0004085	0.0014731	0.041413	639	4	-0.64713	0.99959	0.99959	1	17573	0	-0.64713
SNX8	4	0.00040898	0.0014748	0.041413	640	4	-0.46897	0.99959	0.99959	1	17572	0	-0.46897
USE1	4	0.00041189	0.0014868	0.041687	641	4	-1.2205	0.99916	0.99916	1	17473	0	-1.2205
SKIV2L2	4	0.00041335	0.0014934	0.041807	642	3	-1.2857	0.9331	0.93329	1	15502	0	-1.2857
C3orf17	4	0.00041455	0.0014962	0.041819	643	4	-1.1503	0.99959	0.99959	1	17569	0	-1.1503
TMEM258	4	0.00041603	0.0015011	0.041892	644	4	-0.67016	0.99958	0.99959	1	17568	0	-0.67016
SNW1	4	0.00041735	0.0015055	0.041949	645	4	-0.76022	0.99958	0.99958	1	17567	0	-0.76022
AARS	4	0.00042106	0.0015165	0.042125	646	3	-0.99854	0.92237	0.92267	1	15297	0	-0.99854
RPL7	3	0.00051398	0.0015143	0.042125	698	3	-1.8043	0.9916	0.99171	1	16970	0	-1.8043
PELO	4	0.00042471	0.0015263	0.042334	647	4	-0.95436	0.99944	0.99945	1	17530	0	-0.95436
KIF23	4	0.00042838	0.0015433	0.042689	648	4	-0.67188	0.99957	0.99957	1	17565	0	-0.67188
PSMA1	4	0.00042887	0.0015439	0.042689	649	4	-0.93306	0.98866	0.98872	1	16857	0	-0.93306
RPS9	4	0.00042999	0.0015466	0.0427	650	3	-1.3711	0.97762	0.9779	1	16489	0	-1.3711
NVL	4	0.00043206	0.0015527	0.042766	651	4	-0.9593	0.99857	0.99855	1	17392	0	-0.9593
WDR24	4	0.00043244	0.0015537	0.042766	652	4	-0.56386	0.99957	0.99957	1	17564	0	-0.56386
IDH3A	4	0.00043329	0.0015587	0.042836	653	4	-0.38542	0.99957	0.99957	1	17563	0	-0.38542
PPP2R3C	4	0.00043363	0.0015614	0.042847	654	4	-0.63514	0.99957	0.99957	1	17562	0	-0.63514
MICALL2	4	0.00043687	0.0015718	0.043067	655	4	-0.75412	0.99956	0.99957	1	17561	0	-0.75412
RAD9A	4	0.00043791	0.0015751	0.043092	656	3	-1.4239	0.81082	0.81093	1	13389	1	-1.4239
MCMBP	4	0.00043981	0.0015845	0.043281	657	4	-0.92559	0.99914	0.99914	1	17470	0	-0.92559
CDC40	4	0.00044333	0.0015998	0.043635	658	4	-0.73251	0.99956	0.99956	1	17560	0	-0.73251
MRPL53	4	0.00044554	0.001613	0.043927	659	4	-0.71143	0.99926	0.99927	1	17482	0	-0.71143
POLR1A	4	0.00044863	0.0016272	0.044249	660	4	-0.76815	0.99955	0.99956	1	17559	0	-0.76815
HNRNPH3	4	0.00044933	0.0016311	0.044286	661	4	-0.7711	0.99955	0.99956	1	17558	0	-0.7711
RNF4	4	0.00045054	0.0016387	0.044428	662	3	-0.84673	0.93673	0.9369	1	15592	0	-0.84673
CNOT1	4	0.0004517	0.0016426	0.044465	663	4	-0.99777	0.98534	0.9854	1	16728	0	-0.99777
VPS4A	4	0.00045406	0.0016497	0.044554	664	4	-0.52784	0.99955	0.99955	1	17557	0	-0.52784
FITM2	4	0.00045459	0.001653	0.044554	665	4	-0.65762	0.99955	0.99955	1	17556	0	-0.65762
BRF1	4	0.00045494	0.0016535	0.044554	666	4	-0.80738	0.99955	0.99955	1	17555	0	-0.80738
SMU1	4	0.00045653	0.001659	0.044554	667	4	-1.5576	0.99954	0.99955	1	17554	0	-1.5576
DCPS	4	0.00045753	0.0016612	0.044554	668	3	-0.84357	0.13209	0.26256	0.940071	4986	1	-0.84357
DHPS	4	0.00045792	0.0016618	0.044554	669	3	-1.3448	0.96044	0.96059	1	16095	0	-1.3448
CD3EAP	4	0.00045921	0.0016645	0.044554	670	4	-0.94657	0.9971	0.99712	1	17266	0	-0.94657
SPOCD1	4	0.00045973	0.0016684	0.044554	671	4	-0.49405	0.99954	0.99955	1	17553	0	-0.49405
CRNKL1	4	0.00045988	0.0016684	0.044554	672	3	-0.7042	0.54547	0.62689	1	10389	1	-0.7042
BTAF1	4	0.00046044	0.0016705	0.044554	673	4	-0.80918	0.99954	0.99955	1	17552	0	-0.80918
FEN1	4	0.00046263	0.0016804	0.044752	674	3	-1.102	0.19199	0.32617	0.984055	5935	1	-1.102
EIF3B	4	0.00046341	0.0016832	0.044759	675	4	-1.2898	0.99544	0.99546	1	17160	0	-1.2898
YAE1D1	4	0.00046652	0.0017007	0.045159	676	4	-0.58798	0.99953	0.99954	1	17551	0	-0.58798
IKBKG	4	0.00046922	0.0017089	0.04531	677	4	-0.71353	0.99953	0.99953	1	17550	0	-0.71353
NONO	4	0.00047121	0.0017172	0.045395	678	4	-0.57118	0.99953	0.99953	1	17549	0	-0.57118
RPP30	4	0.00047133	0.0017172	0.045395	679	4	-1.0431	0.99924	0.99925	1	17478	0	-1.0431
CPOX	4	0.00047292	0.0017232	0.045442	680	4	-0.75883	0.99535	0.99538	1	17153	0	-0.75883
TRA2A	4	0.00047366	0.0017243	0.045442	681	4	-0.64613	0.99953	0.99953	1	17547	0	-0.64613
SRSF3	4	0.0004743	0.0017265	0.045442	682	4	-0.89358	0.99953	0.99953	1	17545	0	-0.89358
NUP93	4	0.00048014	0.0017446	0.045852	683	3	-0.98772	0.96023	0.96038	1	16092	0	-0.98772
ANAPC2	4	0.0004807	0.0017479	0.045871	684	4	-1.0134	0.99952	0.99952	1	17544	0	-1.0134
LSG1	4	0.00048135	0.0017506	0.045877	685	3	-0.86102	0.41144	0.55703	1	9322	1	-0.86102
GAR1	4	0.00048754	0.0017692	0.046298	686	4	-0.62381	0.99951	0.99951	1	17543	0	-0.62381
RHOT2	4	0.0004909	0.0017802	0.046517	688	4	-0.90418	0.99951	0.99951	1	17542	0	-0.90418
CDS2	4	0.00049151	0.0017838	0.046543	689	4	-0.74723	0.99882	0.99881	1	17424	0	-0.74723
ATP6V1B2	4	0.00050154	0.0018224	0.047328	690	4	-0.57276	0.9995	0.9995	1	17541	0	-0.57276
BUB1B	4	0.00050472	0.0018279	0.047328	691	4	-0.67587	0.99874	0.99873	1	17410	0	-0.67587
NELFB	4	0.00050555	0.001829	0.047328	692	4	-1.1169	0.99525	0.99528	1	17149	0	-1.1169
SNUPN	4	0.00050563	0.001829	0.047328	693	4	-0.89742	0.99949	0.9995	1	17540	0	-0.89742
CDC45	4	0.00050582	0.0018296	0.047328	694	4	-0.94218	0.99949	0.9995	1	17539	0	-0.94218
ACTB	3	0.0006167	0.0018175	0.047328	741	3	-1.2878	0.99938	0.9994	1	17513	0	-1.2878
HSD17B12	4	0.00050639	0.0018329	0.047345	695	3	-1.2111	0.94472	0.94487	1	15746	0	-1.2111
EIF5B	4	0.00050848	0.0018383	0.047419	696	4	-0.91255	0.98662	0.98664	1	16776	0	-0.91255
ACTR10	4	0.00051351	0.0018603	0.047916	697	4	-0.83832	0.99908	0.99908	1	17462	0	-0.83832
GLE1	4	0.00052167	0.0018899	0.048609	699	4	-0.57139	0.99948	0.99948	1	17538	0	-0.57139
E4F1	4	0.00052369	0.0018976	0.04871	700	3	-0.86968	0.8386	0.83869	1	13870	0	-0.86968
RRP1	4	0.00052411	0.0018992	0.04871	701	4	-1.0182	0.99852	0.99849	1	17384	0	-1.0182
SRCAP	4	0.00053011	0.0019157	0.049035	702	3	-1.2822	0.75186	0.7582	1	12519	1	-1.2822
NRDE2	4	0.00053054	0.0019173	0.049035	703	3	-1.2793	0.57055	0.63997	1	10606	1	-1.2793
RBM7	4	0.0005331	0.0019266	0.04919	704	4	-0.84142	0.99947	0.99948	1	17536	0	-0.84142
DSCC1	4	0.00053356	0.0019288	0.04919	705	4	-0.72401	0.98811	0.98818	1	16830	0	-0.72401
SF3A2	4	0.00053659	0.0019387	0.049331	706	4	-1.6344	0.99938	0.99939	1	17508	0	-1.6344
TLN1	4	0.00053688	0.0019398	0.049331	707	4	-1.3342	0.99946	0.99947	1	17535	0	-1.3342
MRPL13	4	0.00053909	0.0019453	0.049401	708	4	-0.86054	0.99946	0.99947	1	17534	0	-0.86054
RPL27	2	0.0010145	0.0019562	0.049609	851	2	-1.3207	0.99899	0.99899	1	17449	0	-1.3207
MIPEP	4	0.00054268	0.0019601	0.049637	709	4	-1.1731	0.99295	0.99298	1	17028	0	-1.1731
RBM14	4	0.00054735	0.0019771	0.049997	710	4	-0.79559	0.99945	0.99946	1	17533	0	-0.79559
OIP5	4	0.00054881	0.0019815	0.050038	711	3	-1.0178	0.53818	0.62319	1	10330	1	-1.0178
UTP23	4	0.00055168	0.0019941	0.050286	712	3	-0.81714	0.96615	0.96629	1	16221	0	-0.81714
DCTN5	4	0.00055367	0.0019996	0.050325	713	3	-1.1782	0.85993	0.86004	1	14215	0	-1.1782
LMNB1	4	0.00055407	0.0020012	0.050325	714	4	-0.80862	0.99945	0.99945	1	17532	0	-0.80862
PPIL4	4	0.00055766	0.0020187	0.050568	715	3	-1.1621	0.043587	0.10742	0.816114	2341	1	-1.1621
COQ2	4	0.00055776	0.0020193	0.050568	716	4	-0.4017	0.99944	0.99945	1	17529	0	-0.4017
NDUFAF3	4	0.0005581	0.0020198	0.050568	717	4	-0.72323	0.99844	0.99843	1	17369	0	-0.72323
ZNF574	4	0.00055879	0.002022	0.050568	718	4	-0.68969	0.99944	0.99945	1	17528	0	-0.68969
TTC4	4	0.00056105	0.0020341	0.050799	719	4	-0.53932	0.99944	0.99945	1	17527	0	-0.53932
NARG2	4	0.0005657	0.0020599	0.051372	720	3	-0.89174	0.18541	0.31921	0.980758	5831	1	-0.89174
RNF216	4	0.00056946	0.0020763	0.05171	721	4	-0.61967	0.99943	0.99944	1	17526	0	-0.61967
UPK3BL	4	0.00057124	0.0020813	0.051762	722	4	-1.2846	0.99943	0.99944	1	17525	0	-1.2846
APOLD1	4	0.00057302	0.0020856	0.0518	723	4	-0.54147	0.99943	0.99944	1	17524	0	-0.54147
CENPJ	4	0.00058369	0.0021185	0.052545	724	4	-0.46377	0.99942	0.99943	1	17523	0	-0.46377
RANGAP1	4	0.00058613	0.0021273	0.05269	725	3	-1.3513	0.95446	0.9546	1	15948	0	-1.3513
G6PD	4	0.0005871	0.0021306	0.052699	726	4	-0.75879	0.99941	0.99942	1	17522	0	-0.75879
C18orf21	4	0.00058912	0.0021372	0.052758	727	4	-1.0847	0.99892	0.99892	1	17437	0	-1.0847
LUC7L3	4	0.00058982	0.0021388	0.052758	728	3	-0.92368	0.79926	0.79976	1	13202	1	-0.92368
PRPF19	4	0.00059456	0.0021536	0.053051	729	4	-0.85461	0.99357	0.99362	1	17056	0	-0.85461
AASDHPPT	4	0.00059547	0.002158	0.053068	730	4	-0.90013	0.9994	0.99942	1	17521	0	-0.90013
COX5A	4	0.00059699	0.0021602	0.053068	731	4	-0.5922	0.9994	0.99942	1	17520	0	-0.5922
ERCC2	4	0.00059893	0.0021712	0.05326	732	4	-0.87763	0.9994	0.99942	1	17519	0	-0.87763
GABPA	4	0.0005998	0.0021739	0.05326	733	4	-0.5518	0.9994	0.99942	1	17518	0	-0.5518
TNPO1	4	0.000601	0.0021794	0.053322	734	4	-0.73743	0.9994	0.99942	1	17517	0	-0.73743
RIOK1	4	0.00060307	0.0021849	0.053352	735	4	-0.70406	0.9994	0.99941	1	17516	0	-0.70406
NCF1	4	0.00060329	0.0021865	0.053352	736	4	-0.93049	0.99879	0.99878	1	17420	0	-0.93049
NPLOC4	4	0.00060437	0.0021898	0.05336	737	4	-0.39861	0.9994	0.99941	1	17515	0	-0.39861
WARS	4	0.00060752	0.0022057	0.053675	738	4	-0.80703	0.99822	0.99822	1	17344	0	-0.80703
ZNHIT3	4	0.00061129	0.0022167	0.053869	739	4	-1.0185	0.99695	0.99699	1	17260	0	-1.0185
GINS3	4	0.0006143	0.0022293	0.054103	740	4	-1.0342	0.99926	0.99927	1	17484	0	-1.0342
RPS25	4	0.00061736	0.0022419	0.054265	742	4	-0.53001	0.99938	0.9994	1	17512	0	-0.53001
PDCD7	4	0.00061947	0.0022491	0.054265	743	4	-0.80852	0.99938	0.99939	1	17511	0	-0.80852
CENPT	4	0.0006203	0.0022529	0.054265	744	3	-0.97045	0.41151	0.5571	1	9324	1	-0.97045
RPS23	4	0.0006211	0.0022551	0.054265	745	4	-1.009	0.999	0.999	1	17451	0	-1.009
GTF3C3	4	0.00062197	0.0022578	0.054265	746	3	-0.9698	0.98355	0.98362	1	16671	0	-0.9698
MUC20	4	0.00062203	0.0022584	0.054265	747	4	-0.5962	0.99938	0.99939	1	17510	0	-0.5962
ILF2	4	0.00062292	0.0022589	0.054265	748	4	-1.135	0.99938	0.99939	1	17509	0	-1.135
MAP3K7	4	0.00062365	0.00226	0.054265	749	4	-0.91667	0.99094	0.99097	1	16947	0	-0.91667
OSBP	4	0.00062785	0.0022737	0.054488	750	4	-0.67492	0.99937	0.99938	1	17506	0	-0.67492
MATR3	4	0.0006292	0.0022754	0.054488	751	4	-0.63579	0.99937	0.99938	1	17505	0	-0.63579
PGP	4	0.00063044	0.0022809	0.054547	752	4	-0.45189	0.99937	0.99938	1	17504	0	-0.45189
ARL2	4	0.00063916	0.0023099	0.055169	753	4	-0.88976	0.99936	0.99937	1	17503	0	-0.88976
TFAM	4	0.00064054	0.0023138	0.055188	754	4	-0.84091	0.99592	0.99592	1	17192	0	-0.84091
CCDC115	4	0.00064349	0.002322	0.055311	755	4	-0.65789	0.99936	0.99937	1	17501	0	-0.65789
ACTR1A	4	0.00064591	0.0023297	0.055421	756	3	-0.79916	0.29998	0.43981	1	7614	1	-0.79916
DEXI	4	0.00064885	0.0023417	0.055634	758	4	-1.0072	0.99638	0.99642	1	17223	0	-1.0072
TAF1A	4	0.00065217	0.0023521	0.055809	759	2	-0.70348	0.65267	0.68783	1	11385	1	-0.70348
SKA3	4	0.00065606	0.0023686	0.056125	760	4	-0.76674	0.99934	0.99936	1	17499	0	-0.76674
RPL3	4	0.0006637	0.0023938	0.056648	761	4	-1.6349	0.99666	0.99671	1	17244	0	-1.6349
PSMD8	4	0.00066769	0.0024114	0.056989	762	3	-0.83878	0.97458	0.97482	1	16419	0	-0.83878
LAS1L	4	0.00066998	0.0024201	0.05706	763	4	-1.123	0.99933	0.99934	1	17498	0	-1.123
NUPL1	4	0.00067045	0.0024207	0.05706	764	4	-1.051	0.99933	0.99934	1	17497	0	-1.051
SF3B1	4	0.00067281	0.0024273	0.05714	765	4	-1.0451	0.99933	0.99934	1	17496	0	-1.0451
DYNC1I2	4	0.00067422	0.0024306	0.057143	766	4	-1.33	0.99605	0.99606	1	17206	0	-1.33
ARMC5	4	0.0006818	0.0024689	0.05797	767	4	-0.94502	0.98739	0.98744	1	16798	0	-0.94502
CCDC86	4	0.00069049	0.0024942	0.058487	768	4	-1.0764	0.99931	0.99932	1	17495	0	-1.0764
RAD51D	4	0.000692	0.0025018	0.05859	769	3	-0.72909	0.81684	0.81699	1	13479	0	-0.72909
ABCC6	4	0.00069485	0.0025112	0.058733	770	4	-0.64658	0.99931	0.99932	1	17494	0	-0.64658
TOMM20L	4	0.00069594	0.0025145	0.058733	771	4	-0.56839	0.9993	0.99932	1	17493	0	-0.56839
TDP2	4	0.00069922	0.0025249	0.058789	772	4	-0.75604	0.9993	0.99932	1	17492	0	-0.75604
MCM3AP	4	0.00070023	0.0025271	0.058789	773	3	-1.0295	0.95916	0.95932	1	16061	0	-1.0295
PSMD4	4	0.00070152	0.0025298	0.058789	775	4	-1.0936	0.99425	0.9943	1	17095	0	-1.0936
TUFM	4	0.0007019	0.0025315	0.058789	776	4	-0.79288	0.9993	0.99931	1	17490	0	-0.79288
TMED10	4	0.00070198	0.0025331	0.058789	777	4	-0.92865	0.98787	0.98795	1	16821	0	-0.92865
MOGS	4	0.00070631	0.002549	0.059057	778	4	-0.47977	0.99929	0.99931	1	17489	0	-0.47977
RNASEH2A	4	0.00070696	0.0025512	0.059057	779	4	-0.65905	0.99889	0.99888	1	17433	0	-0.65905
RTF1	4	0.00070778	0.0025545	0.059057	780	4	-0.5897	0.99929	0.99931	1	17488	0	-0.5897
OTOP1	4	0.00071269	0.0025748	0.05945	781	3	-0.77841	0.78214	0.78388	1	12940	1	-0.77841
IKBKAP	4	0.00071478	0.0025819	0.059539	782	4	-0.6559	0.99597	0.99598	1	17200	0	-0.6559
PARN	4	0.0007195	0.0025929	0.059715	783	3	-0.79273	0.92093	0.9212	1	15269	0	-0.79273
NFYC	4	0.0007219	0.0026033	0.059827	784	4	-0.41248	0.99928	0.99929	1	17487	0	-0.41248
COPA	4	0.00072266	0.0026055	0.059827	785	4	-1.0127	0.99413	0.99419	1	17087	0	-1.0127
INO80B	4	0.00072371	0.0026077	0.059827	786	3	-0.70314	0.95618	0.95634	1	15992	0	-0.70314
CXXC1	4	0.0007254	0.002611	0.059827	787	4	-0.62353	0.99927	0.99929	1	17486	0	-0.62353
WDR75	4	0.00073165	0.0026356	0.060316	788	3	-1.1162	0.85566	0.85578	1	14139	0	-1.1162
EXOSC10	4	0.00073319	0.0026433	0.060415	789	4	-0.96253	0.99927	0.99928	1	17485	0	-0.96253
DAD1	4	0.0007368	0.002657	0.060598	790	2	-0.95151	0.80442	0.80465	1	13278	1	-0.95151
GPS1	4	0.00073866	0.0026609	0.060598	791	3	-0.93624	0.78499	0.78649	1	12988	1	-0.93624
POLRMT	4	0.00073965	0.0026614	0.060598	792	3	-0.83112	0.85419	0.85431	1	14118	0	-0.83112
TMEM151A	4	0.00074117	0.0026658	0.060622	793	4	-0.52117	0.99926	0.99927	1	17483	0	-0.52117
RPLP0	4	0.00074295	0.0026718	0.060682	794	4	-1.6103	0.99926	0.99927	1	17480	0	-1.6103
EXOSC9	4	0.00074448	0.0026768	0.060718	795	4	-0.70641	0.99187	0.99191	1	16985	0	-0.70641
UROD	4	0.00074611	0.0026839	0.060804	796	3	-0.91483	0.45651	0.58445	1	9754	1	-0.91483
LARS2	4	0.00074825	0.0026899	0.060864	797	3	-0.68207	0.963	0.9631	1	16147	0	-0.68207
TRAM2	4	0.00075024	0.0026971	0.060949	798	4	-0.60197	0.99925	0.99926	1	17479	0	-0.60197
SSRP1	4	0.00075203	0.0027036	0.061021	799	4	-1.2447	0.98923	0.98927	1	16871	0	-1.2447
BPTF	4	0.00075963	0.0027289	0.061513	800	3	-0.67227	0.95293	0.95308	1	15911	0	-0.67227
CYFIP1	4	0.00076264	0.002736	0.061597	801	4	-0.44868	0.99924	0.99924	1	17477	0	-0.44868
EIF2S1	4	0.00076427	0.0027453	0.06173	802	3	-0.98843	0.27053	0.40883	1	7160	1	-0.98843
ATP6V1A	4	0.00076783	0.0027579	0.061937	803	3	-1.2825	0.79503	0.79576	1	13134	1	-1.2825
TUBD1	4	0.00077222	0.0027722	0.062179	804	3	-0.8237	0.70545	0.72293	1	11921	1	-0.8237
IARS	4	0.00077388	0.0027771	0.062213	805	3	-1.0849	0.56989	0.63961	1	10600	1	-1.0849
GPATCH1	4	0.00078551	0.0028149	0.062953	806	3	-0.8144	0.97171	0.97192	1	16350	0	-0.8144
TUBGCP5	4	0.00078607	0.0028171	0.062953	807	3	-0.94304	0.98442	0.9845	1	16693	0	-0.94304
TINF2	4	0.00079297	0.0028424	0.063439	808	4	-0.88097	0.99921	0.99921	1	17476	0	-0.88097
ERH	4	0.00079895	0.0028681	0.063868	809	3	-0.93958	0.66741	0.69718	1	11524	1	-0.93958
RAD51B	4	0.00079951	0.0028687	0.063868	810	3	-0.66632	0.97299	0.97324	1	16383	0	-0.66632
MRPL37	4	0.00080233	0.0028791	0.064021	811	3	-0.78831	0.87689	0.87709	1	14496	0	-0.78831
ELAC2	4	0.00080459	0.0028857	0.064034	812	3	-0.93544	0.94506	0.94521	1	15751	0	-0.93544
NCBP2	4	0.00080507	0.0028868	0.064034	813	3	-1.0449	0.38288	0.5268	1	8896	1	-1.0449
DMAP1	4	0.00080969	0.0028978	0.064199	814	4	-0.83313	0.99848	0.99846	1	17374	0	-0.83313
SF3B5	4	0.00081996	0.0029334	0.064909	815	4	-0.9336	0.99907	0.99907	1	17461	0	-0.9336
RPAP2	4	0.0008226	0.0029438	0.065059	816	2	-0.71299	0.90501	0.90519	1	14985	0	-0.71299
DDX52	4	0.00082834	0.002963	0.065403	817	4	-0.5377	0.99917	0.99917	1	17475	0	-0.5377
NCBP1	4	0.00083439	0.0029871	0.065848	818	3	-0.80394	0.89182	0.89194	1	14743	0	-0.80394
EEF1A1	3	0.0010341	0.0029904	0.065848	858	3	-1.3649	0.99661	0.99666	1	17242	0	-1.3649
MED30	4	0.00083636	0.0029948	0.065864	819	3	-1.7135	0.98305	0.98315	1	16652	0	-1.7135
BCCIP	4	0.000839	0.0030047	0.066001	820	3	-0.72942	0.61104	0.66273	1	10989	1	-0.72942
REXO2	4	0.00084142	0.0030129	0.066101	821	4	-0.43446	0.99916	0.99916	1	17474	0	-0.43446
POP1	4	0.00084745	0.0030398	0.066609	822	4	-0.85485	0.99915	0.99915	1	17472	0	-0.85485
KIF18A	4	0.00085244	0.0030562	0.066889	823	3	-0.86089	0.083004	0.18363	0.883576	3695	1	-0.86089
TIMM50	4	0.00085361	0.0030612	0.066916	824	3	-0.86547	0.94783	0.948	1	15804	0	-0.86547
SHOC2	4	0.00085493	0.0030661	0.066942	825	4	-0.43734	0.99915	0.99914	1	17471	0	-0.43734
POLR2E	4	0.00085622	0.0030716	0.066981	826	4	-0.92456	0.99892	0.99892	1	17438	0	-0.92456
CUEDC2	4	0.00087406	0.0031407	0.068405	827	4	-0.32833	0.99913	0.99912	1	17469	0	-0.32833
PLEKHD1	4	0.00087759	0.0031571	0.068646	828	2	-0.045931	0.32964	0.47099	1	8065	2	-0.045931
C16orf89	4	0.0008781	0.0031593	0.068646	829	4	-0.36802	0.99912	0.99912	1	17468	0	-0.36802
SMG1	4	0.00089178	0.0032032	0.069396	830	4	-1.2031	0.99588	0.99589	1	17188	0	-1.2031
CLASRP	4	0.0008919	0.0032037	0.069396	831	4	-0.74422	0.99911	0.99911	1	17467	0	-0.74422
VPS35	4	0.00089293	0.0032054	0.069396	832	4	-0.95422	0.99911	0.99911	1	17466	0	-0.95422
NOL10	4	0.00090616	0.0032427	0.070119	833	4	-0.89535	0.99909	0.99909	1	17465	0	-0.89535
TMEM184A	4	0.00092194	0.0033035	0.07135	834	4	-0.87022	0.99908	0.99908	1	17464	0	-0.87022
PTK2	4	0.00093168	0.0033392	0.072034	835	3	-0.86324	0.488	0.59888	1	9973	1	-0.86324
IGBP1	4	0.00093248	0.0033436	0.072042	836	4	-0.84918	0.99907	0.99906	1	17460	0	-0.84918
NSMCE2	4	0.00094234	0.0033732	0.072593	837	4	-0.46525	0.99906	0.99906	1	17459	0	-0.46525
INTS3	4	0.00094646	0.0033902	0.072833	838	4	-0.68142	0.99905	0.99905	1	17458	0	-0.68142
NKTR	4	0.00094733	0.0033924	0.072833	839	3	-0.65796	0.36632	0.50943	1	8640	1	-0.65796
TIMM10	4	0.00095048	0.0034066	0.073052	840	3	-1.224	0.79973	0.8002	1	13205	1	-1.224
CEPT1	4	0.00095289	0.0034148	0.073142	841	4	-0.46546	0.99905	0.99905	1	17457	0	-0.46546
CCL27	4	0.00095535	0.0034253	0.073278	842	4	-0.52558	0.99904	0.99904	1	17456	0	-0.52558
MCCC2	4	0.0009572	0.0034318	0.073332	843	4	-0.46469	0.99904	0.99904	1	17455	0	-0.46469
NAA50	4	0.00096105	0.003445	0.073526	844	4	-0.9963	0.99674	0.99678	1	17248	0	-0.9963
ARMC7	4	0.0009821	0.0035179	0.074987	845	4	-0.63743	0.99902	0.99902	1	17453	0	-0.63743
CCDC94	4	0.00098351	0.0035218	0.074987	846	4	-0.62558	0.99902	0.99902	1	17452	0	-0.62558
NSL1	4	0.00098658	0.0035333	0.075144	847	2	-0.84164	0.57215	0.64081	1	10618	1	-0.84164
WBP11	4	0.00098948	0.0035437	0.075277	848	3	-1.0152	0.92299	0.9233	1	15311	0	-1.0152
SART1	4	0.0010033	0.0035898	0.076165	849	4	-0.44355	0.999	0.99899	1	17450	0	-0.44355
ERCC3	4	0.0010051	0.0035991	0.076274	850	4	-0.71696	0.98908	0.98913	1	16868	0	-0.71696
ECD	4	0.0010156	0.0036347	0.076939	852	3	-0.75863	0.97666	0.97696	1	16460	0	-0.75863
GSK3B	4	0.0010191	0.0036501	0.077173	853	4	-0.44167	0.99898	0.99898	1	17448	0	-0.44167
TFB2M	4	0.0010235	0.003666	0.077386	854	4	-0.59018	0.9987	0.99868	1	17404	0	-0.59018
WDR65	4	0.0010249	0.0036687	0.077386	855	4	-0.50113	0.99898	0.99897	1	17446	0	-0.50113
NGRN	4	0.0010285	0.0036808	0.07755	856	4	-0.42848	0.99897	0.99897	1	17445	0	-0.42848
ANAPC5	4	0.0010327	0.0037011	0.077887	857	4	-0.96285	0.99897	0.99896	1	17444	0	-0.96285
MPHOSPH10	4	0.0010356	0.0037142	0.078016	859	4	-0.85001	0.99896	0.99896	1	17443	0	-0.85001
SCFD1	4	0.0010362	0.0037159	0.078016	860	3	-0.66563	0.92336	0.92367	1	15318	0	-0.66563
WDR7	4	0.0010389	0.0037208	0.078029	861	4	-0.58139	0.99896	0.99896	1	17442	0	-0.58139
MED9	4	0.0010415	0.0037329	0.078191	862	3	-1.0038	0.56672	0.63796	1	10576	1	-1.0038
NDC80	4	0.0010439	0.0037439	0.07833	863	4	-0.70062	0.99631	0.99635	1	17220	0	-0.70062
TM2D3	4	0.0010455	0.0037526	0.078355	864	4	-0.54727	0.99895	0.99895	1	17441	0	-0.54727
TUBGCP3	4	0.0010455	0.0037537	0.078355	865	4	-0.73148	0.9938	0.99386	1	17071	0	-0.73148
UBAP1	4	0.0010501	0.0037713	0.078631	866	4	-0.53756	0.99895	0.99895	1	17440	0	-0.53756
HAUS4	4	0.0010536	0.0037833	0.078791	867	4	-0.7351	0.99848	0.99846	1	17373	0	-0.7351
NAA15	4	0.001055	0.0037894	0.078826	868	3	-0.76338	0.0021787	0.0077463	0.50009	270	1	-0.76338
INTS5	4	0.0010567	0.0037954	0.07886	869	4	-0.8585	0.99652	0.99657	1	17232	0	-0.8585
RPL23	4	0.0010674	0.0038316	0.079521	870	3	-1.888	0.95955	0.95971	1	16072	0	-1.888
PRDX1	3	0.0013427	0.003836	0.079521	928	3	-0.4498	0.99866	0.99869	1	17400	0	-0.4498
RBBP4	4	0.0010706	0.0038447	0.079611	871	3	-1.0808	0.33539	0.47701	1	8165	1	-1.0808
ATCAY	4	0.0010751	0.0038607	0.079849	872	4	-0.41281	0.99892	0.99892	1	17439	0	-0.41281
CDIPT	4	0.0010781	0.0038716	0.079984	873	4	-1.8266	0.99885	0.99884	1	17427	0	-1.8266
RPA3	4	0.0010808	0.0038804	0.080074	874	3	-1.0459	0.80616	0.80634	1	13303	1	-1.0459
MRPS16	4	0.0010843	0.0038946	0.080276	875	3	-0.78439	0.4527	0.58268	1	9722	1	-0.78439
PDAP1	4	0.0010871	0.0039062	0.080419	876	4	-0.7721	0.99891	0.99891	1	17436	0	-0.7721
DDX49	4	0.0010894	0.0039144	0.080419	877	3	-1.0929	0.97809	0.97835	1	16501	0	-1.0929
THAP1	4	0.0010897	0.0039149	0.080419	878	3	-1.1157	0.9683	0.96845	1	16276	0	-1.1157
URM1	4	0.001092	0.0039232	0.080496	879	2	-0.54366	0.17227	0.30534	0.973365	5620	1	-0.54366
NDUFA11	4	0.0011009	0.003955	0.080959	880	4	-0.51585	0.9989	0.99889	1	17435	0	-0.51585
DCAF13	4	0.0011033	0.0039637	0.080959	881	4	-0.89526	0.9977	0.99772	1	17304	0	-0.89526
SRFBP1	4	0.001104	0.0039648	0.080959	882	3	-0.75322	0.97845	0.97869	1	16514	0	-0.75322
RAB26	4	0.0011046	0.0039681	0.080959	883	4	-0.42381	0.9989	0.99889	1	17434	0	-0.42381
LSM5	3	0.0013882	0.0039544	0.080959	938	3	-0.76379	0.99861	0.99865	1	17395	0	-0.76379
RPL4	4	0.0011078	0.0039764	0.081035	884	3	-0.83943	0.43796	0.5761	1	9606	1	-0.83943
PEX12	4	0.0011191	0.0040136	0.081703	885	4	-0.4171	0.99888	0.99887	1	17432	0	-0.4171
NIP7	4	0.0011235	0.0040268	0.081878	886	4	-0.63483	0.99888	0.99887	1	17431	0	-0.63483
MRPS21	4	0.0011285	0.0040411	0.082076	887	4	-0.72756	0.99887	0.99886	1	17430	0	-0.72756
EEF1G	4	0.0011324	0.0040542	0.082203	888	4	-0.85847	0.99492	0.99497	1	17128	0	-0.85847
RFC2	4	0.0011329	0.0040564	0.082203	889	3	-0.7302	0.375	0.5186	1	8770	1	-0.7302
GREM1	4	0.0011415	0.0040899	0.082788	890	4	-0.48052	0.99886	0.99885	1	17428	0	-0.48052
MRPS11	4	0.0011549	0.0041436	0.083781	891	4	-0.64767	0.99885	0.99884	1	17426	0	-0.64767
NOL11	4	0.0011559	0.0041496	0.08381	892	3	-0.73406	0.9834	0.98349	1	16666	0	-0.73406
WDR5	4	0.0011606	0.004165	0.084026	893	4	-0.71346	0.99349	0.99355	1	17050	0	-0.71346
FKBPL	4	0.0011781	0.0042209	0.085059	894	4	-0.31379	0.99882	0.99881	1	17423	0	-0.31379
ELP3	4	0.0011933	0.0042697	0.085884	895	4	-0.50571	0.99881	0.99879	1	17422	0	-0.50571
CDK1	3	0.0015043	0.0042714	0.085884	964	3	-1.3039	0.98266	0.98279	1	16637	0	-1.3039
PRSS27	4	0.001197	0.0042818	0.085998	896	4	-0.49493	0.9988	0.99879	1	17421	0	-0.49493
DCLRE1B	4	0.001205	0.0043125	0.086518	897	3	-0.97368	0.41856	0.56442	1	9432	1	-0.97368
PABPN1	4	0.0012145	0.0043432	0.087038	898	3	-0.7171	0.92754	0.92784	1	15401	0	-0.7171
NHP2	4	0.0012212	0.0043668	0.087413	899	4	-0.72895	0.99878	0.99877	1	17419	0	-0.72895
AUP1	4	0.0012236	0.0043739	0.087459	900	4	-0.50527	0.99878	0.99877	1	17418	0	-0.50527
BLOC1S2	4	0.0012294	0.0043931	0.087659	901	4	-0.32379	0.99877	0.99876	1	17417	0	-0.32379
NDUFC1	4	0.0012297	0.0043936	0.087659	902	4	-0.4285	0.99877	0.99876	1	17416	0	-0.4285
ING3	4	0.0012327	0.0044046	0.087739	903	4	-0.52948	0.99877	0.99876	1	17415	0	-0.52948
TFB1M	4	0.0012336	0.0044074	0.087739	904	3	-0.64118	0.73764	0.74675	1	12342	1	-0.64118
LSM4	4	0.0012372	0.0044222	0.087937	905	4	-0.53245	0.99876	0.99876	1	17414	0	-0.53245
RBBP6	4	0.0012439	0.0044441	0.088276	906	4	-1.0063	0.99876	0.99875	1	17413	0	-1.0063
COPS2	4	0.0012493	0.0044594	0.08843	907	3	-0.74925	0.041504	0.10321	0.807999	2274	1	-0.74925
TMEM234	4	0.0012501	0.0044616	0.08843	908	4	-0.43296	0.99875	0.99874	1	17412	0	-0.43296
CCDC144A	3	0.0015695	0.0044726	0.08855	972	3	-0.78806	0.99843	0.99846	1	17365	0	-0.78806
DIDO1	4	0.0012567	0.0044858	0.088713	909	4	-0.62457	0.99874	0.99874	1	17411	0	-0.62457
CHEK1	4	0.0012672	0.0045176	0.089168	910	3	-0.93165	0.32554	0.46664	1	8001	1	-0.93165
TEFM	4	0.0012685	0.004522	0.089168	911	4	-0.4013	0.99873	0.99872	1	17409	0	-0.4013
SRP54	4	0.001269	0.0045236	0.089168	912	3	-0.64684	0.93507	0.93526	1	15547	0	-0.64684
GFER	4	0.0012735	0.0045412	0.089417	913	4	-0.66111	0.99873	0.99872	1	17408	0	-0.66111
CTU2	4	0.0012767	0.004551	0.089513	914	3	-0.704	0.84082	0.8409	1	13906	0	-0.704
PFN1	4	0.0012797	0.0045614	0.089621	915	3	-0.82912	0.73808	0.74709	1	12349	1	-0.82912
CNOT11	4	0.0012884	0.00459	0.090083	916	4	-0.52411	0.99871	0.9987	1	17407	0	-0.52411
EED	4	0.0012911	0.0045976	0.090136	917	4	-0.62547	0.99871	0.99869	1	17406	0	-0.62547
EIF2B3	4	0.0012957	0.0046091	0.090263	918	4	-0.3426	0.9987	0.99869	1	17405	0	-0.3426
RBMX	1	0.004708	0.00463	0.090573	1337	1	-1.5889	0.99529	0.99537	1	17150	0	-1.5889
NDUFB9	4	0.0013091	0.0046563	0.090989	919	3	-0.66032	0.77957	0.78154	1	12895	1	-0.66032
TRNAU1AP	4	0.0013111	0.0046645	0.091052	920	4	-0.6295	0.99869	0.99867	1	17403	0	-0.6295
DDX55	4	0.0013161	0.0046804	0.091263	921	4	-1.4538	0.99844	0.99843	1	17367	0	-1.4538
ANAPC11	4	0.0013184	0.0046876	0.091304	922	3	-0.57305	0.97613	0.97641	1	16446	0	-0.57305
PRUNE	4	0.001327	0.0047183	0.091786	923	4	-0.58732	0.99867	0.99865	1	17402	0	-0.58732
SCD	4	0.0013293	0.004727	0.091786	924	4	-0.50077	0.99867	0.99864	1	17401	0	-0.50077
LRWD1	4	0.0013294	0.0047276	0.091786	925	4	-0.78321	0.99779	0.9978	1	17314	0	-0.78321
ATP6V1D	4	0.0013326	0.0047353	0.091837	926	4	-0.75671	0.99736	0.99736	1	17282	0	-0.75671
NAA30	4	0.0013404	0.0047616	0.092248	927	3	-0.67323	0.42834	0.572	1	9534	1	-0.67323
NSUN5	4	0.0013547	0.0048137	0.093157	929	3	-0.74243	0.42976	0.57261	1	9550	1	-0.74243
FAM50A	4	0.0013612	0.0048367	0.093493	930	4	-0.73058	0.99864	0.99861	1	17398	0	-0.73058
POLR2H	4	0.0013633	0.0048438	0.093493	931	3	-1.0255	0.96674	0.96688	1	16237	0	-1.0255
EIF4A3	4	0.0013648	0.0048466	0.093493	932	4	-0.68477	0.99864	0.9986	1	17397	0	-0.68477
XPO5	4	0.001368	0.0048554	0.093563	933	4	-0.60967	0.99863	0.9986	1	17396	0	-0.60967
HSD17B10	4	0.0013734	0.004874	0.093822	934	3	-0.95335	0.95169	0.95186	1	15881	0	-0.95335
EIF2S2	2	0.0024947	0.0049009	0.094239	1103	2	-0.74379	0.99751	0.99746	1	17289	0	-0.74379
RUVBL2	4	0.0013835	0.0049162	0.094417	935	4	-0.83811	0.98621	0.98627	1	16759	0	-0.83811
SMC1A	4	0.001386	0.0049228	0.094417	936	2	-0.63758	0.90149	0.90167	1	14922	0	-0.63758
MED6	4	0.0013869	0.0049258	0.094417	937	3	-0.84168	0.3087	0.44898	1	7732	1	-0.84168
BRF2	4	0.0013908	0.0049387	0.094563	939	3	-0.87176	0.79845	0.79902	1	13189	1	-0.87176
SOD1	4	0.0013941	0.0049519	0.094651	940	3	-0.88202	0.45267	0.58267	1	9721	1	-0.88202
DDB1	4	0.0013957	0.0049563	0.094651	941	4	-0.63431	0.99789	0.9979	1	17318	0	-0.63431
RPRD2	4	0.0013965	0.004959	0.094651	942	3	-0.83056	0.83765	0.83778	1	13841	0	-0.83056
PDXDC1	4	0.0014038	0.0049886	0.095019	943	4	-0.5066	0.9986	0.99856	1	17393	0	-0.5066
PDRG1	4	0.0014062	0.0049941	0.095019	944	3	-0.97271	0.9512	0.95137	1	15869	0	-0.97271
RPL19	4	0.0014063	0.0049941	0.095019	945	2	-0.56718	0.2245	0.36045	1	6438	2	-0.56718
PRPF3	4	0.0014144	0.0050264	0.095534	946	3	-0.97455	0.8317	0.83191	1	13736	0	-0.97455
MED21	4	0.0014308	0.0050807	0.096464	947	3	-0.71638	0.067354	0.1539	0.85145	3210	1	-0.71638
RRN3	4	0.0014435	0.0051262	0.097226	948	4	-1.1517	0.99097	0.991	1	16949	0	-1.1517
DTL	4	0.0014487	0.0051454	0.097356	949	4	-0.95412	0.99855	0.99853	1	17391	0	-0.95412
SEC16A	4	0.0014491	0.0051465	0.097356	950	4	-0.32889	0.99855	0.99853	1	17390	0	-0.32889
DHX8	4	0.0014507	0.0051493	0.097356	951	3	-0.73599	0.9381	0.93825	1	15614	0	-0.73599
EXOC3	4	0.001458	0.0051734	0.09771	952	4	-0.65046	0.99854	0.99852	1	17389	0	-0.65046
SLBP	4	0.0014599	0.00518	0.097732	953	4	-0.8471	0.99541	0.99543	1	17157	0	-0.8471
DNTTIP2	4	0.0014649	0.0052014	0.098033	954	4	-0.70448	0.99854	0.99851	1	17388	0	-0.70448
SMAD4	4	0.0014724	0.0052266	0.098406	955	4	-0.49906	0.99853	0.9985	1	17387	0	-0.49906
RNF40	4	0.0014754	0.0052354	0.098468	956	4	-0.6806	0.99852	0.9985	1	17386	0	-0.6806
TRAF7	4	0.0014809	0.0052529	0.098603	957	4	-0.54472	0.99852	0.99849	1	17385	0	-0.54472
ZBTB8OS	4	0.0014811	0.0052535	0.098603	958	3	-0.93926	0.80963	0.80975	1	13370	1	-0.93926
FXN	4	0.0014839	0.0052633	0.098686	959	4	-0.84242	0.99852	0.99849	1	17382	0	-0.84242
NHP2L1	4	0.0014942	0.0053001	0.099097	960	3	-1.4099	0.93595	0.93611	1	15566	0	-1.4099
DONSON	4	0.0014951	0.0053012	0.099097	961	4	-0.54211	0.9985	0.99848	1	17380	0	-0.54211
MRPS12	4	0.0014955	0.0053017	0.099097	962	4	-0.63601	0.9985	0.99848	1	17379	0	-0.63601
DDX54	4	0.0014994	0.0053138	0.09922	963	4	-0.83633	0.9985	0.99848	1	17377	0	-0.83633
UFSP1	4	0.0015076	0.0053478	0.099751	965	4	-0.34531	0.99849	0.99847	1	17376	0	-0.34531
BSCL2	4	0.0015141	0.0053807	0.100179	966	4	-0.40524	0.99849	0.99847	1	17375	0	-0.40524
SRSF11	4	0.0015148	0.0053818	0.100179	967	4	-0.7338	0.99833	0.99832	1	17354	0	-0.7338
ILK	4	0.0015206	0.0054092	0.100585	968	3	-1.2452	0.85731	0.85745	1	14170	0	-1.2452
NDUFB10	4	0.0015494	0.0055027	0.102219	969	4	-0.66747	0.99845	0.99844	1	17370	0	-0.66747
POLR2B	4	0.0015647	0.005554	0.103065	970	4	-0.51131	0.99844	0.99842	1	17366	0	-0.51131
TSFM	4	0.0015676	0.0055633	0.103132	971	4	-0.71562	0.9982	0.99821	1	17342	0	-0.71562
NAB2	4	0.0015719	0.0055814	0.103361	973	4	-0.41393	0.99843	0.99842	1	17364	0	-0.41393
GPN2	4	0.0015813	0.0056143	0.103864	974	4	-0.90589	0.99842	0.99841	1	17363	0	-0.90589
C11orf57	4	0.0015853	0.0056269	0.103965	975	4	-0.60118	0.99841	0.99841	1	17362	0	-0.60118
QARS	4	0.0015861	0.0056313	0.103965	976	4	-1.2713	0.99591	0.99592	1	17191	0	-1.2713
ZNHIT6	4	0.0015903	0.0056472	0.104153	977	4	-0.61774	0.99841	0.9984	1	17361	0	-0.61774
EID2B	4	0.0015957	0.0056653	0.10438	978	4	-0.40975	0.9984	0.9984	1	17360	0	-0.40975
MED8	4	0.0016036	0.0056993	0.104899	979	4	-0.33126	0.9984	0.99839	1	17359	0	-0.33126
LIMS1	4	0.0016144	0.0057371	0.105488	980	3	-0.92565	0.98503	0.98509	1	16718	0	-0.92565
MRPL47	4	0.0016243	0.0057706	0.105995	981	3	-0.67206	0.88356	0.88376	1	14607	0	-0.67206
PAXBP1	4	0.0016313	0.0057991	0.106313	982	4	-0.71923	0.99837	0.99837	1	17358	0	-0.71923
HSF1	4	0.0016315	0.0057996	0.106313	983	4	-0.75367	0.99828	0.99828	1	17350	0	-0.75367
LARP6	4	0.0016336	0.0058084	0.106365	984	4	-0.39546	0.99837	0.99836	1	17357	0	-0.39546
PELP1	4	0.0016502	0.0058627	0.107251	985	3	-0.66776	0.80138	0.80175	1	13226	1	-0.66776
EIF3J	4	0.0016557	0.0058794	0.107326	986	3	-1.5461	0.41816	0.56405	1	9426	1	-1.5461
IL3	4	0.0016558	0.0058797	0.107326	987	4	-0.60582	0.99834	0.99834	1	17356	0	-0.60582
PROC	4	0.0016576	0.0058846	0.107326	988	4	-0.30364	0.99834	0.99833	1	17355	0	-0.30364
AHCY	4	0.0016604	0.0058945	0.107397	989	4	-0.71653	0.99598	0.99599	1	17201	0	-0.71653
PREB	4	0.0016749	0.0059477	0.108257	990	3	-1.0104	0.97908	0.97932	1	16538	0	-1.0104
RPL13	3	0.0021181	0.0059795	0.108726	1054	3	-1.2027	0.99788	0.99793	1	17317	0	-1.2027
LRPPRC	4	0.001689	0.0059954	0.108906	991	3	-0.6777	0.96111	0.9612	1	16107	0	-0.6777
RPRD1B	4	0.0016924	0.0060069	0.109005	992	3	-0.84882	0.034076	0.088104	0.789397	1984	1	-0.84882
SART3	4	0.0017032	0.0060414	0.109522	993	4	-0.76424	0.9983	0.9983	1	17353	0	-0.76424
LYPLA2	4	0.0017135	0.0060793	0.110098	994	4	-0.58087	0.99829	0.99829	1	17352	0	-0.58087
ZNF622	4	0.0017189	0.0060974	0.110315	995	4	-0.59826	0.99828	0.99828	1	17351	0	-0.59826
KIF20A	4	0.0017233	0.0061149	0.110521	996	4	-0.6078	0.99828	0.99828	1	17349	0	-0.6078
ZZZ3	4	0.0017254	0.006127	0.110629	997	3	-0.90618	0.13834	0.26921	0.94568	5080	1	-0.90618
NTHL1	4	0.0017309	0.0061418	0.110675	998	4	-0.4903	0.99827	0.99827	1	17348	0	-0.4903
RPS18	2	0.0031268	0.0061374	0.110675	1171	2	-1.4862	0.99638	0.99636	1	17224	0	-1.4862
TSPAN31	4	0.0017374	0.0061632	0.110937	999	4	-0.36604	0.99826	0.99827	1	17347	0	-0.36604
FTSJ2	4	0.0017388	0.0061687	0.110937	1000	3	-0.91283	0.9691	0.96923	1	16295	0	-0.91283
METTL16	4	0.0017434	0.0061862	0.111142	1001	3	-0.73372	0.61246	0.66355	1	11000	1	-0.73372
C12orf45	4	0.0017509	0.006212	0.111494	1002	3	-0.90987	0.77181	0.77476	1	12787	1	-0.90987
MCRS1	4	0.0017546	0.0062262	0.111639	1003	4	-0.6064	0.99825	0.99825	1	17346	0	-0.6064
POLR3E	4	0.0017623	0.0062536	0.11202	1004	3	-0.90758	0.11547	0.2421	0.920885	4677	1	-0.90758
POLR1E	4	0.0017841	0.0063326	0.113322	1005	4	-0.90592	0.99817	0.99817	1	17341	0	-0.90592
CTNNBL1	4	0.0017903	0.0063491	0.113504	1006	4	-0.76554	0.99821	0.99821	1	17343	0	-0.76554
RBM39	4	0.0017994	0.006377	0.113769	1007	3	-0.83833	0.9791	0.97933	1	16539	0	-0.83833
FOSL1	4	0.0018013	0.0063825	0.113769	1008	3	-0.72643	0.97261	0.97286	1	16373	0	-0.72643
UBE2T	4	0.0018032	0.0063842	0.113769	1009	3	-0.51288	0.97936	0.97959	1	16548	0	-0.51288
CFL1	4	0.0018051	0.0063891	0.113769	1010	4	-1.0542	0.99615	0.99617	1	17210	0	-1.0542
VMP1	4	0.0018224	0.0064505	0.114749	1011	3	-0.84008	0.90559	0.90577	1	14991	0	-0.84008
RPL7A	4	0.0018282	0.0064774	0.115114	1012	3	-0.76374	0.78953	0.79066	1	13053	1	-0.76374
GANAB	4	0.0018346	0.0064982	0.11537	1013	4	-0.3572	0.99817	0.99817	1	17340	0	-0.3572
SAP30	4	0.0018444	0.0065426	0.116045	1014	4	-0.32728	0.99816	0.99816	1	17339	0	-0.32728
SEMA4C	4	0.0018517	0.0065722	0.116456	1015	4	-0.8359	0.99815	0.99815	1	17338	0	-0.8359
DIAPH3	4	0.0018545	0.0065821	0.116516	1016	4	-0.35852	0.99815	0.99814	1	17337	0	-0.35852
SRPRB	4	0.0018642	0.0066134	0.116918	1017	3	-0.67984	0.91913	0.91933	1	15228	0	-0.67984
TCOF1	4	0.0018652	0.0066178	0.116918	1018	3	-0.56451	0.96924	0.96937	1	16296	0	-0.56451
CDC27	4	0.0018672	0.0066287	0.116997	1019	3	-0.83292	0.065525	0.15042	0.847753	3146	1	-0.83292
PSMA7	4	0.001879	0.006666	0.11754	1020	4	-1.3185	0.99778	0.9978	1	17312	0	-1.3185
MZT1	2	0.0034371	0.0067208	0.118392	1206	2	-1.2355	0.99656	0.99655	1	17235	0	-1.2355
APTX	4	0.0018977	0.0067389	0.118595	1021	3	-0.73006	0.23707	0.37369	1	6642	1	-0.73006
TRRAP	4	0.0019017	0.006751	0.118691	1022	3	-0.82857	0.18924	0.32326	0.983941	5889	1	-0.82857
BOP1	4	0.0019095	0.0067834	0.119144	1023	4	-0.49381	0.99809	0.9981	1	17336	0	-0.49381
SETD1A	4	0.0019116	0.0067921	0.119182	1024	4	-0.64449	0.99659	0.99664	1	17240	0	-0.64449
SMS	4	0.0019186	0.0068119	0.119413	1025	4	-0.62801	0.9864	0.98644	1	16766	0	-0.62801
MRPL28	4	0.0019256	0.0068409	0.119757	1026	4	-0.65263	0.99807	0.99808	1	17335	0	-0.65263
CPSF2	4	0.0019266	0.0068448	0.119757	1027	4	-0.80571	0.991	0.99103	1	16950	0	-0.80571
RPS8	3	0.002437	0.0068568	0.119852	1094	3	-1.415	0.97522	0.97542	1	16431	0	-1.415
DIMT1	4	0.0019538	0.0069347	0.121096	1028	4	-0.69742	0.9906	0.99063	1	16930	0	-0.69742
HTATSF1	4	0.001957	0.0069479	0.121187	1029	4	-0.92774	0.99804	0.99804	1	17334	0	-0.92774
DNLZ	4	0.0019588	0.0069533	0.121187	1030	3	-0.71613	0.9481	0.94828	1	15808	0	-0.71613
PARD6G	4	0.0019644	0.0069709	0.121297	1031	4	-0.57245	0.99804	0.99803	1	17333	0	-0.57245
UBR5	4	0.001965	0.0069731	0.121297	1032	4	-0.79374	0.99804	0.99803	1	17332	0	-0.79374
JAZF1	4	0.0019679	0.0069851	0.12139	1033	4	-0.30635	0.99803	0.99803	1	17331	0	-0.30635
ACLY	4	0.0019713	0.0069945	0.121435	1034	4	-0.67532	0.99803	0.99803	1	17330	0	-0.67532
HAUS8	4	0.001973	0.0070016	0.121442	1035	4	-0.9278	0.98601	0.98608	1	16753	0	-0.9278
ADNP2	4	0.0019852	0.0070488	0.122142	1036	4	-0.53394	0.99772	0.99774	1	17306	0	-0.53394
SPDL1	4	0.0019914	0.0070699	0.122391	1037	3	-0.98139	0.94425	0.94443	1	15733	0	-0.98139
PML	4	0.0020026	0.0071102	0.12297	1038	4	-0.71545	0.99771	0.99773	1	17305	0	-0.71545
FIP1L1	4	0.0020091	0.0071343	0.12327	1039	3	-0.4452	0.57635	0.64312	1	10657	1	-0.4452
RSPH6A	4	0.0020156	0.0071595	0.123587	1040	4	-0.54144	0.99798	0.99799	1	17329	0	-0.54144
INTS1	4	0.0020183	0.0071688	0.12363	1041	4	-0.68009	0.99798	0.99799	1	17328	0	-0.68009
NASP	4	0.0020329	0.0072204	0.124281	1042	4	-0.48147	0.99797	0.99797	1	17326	0	-0.48147
RPS4X	1	0.007285	0.0072138	0.124281	1522	1	-1.453	0.99272	0.99272	1	17020	0	-1.453
GTF3C5	4	0.0020362	0.0072335	0.124313	1043	4	-0.79729	0.99796	0.99797	1	17325	0	-0.79729
RRP7A	4	0.0020388	0.0072423	0.124313	1044	4	-1.2364	0.9871	0.98715	1	16791	0	-1.2364
C1D	2	0.0037147	0.0072429	0.124313	1240	2	-0.66712	0.99629	0.99625	1	17216	0	-0.66712
VPS72	4	0.0020471	0.0072758	0.124759	1045	3	-0.62529	0.0077086	0.026043	0.588396	775	1	-0.62529
SARNP	4	0.0020711	0.0073608	0.126083	1046	3	-0.6813	0.082314	0.18234	0.883159	3674	1	-0.6813
SPCS2	4	0.0020748	0.0073695	0.126083	1047	4	-0.88261	0.98924	0.98928	1	16873	0	-0.88261
BAG1	4	0.0020761	0.0073739	0.126083	1048	4	-0.4889	0.99792	0.99793	1	17323	0	-0.4889
SLMAP	4	0.0020855	0.0074079	0.126544	1049	4	-0.42857	0.99791	0.99792	1	17322	0	-0.42857
PSMC2	4	0.0020922	0.007437	0.126921	1050	3	-0.61391	0.8957	0.89583	1	14828	0	-0.61391
LIN54	4	0.002106	0.0074847	0.127559	1051	4	-0.31719	0.99789	0.9979	1	17320	0	-0.31719
MIOS	4	0.0021071	0.0074885	0.127559	1052	4	-0.63402	0.99789	0.9979	1	17319	0	-0.63402
BRD4	4	0.0021166	0.007522	0.127925	1053	3	-0.57462	0.65661	0.69033	1	11427	1	-0.57462
HIST1H2BK	3	0.0026853	0.0075242	0.127925	1125	3	-0.53146	0.99731	0.99735	1	17279	0	-0.53146
MED7	4	0.0021465	0.0076333	0.129658	1055	4	-1.0909	0.99291	0.99294	1	17026	0	-1.0909
PWP2	4	0.0021635	0.0076942	0.130569	1056	4	-0.9237	0.99731	0.99732	1	17278	0	-0.9237
DEPDC1	4	0.0021792	0.0077473	0.131348	1057	4	-0.47522	0.9908	0.99083	1	16940	0	-0.47522
SNRNP27	4	0.0021821	0.0077616	0.131467	1058	3	-0.88562	0.97106	0.97126	1	16339	0	-0.88562
ELMSAN1	4	0.0021868	0.0077764	0.131594	1059	4	-0.45345	0.99781	0.99783	1	17316	0	-0.45345
CDC7	4	0.0022075	0.0078461	0.132635	1060	4	-0.91311	0.99779	0.99781	1	17315	0	-0.91311
TPR	4	0.0022094	0.0078526	0.132635	1061	3	-0.67647	0.97378	0.97401	1	16396	0	-0.67647
TOMM7	4	0.002219	0.0078998	0.133183	1062	4	-1.0243	0.99778	0.9978	1	17311	0	-1.0243
ANAPC13	4	0.002219	0.0078998	0.133183	1063	4	-0.67633	0.99778	0.9978	1	17313	0	-0.67633
CCDC12	4	0.0022301	0.0079382	0.133705	1064	4	-0.42152	0.99777	0.99779	1	17310	0	-0.42152
WDR70	4	0.0022353	0.0079601	0.133945	1065	1	-0.028932	0.8976	0.89772	1	14863	0	-0.028932
POC1A	4	0.0022382	0.0079672	0.133945	1066	4	-0.47106	0.99776	0.99778	1	17309	0	-0.47106
THAP11	4	0.0022446	0.0079908	0.134216	1067	4	-0.68896	0.99776	0.99778	1	17307	0	-0.68896
WDR61	4	0.002259	0.0080374	0.134807	1068	4	-1.0244	0.98825	0.98832	1	16837	0	-1.0244
EAF1	4	0.0022612	0.0080473	0.134807	1069	4	-0.74564	0.99541	0.99543	1	17156	0	-0.74564
CCNF	3	0.0028699	0.0080484	0.134807	1143	3	-0.74859	0.99713	0.99715	1	17269	0	-0.74859
WBSCR16	4	0.0022646	0.0080577	0.134838	1070	3	-0.63518	0.98296	0.98307	1	16649	0	-0.63518
CTU1	4	0.0022779	0.0080999	0.135419	1071	3	-0.75532	0.92077	0.92103	1	15263	0	-0.75532
EARS2	4	0.0023003	0.0081822	0.136668	1072	3	-0.80415	0.60166	0.65735	1	10901	1	-0.80415
TBCD	4	0.0023037	0.0081948	0.136752	1073	4	-0.6205	0.99452	0.99457	1	17109	0	-0.6205
DDX10	4	0.0023127	0.0082239	0.13695	1074	4	-0.73087	0.99648	0.99653	1	17230	0	-0.73087
RPP38	4	0.002315	0.0082304	0.13695	1075	3	-0.82392	0.95255	0.9527	1	15901	0	-0.82392
HSD17B4	4	0.0023172	0.0082365	0.13695	1076	4	-0.73808	0.99207	0.9921	1	16994	0	-0.73808
PUF60	4	0.0023173	0.008237	0.13695	1077	4	-0.68019	0.99768	0.9977	1	17303	0	-0.68019
ASUN	4	0.002324	0.0082677	0.137334	1078	4	-0.57628	0.99717	0.99719	1	17272	0	-0.57628
SFR1	4	0.0023332	0.0082897	0.137572	1079	4	-0.54178	0.99767	0.99768	1	17302	0	-0.54178
SKA2	4	0.002343	0.0083226	0.137991	1080	2	-0.61406	0.9313	0.93155	1	15470	0	-0.61406
NUDCD3	4	0.0023456	0.0083335	0.138046	1081	4	-0.85363	0.99765	0.99766	1	17301	0	-0.85363
CASP16	4	0.0023512	0.0083538	0.138255	1082	3	-0.51208	0.7599	0.7647	1	12617	1	-0.51208
GPKOW	4	0.0023627	0.0083873	0.138682	1083	3	-1.03	0.4692	0.5902	1	9843	1	-1.03
USP39	4	0.0023756	0.0084284	0.139234	1084	4	-0.55599	0.99762	0.99763	1	17299	0	-0.55599
PDZD7	4	0.002378	0.0084366	0.139243	1085	4	-0.34264	0.99762	0.99763	1	17298	0	-0.34264
C11orf48	4	0.0023848	0.0084624	0.139541	1086	4	-1.6572	0.99762	0.99762	1	17297	0	-1.6572
HNRNPD	4	0.0023893	0.0084778	0.139666	1087	4	-0.50781	0.99761	0.99761	1	17296	0	-0.50781
HSP90B1	4	0.0023936	0.0084926	0.139783	1088	4	-0.43258	0.99761	0.99761	1	17295	0	-0.43258
IPO9	4	0.0024049	0.0085227	0.140151	1089	3	-0.61039	0.64433	0.68264	1	11307	1	-0.61039
PROS1	4	0.0024084	0.0085326	0.140186	1090	4	-0.26858	0.99759	0.99759	1	17294	0	-0.26858
TPI1	4	0.0024214	0.0085814	0.14086	1091	3	-0.99546	0.44192	0.57788	1	9627	1	-0.99546
MRPS31	4	0.0024238	0.0085929	0.14092	1092	4	-0.44538	0.99758	0.99757	1	17292	0	-0.44538
PIAS4	4	0.0024354	0.0086324	0.14144	1093	3	-0.58993	0.98457	0.98465	1	16701	0	-0.58993
EEFSEC	4	0.0024377	0.0086406	0.141446	1095	3	-0.99507	0.90457	0.90475	1	14979	0	-0.99507
KIAA0391	4	0.0024515	0.0086886	0.142103	1096	4	-0.81697	0.99755	0.99755	1	17291	0	-0.81697
STIP1	4	0.0024564	0.0087135	0.142382	1097	3	-0.79207	0.83987	0.83997	1	13891	0	-0.79207
SCNM1	4	0.0024623	0.0087283	0.142495	1098	4	-0.47607	0.9947	0.99476	1	17118	0	-0.47607
DNAJC17	4	0.0024682	0.0087448	0.142634	1099	3	-0.67214	0.34855	0.49087	1	8370	1	-0.67214
WAC	4	0.0024705	0.0087536	0.142648	1100	3	-0.70827	0.97334	0.9736	1	16390	0	-0.70827
TOMM70A	4	0.0024847	0.0087996	0.14327	1101	3	-0.80241	0.54592	0.62715	1	10395	1	-0.80241
ZFP36L1	4	0.0024919	0.0088303	0.143622	1102	4	-1.1	0.99751	0.99751	1	17290	0	-1.1
UQCRH	4	0.0024959	0.0088424	0.143622	1104	3	-0.73784	0.89492	0.89506	1	14813	0	-0.73784
SMPD4	4	0.0024976	0.0088451	0.143622	1105	4	-0.32929	0.9975	0.9975	1	17288	0	-0.32929
TLK2	4	0.0025058	0.0088654	0.143822	1106	2	-0.68111	0.96537	0.9655	1	16201	0	-0.68111
TSEN34	4	0.0025179	0.0089049	0.144333	1107	3	-0.55658	0.7016	0.72025	1	11885	1	-0.55658
TRAPPC11	4	0.0025406	0.0089861	0.145452	1108	3	-0.85474	0.95347	0.95362	1	15926	0	-0.85474
FNTB	4	0.0025448	0.008997	0.145452	1109	4	-0.48484	0.99746	0.99745	1	17287	0	-0.48484
UBL5	4	0.0025454	0.0089981	0.145452	1110	3	-0.74094	0.96718	0.96731	1	16246	0	-0.74094
MRPL15	4	0.0025567	0.0090338	0.145898	1111	2	-0.62641	0.76012	0.76488	1	12623	1	-0.62641
NUMA1	4	0.0025767	0.0090946	0.146567	1112	4	-0.62927	0.98746	0.98753	1	16803	0	-0.62927
LAMTOR5	4	0.0025772	0.0090957	0.146567	1113	3	-0.86748	0.95625	0.95641	1	15996	0	-0.86748
TMCO6	4	0.0025791	0.0090996	0.146567	1114	3	-0.59455	0.7112	0.727	1	11997	1	-0.59455
PIGM	4	0.0025864	0.0091264	0.146869	1115	4	-0.29574	0.99741	0.99742	1	17285	0	-0.29574
TBL3	4	0.0025925	0.0091511	0.147135	1116	3	-0.71573	0.94368	0.94389	1	15722	0	-0.71573
PSMD3	4	0.0026083	0.0092114	0.147973	1117	4	-0.6767	0.99739	0.9974	1	17284	0	-0.6767
RBX1	4	0.002618	0.0092482	0.148431	1118	3	-0.6957	0.94003	0.94022	1	15645	0	-0.6957
NAA35	4	0.0026229	0.0092613	0.14851	1119	3	-0.95079	0.69773	0.71756	1	11843	1	-0.95079
JMJD6	4	0.0026426	0.0093293	0.149468	1120	3	-0.74648	0.97	0.97016	1	16310	0	-0.74648
NFE2L1	4	0.0026596	0.0093787	0.150126	1121	4	-0.49408	0.99734	0.99735	1	17281	0	-0.49408
POLR1D	4	0.002666	0.0093957	0.150264	1122	3	-0.6932	0.9347	0.9349	1	15532	0	-0.6932
TATDN1	4	0.0026759	0.0094258	0.150613	1123	3	-0.51281	0.41205	0.55767	1	9331	1	-0.51281
XRCC5	4	0.0026844	0.0094533	0.150918	1124	3	-0.86777	0.89338	0.8935	1	14779	0	-0.86777
CDK11A	4	0.002687	0.0094642	0.150959	1126	4	-0.78601	0.99336	0.99341	1	17040	0	-0.78601
FARSA	4	0.0026908	0.0094774	0.151036	1127	3	-1.1864	0.1301	0.26046	0.937139	4962	1	-1.1864
SLC3A2	4	0.002707	0.0095328	0.151785	1128	3	-0.63413	0.69111	0.71303	1	11767	1	-0.63413
EWSR1	4	0.0027094	0.0095421	0.151799	1129	4	-0.62868	0.99729	0.9973	1	17277	0	-0.62868
POLD2	4	0.0027198	0.0095827	0.152311	1130	4	-0.92722	0.99728	0.99729	1	17276	0	-0.92722
SEC61A1	4	0.0027229	0.0095925	0.152333	1131	3	-0.82272	0.25175	0.38905	1	6860	1	-0.82272
XRCC2	4	0.0027396	0.0096446	0.153026	1132	4	-0.51498	0.99091	0.99094	1	16946	0	-0.51498
PGS1	4	0.0027661	0.0097461	0.1545	1133	3	-0.88233	0.79624	0.79688	1	13154	1	-0.88233
TTC1	4	0.00278	0.0098015	0.155241	1134	3	-0.49387	0.20285	0.33754	0.989642	6108	1	-0.49387
MALSU1	4	0.0027879	0.0098272	0.155513	1135	4	-0.48858	0.99721	0.99723	1	17274	0	-0.48858
TMEM132A	4	0.0027982	0.0098568	0.155845	1136	4	-0.34103	0.9972	0.99722	1	17273	0	-0.34103
DCTN2	4	0.0028391	0.010003	0.158022	1137	4	-0.53127	0.99716	0.99718	1	17271	0	-0.53127
SFSWAP	4	0.0028443	0.010025	0.158195	1138	4	-0.95219	0.99716	0.99717	1	17270	0	-0.95219
DPH3	4	0.0028473	0.010032	0.158195	1139	3	-1.4923	0.77086	0.77394	1	12779	1	-1.4923
CCAR1	4	0.0028569	0.010068	0.158628	1140	4	-0.54791	0.98828	0.98836	1	16839	0	-0.54791
ERCC6L	4	0.0028634	0.010092	0.15886	1141	3	-0.57614	0.96733	0.96745	1	16250	0	-0.57614
CSNK1A1	4	0.0028673	0.010105	0.158929	1142	3	-0.78492	0.75754	0.76277	1	12589	1	-0.78492
EIF2AK1	4	0.0028816	0.010155	0.159565	1144	3	-0.6403	0.97865	0.9789	1	16521	0	-0.6403
CHCHD1	4	0.0028843	0.010163	0.159565	1145	4	-0.41196	0.99712	0.99714	1	17268	0	-0.41196
GTF2E2	4	0.0028942	0.010192	0.159751	1146	4	-0.81495	0.99474	0.9948	1	17119	0	-0.81495
CTC1	4	0.0028959	0.010197	0.159751	1147	3	-0.97323	0.9611	0.9612	1	16106	0	-0.97323
C7orf55-LUC7L2	4	0.0028981	0.010201	0.159751	1148	4	-0.32637	0.9971	0.99713	1	17267	0	-0.32637
GEMIN4	4	0.0029087	0.010241	0.160239	1149	2	-0.76034	0.50528	0.60703	1	10096	1	-0.76034
H2AFZ	4	0.0029142	0.010263	0.160443	1150	3	-0.75494	0.94526	0.94539	1	15757	0	-0.75494
POLE	4	0.0029168	0.010273	0.160459	1151	4	-0.73082	0.99437	0.99441	1	17102	0	-0.73082
EXT2	4	0.0029208	0.010286	0.160525	1152	3	-0.60611	0.98336	0.98345	1	16665	0	-0.60611
DNAJC11	4	0.0029287	0.010313	0.160744	1153	3	-0.92313	0.93251	0.93272	1	15491	0	-0.92313
NDUFS2	4	0.0029297	0.010318	0.160744	1154	4	-0.35691	0.99707	0.9971	1	17264	0	-0.35691
DHX29	4	0.0029458	0.010376	0.161501	1155	3	-0.50195	0.64195	0.68116	1	11277	1	-0.50195
C1orf122	4	0.0029551	0.010409	0.161882	1156	4	-0.37474	0.99704	0.99708	1	17263	0	-0.37474
FDX1L	4	0.0029762	0.010474	0.162749	1157	3	-0.77901	0.91958	0.91983	1	15236	0	-0.77901
HNRNPA3	4	0.002981	0.01049	0.162801	1158	4	-0.50646	0.99702	0.99706	1	17262	0	-0.50646
RPF2	4	0.0029829	0.010495	0.162801	1159	3	-0.97145	0.54087	0.62457	1	10355	1	-0.97145
GTF2F2	4	0.0029869	0.010512	0.162916	1160	4	-0.72737	0.98959	0.98961	1	16889	0	-0.72737
TUBG1	4	0.0030266	0.010651	0.164933	1161	3	-1.2762	0.97847	0.97872	1	16515	0	-1.2762
TSPAN4	4	0.0030312	0.010664	0.164995	1162	4	-0.34018	0.99697	0.99701	1	17261	0	-0.34018
ISCU	4	0.0030445	0.010707	0.165524	1163	2	-0.76603	0.42607	0.57098	1	9521	1	-0.76603
RPS14	4	0.0030485	0.010722	0.165602	1164	4	-0.86175	0.99381	0.99386	1	17072	0	-0.86175
SNRNP70	4	0.0030579	0.010754	0.165969	1165	4	-0.57806	0.98638	0.98642	1	16764	0	-0.57806
DBI	4	0.0030674	0.010779	0.166199	1166	3	-0.58941	0.86025	0.86036	1	14222	0	-0.58941
TM2D1	4	0.0030805	0.010824	0.166758	1167	4	-0.59043	0.99692	0.99696	1	17259	0	-0.59043
SDAD1	4	0.0030878	0.010852	0.167038	1168	4	-0.62173	0.99634	0.99638	1	17222	0	-0.62173
DHRS7B	4	0.0031006	0.0109	0.167646	1169	4	-0.45655	0.9969	0.99694	1	17257	0	-0.45655
POT1	4	0.0031147	0.010948	0.168237	1170	4	-1.1789	0.99689	0.99692	1	17256	0	-1.1789
SRRT	4	0.0031297	0.011007	0.168884	1172	4	-0.54561	0.99687	0.99691	1	17255	0	-0.54561
SDHB	4	0.0031301	0.011009	0.168884	1173	3	-0.61744	0.68202	0.70687	1	11672	1	-0.61744
NEU3	4	0.0031327	0.011018	0.168884	1174	4	-0.2706	0.99687	0.99691	1	17254	0	-0.2706
NFS1	4	0.0031455	0.011068	0.169497	1175	3	-0.66345	0.98502	0.98508	1	16717	0	-0.66345
ESPN	4	0.0031576	0.011118	0.170117	1176	3	-0.75842	0.97829	0.97854	1	16509	0	-0.75842
TAF2	4	0.0031644	0.011147	0.170417	1177	3	-0.58844	0.98481	0.98488	1	16710	0	-0.58844
PRPF4B	4	0.0031728	0.011178	0.17075	1178	3	-0.60148	0.80033	0.80075	1	13214	1	-0.60148
MGEA5	4	0.0031895	0.011233	0.171212	1179	4	-0.44525	0.98851	0.98858	1	16851	0	-0.44525
GCN1L1	4	0.0031901	0.011236	0.171212	1180	4	-0.54887	0.99681	0.99685	1	17253	0	-0.54887
EIF5A	2	0.0058148	0.011234	0.171212	1428	2	-0.72711	0.99419	0.99419	1	17090	0	-0.72711
CREBZF	4	0.0032129	0.011306	0.171983	1181	4	-0.41452	0.99679	0.99683	1	17252	0	-0.41452
FAU	4	0.0032137	0.011306	0.171983	1182	4	-0.84477	0.98594	0.98601	1	16749	0	-0.84477
AIMP2	4	0.0032252	0.011348	0.172448	1183	4	-0.37755	0.99677	0.99681	1	17251	0	-0.37755
FAM35A	4	0.0032289	0.01136	0.172448	1184	2	-0.637	0.40759	0.55287	1	9276	1	-0.637
TRMT5	4	0.0032313	0.011365	0.172448	1185	3	-0.9829	0.5618	0.63544	1	10539	1	-0.9829
UBE3D	4	0.0032482	0.011433	0.173085	1186	3	-0.55903	0.93636	0.93652	1	15578	0	-0.55903
PGAP2	4	0.0032536	0.011455	0.173085	1187	4	-0.37664	0.99675	0.99679	1	17250	0	-0.37664
ZC3H8	4	0.0032538	0.011455	0.173085	1188	4	-0.72416	0.99514	0.99519	1	17141	0	-0.72416
RPL32	1	0.011533	0.011427	0.173085	1780	1	-1.6275	0.98847	0.98852	1	16849	0	-1.6275
RPL34	1	0.011561	0.011452	0.173085	1784	1	-1.5567	0.98844	0.98849	1	16845	0	-1.5567
COMTD1	4	0.0032575	0.011468	0.173127	1189	4	-0.39066	0.99674	0.99678	1	17249	0	-0.39066
INTS10	4	0.0032753	0.01153	0.173921	1190	4	-0.49752	0.99672	0.99676	1	17247	0	-0.49752
TTI2	4	0.0032903	0.011576	0.174366	1191	3	-0.68399	0.37416	0.51775	1	8758	1	-0.68399
CDK4	4	0.0032905	0.011579	0.174366	1192	3	-0.51382	0.93407	0.93424	1	15519	0	-0.51382
VCP	4	0.0033004	0.011608	0.174482	1193	3	-0.70584	0.98074	0.98088	1	16579	0	-0.70584
DDI2	4	0.003301	0.011612	0.174482	1194	4	-0.7605	0.9967	0.99674	1	17246	0	-0.7605
NKAIN1	4	0.0033025	0.011615	0.174482	1195	4	-0.33494	0.9967	0.99674	1	17245	0	-0.33494
PPIH	4	0.0033389	0.011731	0.176074	1196	3	-0.52577	0.77351	0.77623	1	12806	1	-0.52577
NUP214	4	0.0033483	0.011763	0.17634	1197	3	-0.54054	0.87007	0.87018	1	14379	0	-0.54054
NPR2	4	0.0033496	0.011768	0.17634	1198	4	-0.31823	0.99665	0.9967	1	17243	0	-0.31823
DPH5	4	0.0033576	0.011797	0.176621	1199	3	-0.82401	0.13859	0.26948	0.945718	5087	1	-0.82401
RPSA	4	0.0033639	0.011818	0.176786	1200	4	-1.2397	0.98913	0.98918	1	16869	0	-1.2397
DTYMK	4	0.0033948	0.011914	0.177976	1201	4	-0.58667	0.99661	0.99666	1	17241	0	-0.58667
WDR36	4	0.0033951	0.011917	0.177976	1202	3	-0.66362	0.33827	0.48006	1	8201	1	-0.66362
KNTC1	4	0.0034083	0.011963	0.178508	1203	4	-0.46826	0.99659	0.99664	1	17238	0	-0.46826
PRDM2	4	0.0034211	0.012005	0.178851	1204	4	-0.33786	0.99658	0.99663	1	17237	0	-0.33786
ARHGAP42	3	0.0043348	0.011998	0.178851	1300	3	-0.34091	0.99567	0.99576	1	17172	0	-0.34091
GLTSCR2	4	0.0034364	0.012054	0.179092	1205	4	-0.40263	0.99656	0.99662	1	17236	0	-0.40263
INPPL1	4	0.0034396	0.012064	0.179092	1207	4	-0.37391	0.99656	0.99661	1	17234	0	-0.37391
CEP85	4	0.0034415	0.012073	0.179092	1208	3	-0.55503	0.90066	0.90081	1	14905	0	-0.55503
ACTR2	4	0.003442	0.012074	0.179092	1209	4	-1.0112	0.99656	0.99661	1	17233	0	-1.0112
MARS	4	0.0034422	0.012075	0.179092	1210	3	-0.63576	0.96963	0.96976	1	16302	0	-0.63576
ZCCHC9	4	0.0034444	0.012081	0.179092	1211	4	-0.73775	0.99059	0.99062	1	16929	0	-0.73775
PARS2	4	0.0034518	0.012101	0.179212	1212	3	-0.68474	0.90883	0.90899	1	15050	0	-0.68474
PI4KB	4	0.0034541	0.012109	0.179212	1213	2	-0.42099	0.030927	0.081637	0.7712	1875	1	-0.42099
RPLP1	2	0.0063311	0.012156	0.179763	1465	2	-0.9249	0.99367	0.9937	1	17064	0	-0.9249
MVD	4	0.0034936	0.012254	0.181066	1214	3	-0.77944	0.21699	0.35255	0.999389	6318	1	-0.77944
PTPMT1	3	0.0044304	0.012278	0.181274	1310	3	-2.1166	0.99557	0.99566	1	17166	0	-2.1166
SEPT5	4	0.0035068	0.0123	0.181288	1215	4	-0.29574	0.99649	0.99654	1	17231	0	-0.29574
HS2ST1	4	0.0035098	0.01231	0.181288	1216	3	-0.51578	0.9063	0.90648	1	15007	0	-0.51578
PPP1R11	4	0.003512	0.012319	0.181288	1217	3	-0.64611	0.18054	0.31404	0.978902	5746	1	-0.64611
UBA52	3	0.0044373	0.012305	0.181288	1312	3	-1.2454	0.99556	0.99565	1	17164	0	-1.2454
SEPT1	4	0.0035216	0.012346	0.181474	1218	4	-0.25305	0.99648	0.99653	1	17229	0	-0.25305
PLRG1	4	0.0035254	0.012359	0.181474	1219	3	-0.65858	0.29005	0.42941	1	7467	1	-0.65858
MAP2K2	4	0.0035265	0.012362	0.181474	1220	4	-0.30722	0.99647	0.99652	1	17228	0	-0.30722
CDC6	4	0.0035461	0.012425	0.182243	1221	3	-0.70297	0.94788	0.94806	1	15805	0	-0.70297
WRAP53	4	0.0035726	0.012509	0.183281	1222	4	-0.4907	0.99643	0.99647	1	17227	0	-0.4907
TIMMDC1	4	0.0035759	0.012516	0.183281	1223	4	-0.39697	0.99642	0.99647	1	17226	0	-0.39697
ZNF503	4	0.0035859	0.012557	0.183742	1224	4	-0.34716	0.99641	0.99645	1	17225	0	-0.34716
TXN2	4	0.003594	0.012578	0.18389	1225	3	-0.88631	0.11159	0.23531	0.914568	4571	1	-0.88631
ATP6V0B	4	0.003606	0.012621	0.184374	1226	4	-0.78125	0.9903	0.99032	1	16916	0	-0.78125
BUB1	4	0.003609	0.012633	0.184393	1227	3	-0.74158	0.58147	0.64591	1	10710	1	-0.74158
REST	4	0.0036216	0.012676	0.184884	1228	4	-0.56053	0.99511	0.99515	1	17139	0	-0.56053
NDUFA13	4	0.0036414	0.012753	0.185853	1229	4	-0.59948	0.99587	0.99588	1	17186	0	-0.59948
MRPL39	4	0.0036467	0.012771	0.185959	1230	4	-0.60321	0.99298	0.99302	1	17030	0	-0.60321
RTN4RL2	4	0.0036513	0.012787	0.186026	1231	3	-0.6514	0.70932	0.72565	1	11972	1	-0.6514
IPO11	4	0.003654	0.012796	0.186026	1232	3	-0.65533	0.87203	0.87218	1	14406	0	-0.65533
TERF2	4	0.0036637	0.01283	0.18637	1233	4	-0.38439	0.99634	0.99637	1	17221	0	-0.38439
PSMC3	4	0.0036695	0.012853	0.186555	1234	3	-0.82441	0.92005	0.92031	1	15245	0	-0.82441
CDC42	3	0.0046508	0.012894	0.187001	1334	3	-0.85004	0.98976	0.98985	1	16893	0	-0.85004
SASS6	4	0.0036939	0.012929	0.18721	1235	3	-0.6399	0.83952	0.83965	1	13882	0	-0.6399
SGPL1	4	0.0036941	0.012929	0.18721	1236	4	-0.31585	0.99631	0.99634	1	17219	0	-0.31585
CCNB1	4	0.0037023	0.012958	0.187378	1237	4	-0.65856	0.99103	0.99107	1	16951	0	-0.65856
RANBP2	4	0.0037043	0.012962	0.187378	1238	4	-0.33862	0.9963	0.99633	1	17218	0	-0.33862
ATP5A1	4	0.0037141	0.012998	0.187656	1239	4	-1.1116	0.99629	0.99632	1	17217	0	-1.1116
IPO7	4	0.003715	0.013002	0.187656	1241	4	-0.91866	0.99161	0.99166	1	16972	0	-0.91866
SLC16A1	4	0.0037307	0.013047	0.188052	1242	4	-0.39958	0.99627	0.99631	1	17215	0	-0.39958
PRIM1	4	0.0037316	0.01305	0.188052	1243	4	-1.0574	0.99627	0.99631	1	17214	0	-1.0574
NPM3	4	0.0037553	0.01313	0.189054	1244	3	-0.58895	0.98454	0.98461	1	16699	0	-0.58895
PLK3	4	0.0037723	0.013186	0.189716	1245	4	-0.4019	0.99339	0.99345	1	17041	0	-0.4019
UXT	4	0.0037765	0.013204	0.189818	1246	3	-0.65356	0.88864	0.8888	1	14702	0	-0.65356
TAF13	4	0.0037848	0.013229	0.190021	1247	3	-0.58305	0.93524	0.93543	1	15552	0	-0.58305
EXOC2	4	0.0038031	0.013282	0.190633	1248	4	-0.38178	0.9962	0.99623	1	17213	0	-0.38178
RHEB	4	0.0038257	0.013355	0.191536	1249	4	-0.49655	0.99617	0.99621	1	17212	0	-0.49655
ARHGAP9	4	0.0038305	0.013372	0.19162	1250	4	-0.37066	0.99617	0.9962	1	17211	0	-0.37066
NMD3	4	0.003907	0.013621	0.19504	1251	3	-0.42106	0.79632	0.79697	1	13157	1	-0.42106
GRWD1	4	0.0039181	0.013655	0.195251	1252	3	-0.53998	0.46144	0.58671	1	9790	1	-0.53998
METTL3	4	0.0039215	0.013667	0.195251	1253	4	-0.39197	0.99608	0.9961	1	17209	0	-0.39197
UBFD1	4	0.0039224	0.013668	0.195251	1254	4	-0.31286	0.99608	0.9961	1	17208	0	-0.31286
REXO1	4	0.0039322	0.013702	0.195582	1255	4	-0.48698	0.99607	0.99608	1	17207	0	-0.48698
CEP55	4	0.0039372	0.013723	0.195724	1256	3	-0.55941	0.96201	0.96209	1	16131	0	-0.55941
PROM2	4	0.0039576	0.013789	0.196508	1257	4	-0.31368	0.99604	0.99606	1	17205	0	-0.31368
MPHOSPH8	4	0.0039643	0.013813	0.196696	1258	3	-0.74305	0.80645	0.80663	1	13310	1	-0.74305
CDC16	4	0.0039725	0.01384	0.196924	1259	3	-0.60846	0.98272	0.98283	1	16640	0	-0.60846
LARP4	4	0.0039767	0.013857	0.19701	1260	2	-0.58068	0.67817	0.70426	1	11632	1	-0.58068
TAF12	4	0.00399	0.013913	0.19758	1261	3	-0.50559	0.34864	0.49096	1	8371	1	-0.50559
WDR33	4	0.0039917	0.013921	0.19758	1262	4	-0.87721	0.99601	0.99602	1	17203	0	-0.87721
SRPK2	4	0.0039948	0.01393	0.19758	1263	3	-0.44586	0.88263	0.88283	1	14594	0	-0.44586
C16orf59	4	0.0040125	0.014001	0.198295	1264	3	-1.0794	0.75437	0.76023	1	12556	1	-1.0794
CNPY2	4	0.0040129	0.014002	0.198295	1265	4	-0.32428	0.99599	0.996	1	17202	0	-0.32428
ZNF580	4	0.0040418	0.014101	0.199409	1266	4	-0.56041	0.99596	0.99597	1	17199	0	-0.56041
SRSF10	4	0.0040448	0.014107	0.199409	1267	3	-0.49891	0.73818	0.74718	1	12351	1	-0.49891
ZNF608	4	0.0040491	0.014124	0.199409	1268	4	-0.26011	0.99595	0.99596	1	17198	0	-0.26011
RNASEH2C	4	0.0040496	0.014125	0.199409	1269	3	-0.62417	0.97052	0.97067	1	16324	0	-0.62417
WDHD1	4	0.004053	0.014138	0.199439	1270	3	-0.61557	0.96016	0.9603	1	16091	0	-0.61557
COPZ1	4	0.0040682	0.014184	0.199925	1271	4	-0.34408	0.99593	0.99594	1	17197	0	-0.34408
PCID2	4	0.0040732	0.014204	0.199953	1272	4	-1.2394	0.99593	0.99593	1	17196	0	-1.2394
TWISTNB	4	0.0040755	0.014208	0.199953	1273	4	-0.33591	0.99592	0.99593	1	17195	0	-0.33591
ANKRD49	4	0.0040872	0.014249	0.200212	1274	3	-0.7442	0.98212	0.98222	1	16622	0	-0.7442
EIF1	2	0.007476	0.014245	0.200212	1538	2	-0.52586	0.99252	0.99253	1	17011	0	-0.52586
VSTM2B	4	0.004097	0.014285	0.200524	1275	4	-0.36573	0.9959	0.99591	1	17190	0	-0.36573
RER1	4	0.0041001	0.014293	0.200524	1276	3	-0.6013	0.87724	0.87742	1	14505	0	-0.6013
PAK2	4	0.0041296	0.014391	0.201603	1277	4	-0.53056	0.99182	0.99186	1	16982	0	-0.53056
CSNK1G1	4	0.0041306	0.014392	0.201603	1278	4	-0.37334	0.99587	0.99588	1	17187	0	-0.37334
ARHGEF1	4	0.004138	0.014422	0.201869	1279	4	-0.55094	0.99586	0.99587	1	17185	0	-0.55094
KCNH3	4	0.0041463	0.014448	0.202065	1280	4	-0.27566	0.99585	0.99586	1	17184	0	-0.27566
ACTR8	4	0.004151	0.01446	0.202078	1281	4	-0.52602	0.99585	0.99586	1	17183	0	-0.52602
C7orf43	4	0.0041592	0.014482	0.202228	1282	3	-0.49696	0.75491	0.76064	1	12562	1	-0.49696
MRPL35	4	0.0041807	0.01455	0.202894	1283	4	-0.66189	0.99238	0.99241	1	17006	0	-0.66189
TUBGCP4	4	0.0041811	0.014552	0.202894	1284	4	-0.63495	0.99582	0.99583	1	17182	0	-0.63495
PDGFRA	4	0.0041873	0.014576	0.203081	1285	4	-0.43387	0.98673	0.98675	1	16779	0	-0.43387
PALB2	4	0.0041998	0.01462	0.203528	1286	4	-0.6282	0.9958	0.99581	1	17181	0	-0.6282
TPM3	4	0.0042115	0.014658	0.203789	1287	4	-0.2378	0.99579	0.9958	1	17180	0	-0.2378
FAM166B	4	0.0042134	0.014664	0.203789	1288	4	-0.55848	0.99579	0.9958	1	17179	0	-0.55848
SLC9A4	4	0.0042155	0.014672	0.203789	1289	3	-0.52823	0.85873	0.85883	1	14193	0	-0.52823
ZNF384	4	0.0042213	0.014689	0.203868	1290	4	-0.37482	0.99578	0.99579	1	17178	0	-0.37482
HOXA11	4	0.0042312	0.014726	0.204194	1291	4	-0.26372	0.99577	0.99578	1	17177	0	-0.26372
PET117	4	0.0042349	0.014736	0.204194	1292	4	-0.28852	0.99577	0.99578	1	17176	0	-0.28852
MRPS23	4	0.0042444	0.014764	0.204397	1293	4	-0.61947	0.99576	0.99577	1	17175	0	-0.61947
SEPHS2	4	0.004247	0.014773	0.204397	1294	3	-0.5187	0.94366	0.94387	1	15721	0	-0.5187
ASB8	4	0.0042585	0.014819	0.204877	1295	4	-0.28298	0.99574	0.99575	1	17174	0	-0.28298
RTFDC1	4	0.0042693	0.014849	0.205137	1296	2	-0.26778	0.062788	0.14498	0.847536	3029	2	-0.26778
MSTO1	4	0.0042863	0.014909	0.205813	1297	3	-0.83149	0.80051	0.80093	1	13218	1	-0.83149
C19orf53	4	0.0043082	0.014976	0.206578	1298	3	-1.0318	0.66505	0.69564	1	11503	1	-1.0318
MAT2A	4	0.0043245	0.01503	0.207161	1299	4	-0.46849	0.99568	0.99569	1	17173	0	-0.46849
RTEL1	4	0.0043636	0.015163	0.208831	1301	3	-0.61518	0.78418	0.78577	1	12971	1	-0.61518
SRBD1	4	0.0043742	0.015194	0.209109	1302	3	-0.58391	0.15338	0.28524	0.958552	5316	1	-0.58391
PPME1	4	0.0043874	0.015238	0.209469	1303	4	-0.44673	0.99561	0.99562	1	17171	0	-0.44673
TSGA10	4	0.0043893	0.015244	0.209469	1304	4	-0.36947	0.99561	0.99562	1	17170	0	-0.36947
LARS	4	0.0044	0.015277	0.209591	1305	4	-0.39032	0.9956	0.99561	1	17169	0	-0.39032
DVL3	4	0.0044077	0.015299	0.209591	1306	4	-0.31293	0.99559	0.9956	1	17168	0	-0.31293
NUTF2	4	0.0044096	0.015303	0.209591	1307	3	-0.75874	0.98087	0.98101	1	16584	0	-0.75874
NCAPH2	4	0.0044111	0.015307	0.209591	1308	4	-0.51714	0.99559	0.9956	1	17167	0	-0.51714
FBRS	4	0.0044123	0.015311	0.209591	1309	3	-0.65574	0.86485	0.86499	1	14293	0	-0.65574
MRPL14	4	0.004431	0.015372	0.210272	1311	4	-0.61976	0.99557	0.99558	1	17165	0	-0.61976
ARFRP1	4	0.0044386	0.015404	0.210548	1313	3	-0.65065	0.8987	0.8988	1	14876	0	-0.65065
STIL	4	0.0044526	0.015454	0.21107	1314	3	-0.40585	0.98204	0.98216	1	16618	0	-0.40585
NUDT16L1	4	0.0044647	0.015492	0.211434	1315	4	-0.40313	0.99554	0.99555	1	17163	0	-0.40313
XPO6	4	0.0044769	0.015538	0.211895	1316	4	-0.41292	0.99552	0.99554	1	17162	0	-0.41292
FAM63A	4	0.0044959	0.0156	0.212587	1317	4	-0.45174	0.99154	0.99158	1	16969	0	-0.45174
U2AF1	4	0.0045078	0.015639	0.21295	1318	3	-0.87332	0.98453	0.9846	1	16697	0	-0.87332
RNF145	4	0.0045257	0.015702	0.213647	1319	3	-0.66875	0.89718	0.8973	1	14856	0	-0.66875
DAGLB	4	0.0045385	0.015753	0.214168	1320	3	-0.64426	0.80613	0.80632	1	13302	1	-0.64426
DOT1L	4	0.0045459	0.015773	0.214168	1321	4	-0.32181	0.99545	0.99547	1	17161	0	-0.32181
ATP6V0D1	4	0.0045463	0.015777	0.214168	1322	4	-0.48797	0.99023	0.99026	1	16915	0	-0.48797
RPS13	4	0.0045515	0.015797	0.214168	1323	3	-0.81251	0.97852	0.97877	1	16517	0	-0.81251
CDAN1	4	0.0045527	0.015799	0.214168	1324	2	-0.81119	0.95607	0.95623	1	15989	0	-0.81119
MCM2	4	0.0045617	0.015832	0.214251	1325	3	-0.79083	0.87269	0.87283	1	14414	0	-0.79083
RBFA	4	0.0045638	0.015838	0.214251	1326	4	-0.38638	0.99544	0.99546	1	17159	0	-0.38638
CSE1L	4	0.0045653	0.015841	0.214251	1327	4	-0.6987	0.99543	0.99546	1	17158	0	-0.6987
TRIM36	4	0.0045977	0.015955	0.215341	1328	4	-0.25656	0.9954	0.99542	1	17155	0	-0.25656
TRIT1	4	0.0045997	0.015964	0.215341	1329	4	-0.33516	0.9954	0.99542	1	17154	0	-0.33516
EIF6	4	0.0046024	0.015969	0.215341	1330	3	-0.98648	0.16517	0.29777	0.967696	5508	1	-0.98648
HNRNPDL	4	0.0046025	0.015969	0.215341	1331	4	-0.58283	0.99521	0.99525	1	17144	0	-0.58283
ABCF1	4	0.004616	0.016013	0.215764	1332	2	-0.62053	0.70644	0.72365	1	11935	1	-0.62053
GEMIN2	4	0.0046251	0.016038	0.21595	1333	2	-0.77698	0.78459	0.78613	1	12980	1	-0.77698
GATAD1	4	0.0046537	0.016131	0.217036	1335	3	-0.60092	0.97325	0.9735	1	16386	0	-0.60092
RPL15	1	0.016347	0.016225	0.218135	2006	1	-1.1296	0.98365	0.98374	1	16675	0	-1.1296
PPP1CA	4	0.0046995	0.016291	0.218857	1336	4	-0.3668	0.9953	0.99533	1	17151	0	-0.3668
IPO13	4	0.0047301	0.016402	0.220196	1338	3	-0.71685	0.75867	0.76368	1	12604	1	-0.71685
PSMB3	4	0.0047393	0.016434	0.220452	1339	2	-0.50481	0.3658	0.50885	1	8634	2	-0.50481
PPA1	4	0.0047501	0.016469	0.220766	1340	3	-0.75574	0.071674	0.16219	0.862432	3340	1	-0.75574
PUM1	4	0.0047721	0.016558	0.221657	1341	4	-0.34609	0.99523	0.99526	1	17148	0	-0.34609
RASGEF1A	4	0.0047732	0.01656	0.221657	1342	4	-0.36338	0.99523	0.99526	1	17147	0	-0.36338
HSPA8	4	0.0047798	0.016581	0.221764	1343	4	-0.58486	0.99522	0.99525	1	17146	0	-0.58486
VPS51	4	0.004784	0.016593	0.221768	1344	4	-0.38093	0.99522	0.99525	1	17145	0	-0.38093
CENPH	4	0.0047991	0.016645	0.222293	1345	2	-0.62741	0.81515	0.81524	1	13454	0	-0.62741
RPN2	4	0.0048169	0.016695	0.222695	1346	3	-0.60385	0.30089	0.44076	1	7628	1	-0.60385
BAK1	4	0.0048187	0.0167	0.222695	1347	3	-0.52127	0.96556	0.96569	1	16206	0	-0.52127
RPS6KA4	4	0.0048539	0.016808	0.223978	1348	4	-0.28713	0.99515	0.99519	1	17142	0	-0.28713
PSMD6	4	0.0048687	0.016858	0.22447	1349	3	-0.84076	0.33852	0.48033	1	8207	1	-0.84076
GCDH	4	0.0049062	0.016978	0.22578	1350	4	-0.47233	0.99509	0.99513	1	17138	0	-0.47233
CRAMP1L	4	0.0049072	0.016981	0.22578	1351	4	-0.2365	0.99509	0.99513	1	17137	0	-0.2365
TRAPPC8	4	0.0049136	0.017001	0.225883	1352	3	-1.7607	0.2933	0.43279	1	7516	1	-1.7607
NBAS	4	0.0049542	0.017133	0.227167	1353	3	-0.45025	0.89835	0.89844	1	14868	0	-0.45025
DBF4	4	0.0049589	0.017148	0.227167	1354	4	-0.7323	0.99504	0.99508	1	17136	0	-0.7323
DYNLRB1	4	0.0049622	0.017156	0.227167	1355	3	-0.89173	0.89607	0.89622	1	14838	0	-0.89173
RANBP1	4	0.0049631	0.017159	0.227167	1356	4	-0.55571	0.99504	0.99508	1	17135	0	-0.55571
PFDN6	4	0.0049634	0.017161	0.227167	1357	4	-0.47506	0.98889	0.98895	1	16864	0	-0.47506
VOPP1	4	0.0049705	0.017183	0.227183	1358	4	-0.37864	0.99503	0.99507	1	17134	0	-0.37864
ATAD3A	3	0.0062778	0.017187	0.227183	1460	3	-0.47759	0.99372	0.99385	1	17066	0	-0.47759
STX12	4	0.0049865	0.017239	0.22743	1359	4	-0.24622	0.99501	0.99506	1	17133	0	-0.24622
MAP2K1	4	0.0049902	0.017249	0.22743	1360	4	-0.40472	0.99501	0.99505	1	17132	0	-0.40472
TANGO6	4	0.004993	0.017255	0.22743	1361	3	-0.68147	0.84271	0.84279	1	13934	0	-0.68147
CDC20	4	0.004995	0.017259	0.22743	1362	4	-0.47166	0.99501	0.99505	1	17131	0	-0.47166
NDOR1	4	0.0049982	0.017269	0.22743	1363	4	-0.62631	0.995	0.99504	1	17130	0	-0.62631
ZNF259	4	0.0050228	0.017353	0.228369	1364	3	-0.85431	0.88503	0.88522	1	14633	0	-0.85431
CMTR1	4	0.0050527	0.017451	0.2295	1365	4	-0.41803	0.99495	0.99499	1	17129	0	-0.41803
GPX4	4	0.0050914	0.017591	0.231171	1366	4	-0.50948	0.99491	0.99495	1	17127	0	-0.50948
MRPS18B	4	0.0050995	0.017615	0.231303	1367	3	-0.68959	0.40579	0.55099	1	9252	1	-0.68959
KIF22	4	0.0051033	0.017627	0.231303	1368	4	-0.33178	0.9949	0.99494	1	17126	0	-0.33178
SP3	4	0.0051066	0.01764	0.231307	1369	4	-0.4356	0.99489	0.99494	1	17125	0	-0.4356
PRSS21	4	0.0051299	0.017711	0.232073	1370	4	-0.37561	0.99487	0.99491	1	17124	0	-0.37561
MGA	4	0.0051576	0.017792	0.23296	1371	4	-0.31675	0.99484	0.99488	1	17123	0	-0.31675
C19orf25	4	0.0051756	0.017858	0.233655	1372	3	-0.71904	0.93869	0.93883	1	15623	0	-0.71904
UBA2	4	0.0051794	0.017871	0.233655	1373	4	-0.63758	0.99482	0.99487	1	17122	0	-0.63758
DNAJB11	4	0.0051871	0.017899	0.233859	1374	4	-0.23249	0.99481	0.99486	1	17121	0	-0.23249
DDX60L	4	0.0052195	0.01801	0.235136	1375	4	-0.28434	0.99478	0.99483	1	17120	0	-0.28434
RFC4	4	0.0052429	0.018092	0.236032	1376	2	-0.59979	0.24393	0.3808	1	6737	1	-0.59979
SLC6A8	4	0.005262	0.018161	0.236762	1377	3	-0.69124	0.38012	0.52392	1	8851	1	-0.69124
PGGT1B	4	0.0052743	0.018194	0.23702	1378	2	-0.55754	0.16433	0.29688	0.967327	5492	1	-0.55754
FBXW7	4	0.0052816	0.018221	0.237199	1379	2	-0.63338	0.59981	0.65629	1	10881	1	-0.63338
NDUFB8	4	0.0052899	0.018249	0.237399	1380	3	-0.73558	0.64647	0.68398	1	11328	1	-0.73558
TIPIN	4	0.0052995	0.018284	0.237563	1381	4	-0.59644	0.98859	0.98866	1	16855	0	-0.59644
COASY	4	0.0053015	0.018292	0.237563	1382	3	-0.43561	0.12291	0.25282	0.929681	4839	1	-0.43561
FUS	4	0.0053058	0.018301	0.237563	1383	3	-0.66401	0.96356	0.96367	1	16156	0	-0.66401
USP9X	4	0.0053169	0.018333	0.237805	1384	3	-0.48118	0.91289	0.91301	1	15118	0	-0.48118
CNOT2	4	0.0053298	0.018377	0.238203	1385	4	-0.21678	0.99467	0.99472	1	17117	0	-0.21678
DGCR14	4	0.0053349	0.018392	0.238231	1386	2	-0.24833	0.31691	0.45764	1	7856	2	-0.24833
PABPC4	4	0.0053443	0.018421	0.238429	1387	4	-0.22292	0.99466	0.9947	1	17116	0	-0.22292
TGIF1	4	0.0053622	0.018474	0.238939	1388	4	-0.35734	0.99464	0.99469	1	17115	0	-0.35734
ALG14	4	0.0053788	0.018524	0.239413	1389	2	-0.47756	0.89628	0.89642	1	14843	0	-0.47756
AAMP	4	0.0053836	0.018538	0.239426	1390	4	-0.52431	0.99462	0.99467	1	17114	0	-0.52431
ZNF638	4	0.0053903	0.018561	0.239493	1391	4	-0.33529	0.99461	0.99466	1	17113	0	-0.33529
VPS16	4	0.0053954	0.018573	0.239493	1392	4	-0.32307	0.9946	0.99466	1	17112	0	-0.32307
IDI1	4	0.0053979	0.018583	0.239493	1393	3	-0.3347	0.045066	0.11032	0.816114	2407	1	-0.3347
YAP1	4	0.0054141	0.01864	0.240064	1394	3	-0.7697	0.93383	0.93399	1	15516	0	-0.7697
C1orf56	4	0.0054231	0.01868	0.240401	1395	4	-0.30803	0.99458	0.99463	1	17110	0	-0.30803
SPCS3	4	0.0054337	0.018723	0.24078	1396	4	-0.56386	0.99279	0.99283	1	17023	0	-0.56386
INPP4A	4	0.005471	0.018846	0.241927	1397	3	-0.48039	0.40036	0.54532	1	9161	1	-0.48039
CENPC	4	0.0054719	0.018849	0.241927	1398	4	-0.6295	0.993	0.99304	1	17031	0	-0.6295
INTS4	4	0.005473	0.018852	0.241927	1399	3	-0.61324	0.94282	0.94301	1	15701	0	-0.61324
REV3L	4	0.0054993	0.018941	0.242894	1400	4	-0.62957	0.9945	0.99456	1	17108	0	-0.62957
STARD7	4	0.0055064	0.018965	0.242985	1401	3	-0.60352	0.84503	0.84511	1	13972	0	-0.60352
EXOSC6	4	0.0055107	0.018975	0.242985	1402	3	-0.70215	0.83577	0.83592	1	13802	0	-0.70215
PPRC1	4	0.00554	0.019065	0.243971	1403	4	-0.4079	0.99446	0.99452	1	17107	0	-0.4079
PMF1	4	0.0055481	0.019087	0.244071	1404	4	-0.26816	0.99445	0.99451	1	17106	0	-0.26816
SERPIND1	4	0.0055648	0.019134	0.244377	1405	4	-0.30204	0.99444	0.99449	1	17105	0	-0.30204
SUPT5H	4	0.0055657	0.019138	0.244377	1406	3	-0.50424	0.72408	0.73659	1	12172	1	-0.50424
STOML2	4	0.0055707	0.019155	0.244422	1407	3	-0.50761	0.95886	0.959	1	16050	0	-0.50761
CCDC59	4	0.0055856	0.019205	0.244892	1408	2	-0.50231	0.041888	0.10398	0.809227	2288	1	-0.50231
ARHGAP17	4	0.0056065	0.019265	0.245488	1409	4	-0.63155	0.99439	0.99444	1	17104	0	-0.63155
SUZ12	4	0.0056192	0.019313	0.245915	1410	4	-0.44468	0.99438	0.99442	1	17103	0	-0.44468
USP1	4	0.0056326	0.01936	0.246342	1411	4	-0.33893	0.99437	0.99441	1	17101	0	-0.33893
SLC22A4	4	0.0056671	0.019473	0.247612	1412	4	-0.25381	0.99433	0.99438	1	17100	0	-0.25381
HAUS5	4	0.0056854	0.019534	0.248211	1413	3	-0.96631	0.92477	0.92505	1	15348	0	-0.96631
EFTUD2	4	0.0056903	0.019553	0.248259	1414	4	-0.65432	0.99359	0.99364	1	17058	0	-0.65432
UNC50	4	0.005694	0.019565	0.248259	1415	4	-0.39819	0.99431	0.99436	1	17099	0	-0.39819
PRC1	4	0.0057022	0.019589	0.248383	1416	4	-0.27088	0.9943	0.99435	1	17098	0	-0.27088
MAP2K7	4	0.0057093	0.019612	0.248501	1417	4	-0.32099	0.99429	0.99435	1	17097	0	-0.32099
SLFNL1	4	0.0057387	0.019715	0.249632	1418	4	-0.29976	0.99426	0.99432	1	17096	0	-0.29976
ZNF281	4	0.0057588	0.019773	0.250193	1419	4	-0.29535	0.99424	0.9943	1	17094	0	-0.29535
NCL	4	0.0057694	0.019804	0.250406	1420	3	-0.69976	0.33055	0.47192	1	8082	1	-0.69976
WDR77	4	0.005776	0.019826	0.250504	1421	4	-0.99576	0.98808	0.98815	1	16826	0	-0.99576
RPUSD4	4	0.0057911	0.019873	0.250504	1422	2	-0.49233	0.70315	0.72135	1	11900	1	-0.49233
SERBP1	4	0.0057959	0.019889	0.250504	1423	3	-0.87359	0.82284	0.82299	1	13579	0	-0.87359
NFKBIE	4	0.0057968	0.019892	0.250504	1424	4	-0.38314	0.9942	0.99427	1	17093	0	-0.38314
PSMC5	4	0.0057979	0.019895	0.250504	1425	3	-0.98643	0.68984	0.71216	1	11757	1	-0.98643
LRCH3	4	0.005798	0.019895	0.250504	1426	4	-0.24302	0.9942	0.99427	1	17092	0	-0.24302
TMEM130	4	0.0058093	0.019931	0.250785	1427	4	-0.17635	0.99419	0.99425	1	17091	0	-0.17635
HARS	4	0.0058163	0.019953	0.250829	1429	3	-0.59816	0.44422	0.57887	1	9648	1	-0.59816
FEM1B	4	0.0058204	0.019962	0.250829	1430	3	-0.48419	0.6209	0.66848	1	11076	1	-0.48419
SIN3A	4	0.0058362	0.020014	0.251301	1431	4	-0.27733	0.99416	0.99423	1	17089	0	-0.27733
MIS12	4	0.0058621	0.020108	0.252303	1432	2	-0.35505	0.1211	0.25095	0.9275	4816	2	-0.35505
SRF	4	0.005871	0.020144	0.252589	1433	4	-0.68098	0.99413	0.99419	1	17088	0	-0.68098
MTIF2	4	0.0058955	0.020231	0.253499	1434	3	-0.50517	0.84765	0.84774	1	14014	0	-0.50517
TSEN2	4	0.0059055	0.020273	0.253845	1435	4	-0.24244	0.98749	0.98756	1	16806	0	-0.24244
PIP4K2C	4	0.0059337	0.020376	0.254959	1436	4	-0.29846	0.99407	0.99413	1	17084	0	-0.29846
CDT1	4	0.0059442	0.02041	0.255214	1437	4	-0.89717	0.99388	0.99393	1	17075	0	-0.89717
SLC17A5	4	0.0059795	0.020522	0.256306	1438	3	-0.52914	0.64519	0.68318	1	11313	1	-0.52914
THG1L	4	0.005981	0.020526	0.256306	1439	4	-0.38116	0.99402	0.99409	1	17083	0	-0.38116
MRI1	4	0.0059938	0.020575	0.256745	1440	4	-0.43809	0.99401	0.99407	1	17082	0	-0.43809
ZFP36L2	4	0.0060402	0.020737	0.258578	1441	3	-0.4654	0.98185	0.98197	1	16612	0	-0.4654
JUNB	4	0.0060606	0.020807	0.259183	1442	4	-0.30448	0.99394	0.994	1	17081	0	-0.30448
ZC3H11A	4	0.0060643	0.020822	0.259183	1443	4	-0.33349	0.99394	0.99399	1	17080	0	-0.33349
PCGF2	4	0.006068	0.020828	0.259183	1444	4	-0.35198	0.99393	0.99399	1	17079	0	-0.35198
MAST3	4	0.0060914	0.020902	0.259916	1445	4	-0.3048	0.99391	0.99396	1	17078	0	-0.3048
NUP54	4	0.0060964	0.020916	0.259916	1446	4	-0.57526	0.9939	0.99396	1	17077	0	-0.57526
NUP153	4	0.0061139	0.020975	0.260466	1447	3	-0.59338	0.76382	0.76793	1	12669	1	-0.59338
CDC5L	4	0.0061398	0.021059	0.261335	1448	3	-0.80028	0.84497	0.84506	1	13969	0	-0.80028
SMG5	4	0.0061669	0.02115	0.262278	1449	3	-0.59485	0.78383	0.78547	1	12964	1	-0.59485
DOLK	4	0.0061814	0.021188	0.262495	1450	4	-1.3267	0.99194	0.99197	1	16987	0	-1.3267
CHMP4B	4	0.0061846	0.021196	0.262495	1451	4	-0.46169	0.99382	0.99387	1	17073	0	-0.46169
FRAT1	4	0.0062171	0.021297	0.263519	1452	4	-0.33927	0.99378	0.99383	1	17070	0	-0.33927
TUBB4A	4	0.0062202	0.021308	0.263519	1453	3	-0.32009	0.34876	0.49109	1	8374	1	-0.32009
MIS18BP1	4	0.0062246	0.021324	0.263542	1454	4	-0.55819	0.99378	0.99382	1	17069	0	-0.55819
NOA1	4	0.0062341	0.021356	0.263743	1455	4	-0.29012	0.99377	0.99381	1	17068	0	-0.29012
LACTBL1	4	0.0062384	0.02137	0.263743	1456	3	-0.56841	0.52769	0.61798	1	10255	1	-0.56841
GBF1	4	0.0062599	0.021432	0.264277	1457	4	-0.60238	0.99142	0.99146	1	16961	0	-0.60238
SGTA	4	0.0062649	0.021448	0.264277	1458	4	-0.32662	0.99374	0.99378	1	17067	0	-0.32662
UBA5	4	0.0062673	0.021457	0.264277	1459	3	-0.42216	0.7245	0.7369	1	12178	1	-0.42216
SLC38A2	4	0.0062997	0.021556	0.265153	1461	4	-0.30893	0.9937	0.99375	1	17065	0	-0.30893
PSMB6	4	0.0063018	0.021561	0.265153	1462	3	-0.53624	0.91016	0.91032	1	15069	0	-0.53624
TTK	4	0.0063046	0.021572	0.265153	1463	2	-0.13425	0.0039262	0.013679	0.535971	445	2	-0.13425
PFDN2	4	0.0063288	0.021648	0.265902	1464	3	-0.57139	0.98106	0.98118	1	16592	0	-0.57139
CLNS1A	4	0.0063494	0.021714	0.266536	1466	2	-0.80851	0.7447	0.75237	1	12430	1	-0.80851
CLK1	4	0.0063632	0.02176	0.266599	1467	4	-0.40311	0.99364	0.99368	1	17063	0	-0.40311
PAQR4	4	0.0063651	0.021768	0.266599	1468	4	-0.67234	0.99363	0.99368	1	17062	0	-0.67234
FAM89B	4	0.0063688	0.021781	0.266599	1469	4	-0.4649	0.9853	0.98537	1	16727	0	-0.4649
NOSIP	4	0.0063721	0.021792	0.266599	1470	3	-0.73124	0.36285	0.50581	1	8590	1	-0.73124
RPIA	4	0.0063728	0.021793	0.266599	1471	4	-0.28142	0.99363	0.99367	1	17061	0	-0.28142
RAB6C	4	0.0063856	0.021838	0.266968	1472	4	-0.33703	0.99361	0.99366	1	17060	0	-0.33703
PSMD14	4	0.0063984	0.021878	0.267149	1473	4	-1.0805	0.9936	0.99365	1	17059	0	-1.0805
PARD6B	4	0.0063993	0.021883	0.267149	1474	3	-0.43862	0.51613	0.61227	1	10174	1	-0.43862
LCMT1	4	0.0064112	0.021922	0.267444	1475	3	-0.61735	0.84152	0.84161	1	13912	0	-0.61735
OXCT2	4	0.0064189	0.021939	0.267477	1476	4	-0.57246	0.99358	0.99363	1	17057	0	-0.57246
POLG2	4	0.0064374	0.022004	0.268071	1477	3	-0.71079	0.94889	0.94905	1	15824	0	-0.71079
VPS13D	4	0.0064414	0.022018	0.268071	1478	4	-0.27573	0.99356	0.99361	1	17055	0	-0.27573
NAA40	4	0.006464	0.022083	0.268691	1479	4	-0.34482	0.99354	0.99358	1	17054	0	-0.34482
YPEL4	4	0.0064872	0.022154	0.269296	1480	4	-0.28144	0.99351	0.99357	1	17053	0	-0.28144
SLMO2	4	0.0064898	0.022163	0.269296	1481	4	-1.0158	0.99351	0.99357	1	17052	0	-1.0158
MAST4	4	0.0065054	0.022211	0.269694	1482	4	-0.25758	0.99349	0.99356	1	17051	0	-0.25758
KLC2	4	0.0065175	0.022258	0.270074	1483	3	-0.48294	0.82469	0.82485	1	13610	0	-0.48294
CEP57	4	0.0065236	0.022279	0.270074	1484	4	-0.37175	0.99348	0.99353	1	17049	0	-0.37175
ENSA	4	0.0065274	0.022287	0.270074	1485	3	-0.52399	0.41792	0.56381	1	9421	1	-0.52399
SNRNP40	4	0.0065327	0.022304	0.270096	1486	4	-0.4386	0.99347	0.99352	1	17048	0	-0.4386
TAF11	4	0.006547	0.022355	0.270542	1487	4	-0.40501	0.99345	0.99351	1	17047	0	-0.40501
INO80C	4	0.0065529	0.022373	0.270573	1488	4	-0.35387	0.99345	0.9935	1	17046	0	-0.35387
SBK1	4	0.0065685	0.022425	0.271021	1489	4	-0.36944	0.99343	0.99349	1	17044	0	-0.36944
PTDSS1	4	0.0065862	0.022481	0.271516	1490	4	-0.27283	0.99341	0.99347	1	17043	0	-0.27283
PAK1IP1	4	0.0066	0.022525	0.271768	1491	4	-0.5825	0.99222	0.99225	1	16998	0	-0.5825
AGMAT	4	0.0066016	0.022532	0.271768	1492	3	-0.50804	0.070736	0.16034	0.860893	3308	1	-0.50804
ASF1A	4	0.0066091	0.022558	0.271897	1493	4	-0.78444	0.99339	0.99345	1	17042	0	-0.78444
TARS	4	0.0066188	0.022591	0.272119	1494	2	-0.401	0.66965	0.69864	1	11544	1	-0.401
BANP	4	0.0066383	0.022662	0.272795	1495	3	-0.59694	0.86052	0.86062	1	14226	0	-0.59694
SH3D21	3	0.0083928	0.022713	0.273227	1598	3	-0.36176	0.99161	0.99172	1	16971	0	-0.36176
DYNLT1	4	0.0066598	0.022739	0.273348	1496	4	-0.223	0.99334	0.99339	1	17039	0	-0.223
ANAPC1	4	0.0066701	0.022773	0.273582	1497	3	-0.67447	0.92233	0.92264	1	15294	0	-0.67447
AP5Z1	4	0.0066774	0.022796	0.27367	1498	3	-0.4494	0.50581	0.6073	1	10098	1	-0.4494
GALT	4	0.0067128	0.022913	0.274896	1499	4	-0.56442	0.99329	0.99333	1	17038	0	-0.56442
SNX32	4	0.0067334	0.022994	0.275679	1500	3	-0.49293	0.55186	0.63021	1	10444	1	-0.49293
EIF5AL1	3	0.0085535	0.023114	0.276942	1608	3	-0.36647	0.99145	0.99155	1	16963	0	-0.36647
MAFA	4	0.006774	0.023131	0.276955	1501	3	-0.59517	0.66322	0.69445	1	11486	1	-0.59517
FZR1	4	0.0068318	0.023293	0.278714	1502	4	-0.43304	0.99317	0.99322	1	17036	0	-0.43304
PPP2R2A	4	0.006852	0.023359	0.279323	1503	4	-0.56763	0.99315	0.99319	1	17035	0	-0.56763
RRP15	4	0.0068771	0.023436	0.279914	1504	3	-0.632	0.97639	0.97667	1	16453	0	-0.632
TRPT1	4	0.0068804	0.023449	0.279914	1505	4	-0.31075	0.99312	0.99316	1	17034	0	-0.31075
RCOR2	4	0.0068831	0.023455	0.279914	1506	4	-0.39066	0.99312	0.99316	1	17033	0	-0.39066
UTP11L	4	0.0069156	0.023552	0.280887	1507	3	-1.1924	0.43501	0.57486	1	9585	1	-1.1924
ACTR1B	4	0.0069608	0.023703	0.282498	1508	4	-0.39462	0.99174	0.99178	1	16979	0	-0.39462
WDR76	4	0.0070339	0.023948	0.285225	1509	4	-0.37816	0.99297	0.993	1	17029	0	-0.37816
USP48	4	0.0070538	0.024015	0.285833	1510	4	-0.28132	0.99295	0.99298	1	17027	0	-0.28132
PPP1R36	4	0.0070932	0.024144	0.287178	1511	4	-0.27771	0.99291	0.99294	1	17025	0	-0.27771
PKM	4	0.0071877	0.024458	0.29063	1512	3	-0.46681	0.52146	0.61491	1	10210	1	-0.46681
DPF2	4	0.0071907	0.024466	0.29063	1513	4	-0.51089	0.99046	0.99049	1	16923	0	-0.51089
GOSR2	4	0.0072212	0.024552	0.291461	1514	3	-0.57541	0.66396	0.69493	1	11492	1	-0.57541
SNRPD1	4	0.007227	0.02457	0.291477	1515	3	-0.68017	0.9816	0.98171	1	16605	0	-0.68017
RRP36	4	0.007239	0.024607	0.291728	1516	4	-0.58496	0.99276	0.9928	1	17022	0	-0.58496
RBM34	4	0.0072471	0.024633	0.291742	1517	3	-0.53104	0.39416	0.53872	1	9082	1	-0.53104
FERMT2	4	0.0072494	0.02464	0.291742	1518	3	-0.70114	0.95994	0.96009	1	16081	0	-0.70114
NCAPG	4	0.0072607	0.024675	0.291807	1519	3	-0.63081	0.97965	0.97987	1	16554	0	-0.63081
RSU1	4	0.0072613	0.024678	0.291807	1520	3	-0.52985	0.80104	0.80144	1	13220	1	-0.52985
HSPB7	4	0.0072841	0.024751	0.292471	1521	4	-0.37386	0.99272	0.99276	1	17021	0	-0.37386
FBXL18	4	0.0073062	0.024822	0.29291	1523	3	-0.4594	0.94956	0.94973	1	15837	0	-0.4594
COQ4	4	0.0073169	0.024852	0.29291	1524	3	-0.45251	0.98329	0.98339	1	16661	0	-0.45251
ATR	4	0.0073171	0.024853	0.29291	1525	3	-0.58524	0.88459	0.88477	1	14625	0	-0.58524
IPMK	3	0.0092214	0.024821	0.29291	1642	3	-1.1957	0.98213	0.98228	1	16623	0	-1.1957
RPS6KB1	4	0.0073379	0.024915	0.293448	1526	4	-0.35865	0.99266	0.99271	1	17019	0	-0.35865
PURB	4	0.007402	0.025115	0.295613	1527	4	-0.26808	0.9926	0.99264	1	17018	0	-0.26808
MAP3K2	4	0.0074177	0.025167	0.295844	1528	4	-0.25224	0.99258	0.99262	1	17017	0	-0.25224
HBS1L	4	0.0074249	0.02519	0.295844	1529	3	-0.45638	0.9513	0.95146	1	15870	0	-0.45638
IMP3	4	0.0074362	0.025224	0.295844	1530	3	-1.2648	0.91911	0.91932	1	15227	0	-1.2648
CARM1	4	0.0074406	0.025237	0.295844	1531	4	-0.47966	0.99256	0.9926	1	17016	0	-0.47966
DHX35	4	0.0074435	0.025245	0.295844	1532	4	-0.44111	0.99256	0.99259	1	17015	0	-0.44111
PSME3	4	0.0074445	0.025248	0.295844	1533	3	-0.59806	0.97841	0.97866	1	16512	0	-0.59806
HFE2	4	0.0074449	0.025249	0.295844	1534	4	-0.347	0.99256	0.99259	1	17014	0	-0.347
IRF1	4	0.0074565	0.025287	0.296102	1535	3	-0.46387	0.54663	0.62751	1	10401	1	-0.46387
FGR	4	0.0074651	0.025319	0.296282	1536	4	-0.24	0.99253	0.99257	1	17013	0	-0.24
OSCP1	4	0.0074708	0.025342	0.29636	1537	4	-0.17638	0.99253	0.99256	1	17012	0	-0.17638
FAM151A	4	0.0075155	0.025483	0.297734	1539	4	-0.26251	0.99248	0.99252	1	17010	0	-0.26251
NELFCD	4	0.0075184	0.025493	0.297734	1540	4	-0.46405	0.99248	0.99252	1	17009	0	-0.46405
TGS1	4	0.0075372	0.025543	0.298031	1541	4	-0.34208	0.99246	0.9925	1	17008	0	-0.34208
HS6ST1	4	0.0075409	0.025551	0.298031	1542	3	-0.46393	0.42277	0.56884	1	9492	1	-0.46393
C16orf13	4	0.0075503	0.025584	0.298061	1543	4	-0.22755	0.99245	0.99248	1	17007	0	-0.22755
RSL1D1	4	0.007553	0.025593	0.298061	1544	3	-0.54572	0.33723	0.47896	1	8186	1	-0.54572
NHLRC2	4	0.0075563	0.025603	0.298061	1545	3	-0.53717	0.88821	0.88837	1	14692	0	-0.53717
PHF23	4	0.0075772	0.025665	0.298589	1546	3	-0.41926	0.82486	0.825	1	13614	0	-0.41926
STK11	4	0.0075845	0.025686	0.298639	1547	4	-0.41761	0.99089	0.99092	1	16944	0	-0.41761
CCDC51	4	0.0076231	0.025798	0.299753	1548	4	-0.50461	0.99238	0.9924	1	17005	0	-0.50461
BMPR1B	4	0.0076564	0.025897	0.3007	1549	3	-0.55453	0.95483	0.95495	1	15961	0	-0.55453
ESF1	4	0.0076714	0.025931	0.300902	1550	4	-0.39644	0.99233	0.99236	1	17004	0	-0.39644
PDIA3	4	0.0076846	0.025972	0.301192	1551	4	-0.26136	0.99232	0.99235	1	17003	0	-0.26136
ARHGEF19	4	0.0077082	0.026042	0.301812	1552	4	-0.216	0.99229	0.99232	1	17002	0	-0.216
DNAJB1	4	0.0077237	0.026096	0.302234	1553	4	-0.58571	0.99228	0.99231	1	17001	0	-0.58571
MIDN	4	0.0077458	0.026165	0.302824	1554	3	-0.45192	0.90435	0.90453	1	14974	0	-0.45192
UVRAG	4	0.0077526	0.02618	0.302824	1555	2	-0.45643	0.50372	0.60634	1	10085	1	-0.45643
CWF19L2	4	0.007768	0.026234	0.30292	1556	3	-0.46424	0.69305	0.71437	1	11792	1	-0.46424
OR2C1	4	0.0077695	0.026239	0.30292	1557	4	-0.30717	0.99223	0.99227	1	16999	0	-0.30717
MBLAC1	4	0.0077695	0.026239	0.30292	1558	4	-0.33044	0.99223	0.99227	1	17000	0	-0.33044
CSK	4	0.0077881	0.026295	0.303378	1559	4	-0.46685	0.99221	0.99224	1	16997	0	-0.46685
JUN	4	0.0078075	0.026359	0.303924	1560	4	-0.50896	0.98509	0.98516	1	16721	0	-0.50896
BCL2L1	4	0.0078283	0.026422	0.304457	1561	2	-0.81768	0.90516	0.90535	1	14987	0	-0.81768
MED16	4	0.0078431	0.026473	0.304844	1562	4	-0.43694	0.99216	0.9922	1	16996	0	-0.43694
RNF139	4	0.0078543	0.02651	0.305079	1563	4	-0.34881	0.99215	0.99219	1	16995	0	-0.34881
UTP15	4	0.0078808	0.026594	0.305843	1564	3	-0.70666	0.81836	0.81851	1	13504	0	-0.70666
CCDC64B	4	0.0078919	0.026629	0.306052	1565	3	-0.4854	0.90198	0.90217	1	14932	0	-0.4854
IMMT	4	0.0079468	0.026794	0.307759	1566	3	-0.53807	0.95561	0.95577	1	15980	0	-0.53807
RSBN1L	4	0.0079632	0.026851	0.308218	1567	4	-0.32097	0.99204	0.99207	1	16993	0	-0.32097
PLAC8	4	0.0079761	0.026895	0.308519	1568	4	-0.3249	0.99202	0.99206	1	16992	0	-0.3249
THAP7	4	0.007998	0.026967	0.309042	1569	4	-0.26274	0.992	0.99204	1	16991	0	-0.26274
BIN1	4	0.0080079	0.026992	0.309042	1570	4	-0.34364	0.99199	0.99203	1	16990	0	-0.34364
SIRT2	4	0.0080102	0.026998	0.309042	1571	4	-0.37376	0.99199	0.99203	1	16989	0	-0.37376
SMC2	4	0.0080131	0.027009	0.309042	1572	3	-0.86511	0.59618	0.6542	1	10845	1	-0.86511
SUDS3	4	0.0080271	0.027055	0.309379	1573	3	-0.64647	0.84523	0.84529	1	13974	0	-0.64647
NOC2L	4	0.0080397	0.027095	0.309635	1574	3	-0.6887	0.97037	0.97052	1	16317	0	-0.6887
CYP4F12	4	0.0080573	0.027146	0.30977	1575	4	-0.82021	0.99194	0.99197	1	16988	0	-0.82021
GLMN	4	0.0080674	0.027182	0.30977	1576	3	-0.57179	0.67846	0.70446	1	11634	1	-0.57179
CIAO1	4	0.0080692	0.027191	0.30977	1577	3	-0.67117	0.97194	0.97217	1	16356	0	-0.67117
FBXL12	4	0.00807	0.027192	0.30977	1578	3	-0.53454	0.158	0.29021	0.962614	5385	1	-0.53454
SUB1	3	0.010139	0.027165	0.30977	1702	2	-0.7019	0.065361	0.13352	0.838186	3137	1	-0.7019
WISP2	4	0.0080893	0.027257	0.310305	1579	4	-0.18639	0.99191	0.99195	1	16986	0	-0.18639
MRPL38	4	0.0081027	0.027295	0.310546	1580	3	-0.53629	0.97442	0.97466	1	16416	0	-0.53629
GPR27	4	0.008146	0.027423	0.311732	1581	4	-0.24266	0.99185	0.9919	1	16984	0	-0.24266
CCNI2	4	0.0081506	0.027434	0.311732	1582	4	-0.27715	0.99185	0.99189	1	16983	0	-0.27715
EXT1	4	0.0081814	0.027524	0.312557	1583	4	-0.30124	0.99182	0.99186	1	16981	0	-0.30124
POLQ	4	0.0081944	0.027568	0.312864	1584	3	-0.49367	0.44013	0.57708	1	9617	1	-0.49367
TKT	4	0.0082148	0.027627	0.313214	1585	4	-0.54652	0.99051	0.99054	1	16927	0	-0.54652
MED29	4	0.0082192	0.027636	0.313214	1586	4	-0.31327	0.99178	0.99183	1	16980	0	-0.31327
GPAT2	4	0.008225	0.027651	0.313214	1587	3	-0.57455	0.11376	0.23916	0.919223	4627	1	-0.57455
METAP2	4	0.0082298	0.027672	0.313253	1588	3	-0.57082	0.50876	0.60871	1	10115	1	-0.57082
EIF2B4	4	0.0082634	0.027781	0.314256	1589	3	-0.48299	0.8831	0.88331	1	14601	0	-0.48299
C17orf89	4	0.0082672	0.027795	0.314256	1590	4	-0.27845	0.99173	0.99178	1	16978	0	-0.27845
C1orf228	4	0.0082928	0.027873	0.314939	1591	4	-0.41818	0.99171	0.99175	1	16977	0	-0.41818
KYNU	4	0.0083217	0.02796	0.315726	1592	4	-0.16083	0.99168	0.99172	1	16976	0	-0.16083
BRD8	4	0.0083509	0.028053	0.316353	1593	3	-0.60799	0.87998	0.88019	1	14552	0	-0.60799
MMACHC	4	0.0083522	0.028059	0.316353	1594	4	-0.44959	0.99165	0.9917	1	16975	0	-0.44959
GTF2B	4	0.0083557	0.028068	0.316353	1595	3	-1.0364	0.89284	0.89294	1	14766	0	-1.0364
TSPYL2	4	0.0083804	0.028144	0.31681	1596	4	-0.4115	0.99162	0.99167	1	16973	0	-0.4115
MIS18A	3	0.010519	0.028133	0.31681	1722	1	-0.13478	0.62821	0.63618	1	11148	1	-0.13478
PPP2R1A	4	0.0083871	0.028167	0.316872	1597	3	-0.75913	0.71667	0.73105	1	12071	1	-0.75913
SUV420H1	4	0.0083949	0.028185	0.316884	1599	3	-0.413	0.94821	0.94838	1	15812	0	-0.413
NFYA	4	0.0084872	0.028495	0.32008	1600	3	-0.52306	0.93497	0.93516	1	15543	0	-0.52306
PRKG1	4	0.0084923	0.028512	0.32008	1601	4	-0.21945	0.99151	0.99156	1	16968	0	-0.21945
AUTS2	4	0.0084989	0.028534	0.32008	1602	3	-0.4253	0.93913	0.9393	1	15631	0	-0.4253
FKBP2	4	0.0085026	0.028545	0.32008	1603	4	-0.42927	0.9915	0.99154	1	16967	0	-0.42927
DNAJC4	4	0.0085074	0.028558	0.32008	1604	4	-0.26121	0.99149	0.99154	1	16966	0	-0.26121
MCM7	4	0.008525	0.028618	0.320344	1605	2	-0.62853	0.25548	0.39298	1	6918	1	-0.62853
ZC3H4	4	0.0085304	0.028629	0.320344	1606	4	-0.43213	0.99147	0.99152	1	16965	0	-0.43213
MAP4K2	4	0.0085328	0.028635	0.320344	1607	4	-0.34919	0.99147	0.99152	1	16964	0	-0.34919
TBCE	4	0.0085774	0.028793	0.321911	1609	4	-0.42819	0.99142	0.99147	1	16962	0	-0.42819
GAL3ST3	4	0.0085854	0.028817	0.321981	1610	4	-0.27767	0.99141	0.99146	1	16960	0	-0.27767
ZFP91	4	0.0086149	0.028911	0.322829	1611	4	-0.47935	0.99139	0.99143	1	16959	0	-0.47935
PDZRN4	4	0.0086327	0.028982	0.323403	1612	3	-0.37977	0.86214	0.86228	1	14244	0	-0.37977
EXOC4	4	0.0086374	0.028998	0.323403	1613	4	-0.55528	0.99136	0.9914	1	16958	0	-0.55528
MCAT	4	0.0086671	0.029107	0.324221	1614	3	-0.72561	0.94296	0.94316	1	15703	0	-0.72561
SYVN1	4	0.0086697	0.02912	0.324221	1615	4	-0.49846	0.98662	0.98664	1	16777	0	-0.49846
RPAIN	4	0.0086714	0.029125	0.324221	1616	2	-0.41075	0.71991	0.73347	1	12112	1	-0.41075
CATSPERD	4	0.0086808	0.029154	0.32423	1617	4	-0.18903	0.99132	0.99136	1	16957	0	-0.18903
SEC62	4	0.0086836	0.029162	0.32423	1618	2	-0.44638	0.86559	0.86575	1	14304	0	-0.44638
BFAR	4	0.008726	0.029297	0.325535	1619	4	-0.25323	0.99127	0.99131	1	16956	0	-0.25323
METTL17	4	0.0087389	0.029337	0.325774	1620	2	-0.37483	0.96338	0.96349	1	16152	0	-0.37483
XAB2	3	0.010995	0.029377	0.326018	1748	2	-0.76763	0.79167	0.79172	1	13089	0	-0.76763
DDIT3	4	0.0087584	0.029401	0.326079	1621	4	-0.26744	0.99124	0.99128	1	16955	0	-0.26744
INCENP	4	0.0087759	0.029471	0.326657	1622	3	-0.72721	0.67542	0.70245	1	11603	1	-0.72721
CALM3	4	0.0087852	0.029502	0.326803	1623	4	-0.29199	0.99121	0.99125	1	16954	0	-0.29199
SNRPD2	4	0.0088106	0.029584	0.327513	1624	3	-0.7785	0.93382	0.93398	1	15515	0	-0.7785
MRPS7	4	0.0088291	0.029633	0.327846	1625	4	-0.2836	0.99117	0.9912	1	16953	0	-0.2836
ZDHHC18	4	0.0088534	0.029707	0.328464	1626	4	-0.51663	0.98804	0.98812	1	16825	0	-0.51663
CFD	4	0.0089126	0.02989	0.330286	1627	4	-0.20665	0.99109	0.99111	1	16952	0	-0.20665
PRELID1	4	0.008918	0.029908	0.33029	1628	2	-0.33239	0.79285	0.79371	1	13101	1	-0.33239
USP7	4	0.0089422	0.029977	0.330851	1629	3	-0.59815	0.82751	0.82765	1	13654	0	-0.59815
MEMO1	4	0.0089677	0.030067	0.331635	1630	3	-0.48085	0.61396	0.66441	1	11015	1	-0.48085
CTDP1	4	0.0089827	0.030121	0.332031	1631	4	-0.4884	0.98598	0.98605	1	16752	0	-0.4884
IPO5	4	0.0089962	0.030163	0.332287	1632	3	-0.40838	0.90336	0.90357	1	14954	0	-0.40838
SURF2	4	0.0090356	0.030289	0.333479	1633	4	-0.29965	0.99096	0.991	1	16948	0	-0.29965
NYAP1	4	0.0090939	0.030484	0.335418	1634	4	-0.34396	0.99091	0.99093	1	16945	0	-0.34396
RACGAP1	4	0.0091051	0.030516	0.335505	1635	3	-0.87502	0.70538	0.72288	1	11919	1	-0.87502
IMPDH2	4	0.0091131	0.030541	0.335505	1636	3	-0.52866	0.96419	0.96431	1	16169	0	-0.52866
C9orf131	4	0.0091213	0.030565	0.335505	1637	3	-0.33904	0.74899	0.7558	1	12481	1	-0.33904
FASN	4	0.0091223	0.030566	0.335505	1638	4	-0.35308	0.99088	0.99091	1	16943	0	-0.35308
ARIH1	4	0.0091373	0.030621	0.335699	1639	4	-0.22478	0.99086	0.99089	1	16942	0	-0.22478
NUDT21	2	0.016478	0.030618	0.335699	2015	2	-0.87463	0.98352	0.98359	1	16668	0	-0.87463
CALHM3	4	0.0091574	0.030678	0.33612	1640	4	-0.21441	0.99084	0.99087	1	16941	0	-0.21441
MED1	4	0.0091718	0.030737	0.336565	1641	3	-0.53317	0.90424	0.90443	1	14970	0	-0.53317
PHC1	4	0.0092282	0.030923	0.338389	1643	3	-0.49402	0.41686	0.5627	1	9405	1	-0.49402
COG8	4	0.009242	0.030968	0.338676	1644	3	-0.42786	0.91088	0.91102	1	15082	0	-0.42786
LSM12	4	0.0093008	0.031153	0.340496	1645	4	-0.43709	0.9907	0.99074	1	16938	0	-0.43709
NSUN3	4	0.0093518	0.031307	0.341916	1646	4	-0.32274	0.99065	0.99068	1	16937	0	-0.32274
C16orf93	4	0.0093554	0.031321	0.341916	1647	3	-0.37824	0.98249	0.9826	1	16633	0	-0.37824
SLC39A9	4	0.0093697	0.031372	0.342164	1648	4	-0.30165	0.99063	0.99066	1	16935	0	-0.30165
DDX18	4	0.0093765	0.031393	0.342164	1649	4	-0.51876	0.99062	0.99066	1	16933	0	-0.51876
XPNPEP1	4	0.009379	0.0314	0.342164	1650	4	-0.18995	0.99062	0.99066	1	16932	0	-0.18995
PLEKHB1	4	0.0093876	0.031425	0.342226	1651	4	-0.20351	0.99061	0.99065	1	16931	0	-0.20351
ZNF827	4	0.0094209	0.031529	0.343148	1652	4	-0.29599	0.99058	0.99061	1	16928	0	-0.29599
PYROXD1	4	0.0094837	0.031729	0.344683	1653	3	-0.48459	0.65975	0.6923	1	11455	1	-0.48459
PDE12	4	0.0094921	0.03176	0.344683	1654	3	-0.3964	0.94678	0.94695	1	15783	0	-0.3964
ARC	4	0.0094982	0.031775	0.344683	1655	4	-0.2635	0.9905	0.99053	1	16926	0	-0.2635
GPR137C	4	0.0095007	0.031785	0.344683	1656	3	-0.54469	0.96121	0.96129	1	16110	0	-0.54469
TMED7	4	0.0095043	0.031797	0.344683	1657	4	-0.2308	0.9905	0.99052	1	16925	0	-0.2308
ORC2	4	0.0095061	0.031803	0.344683	1658	3	-0.44705	0.91443	0.91462	1	15146	0	-0.44705
ANLN	3	0.011976	0.031777	0.344683	1809	3	-0.62795	0.98802	0.98818	1	16824	0	-0.62795
TIMM22	4	0.0095167	0.031837	0.344839	1659	2	-0.47959	0.71343	0.72863	1	12024	1	-0.47959
PIGQ	4	0.0095313	0.031886	0.345166	1660	3	-0.46265	0.047689	0.11549	0.820992	2501	1	-0.46265
FOLH1	4	0.0095388	0.031914	0.345227	1661	4	-0.23131	0.99046	0.99049	1	16924	0	-0.23131
MRPS10	4	0.0095448	0.03193	0.345227	1662	4	-0.4341	0.99046	0.99048	1	16922	0	-0.4341
VTA1	4	0.0095623	0.031991	0.345678	1663	3	-0.5032	0.89807	0.89818	1	14865	0	-0.5032
KDELR2	4	0.0095786	0.032043	0.346037	1664	4	-0.43347	0.99042	0.99045	1	16921	0	-0.43347
SRSF7	4	0.0095942	0.032091	0.346348	1665	4	-0.33818	0.99041	0.99043	1	16920	0	-0.33818
TMEM160	4	0.0096273	0.032197	0.347277	1666	4	-0.219	0.99037	0.99041	1	16919	0	-0.219
NUBP2	4	0.0096644	0.032316	0.348255	1667	2	-0.20125	0.10833	0.22948	0.91388	4459	2	-0.20125
DCAF12	4	0.0096656	0.032327	0.348255	1668	4	-0.23118	0.99033	0.99037	1	16918	0	-0.23118
MERTK	4	0.0096744	0.032358	0.348255	1669	4	-0.25739	0.99033	0.99036	1	16917	0	-0.25739
SEPSECS	4	0.0096773	0.032364	0.348255	1670	3	-0.82731	0.83079	0.83099	1	13719	0	-0.82731
XRCC3	4	0.0097096	0.032465	0.349126	1671	3	-0.73866	0.75332	0.75939	1	12542	1	-0.73866
OR7G3	4	0.0097893	0.03271	0.351544	1672	4	-0.34447	0.99021	0.99023	1	16914	0	-0.34447
WIBG	4	0.0098025	0.032743	0.351544	1673	4	-0.70362	0.9902	0.99022	1	16913	0	-0.70362
SYCE2	4	0.0098087	0.032766	0.351544	1674	4	-0.30981	0.99019	0.99021	1	16912	0	-0.30981
SLU7	4	0.0098149	0.032784	0.351544	1675	3	-0.68296	0.71502	0.72979	1	12052	1	-0.68296
VDAC1	4	0.0098184	0.032795	0.351544	1676	4	-0.34975	0.99018	0.9902	1	16911	0	-0.34975
ZNF408	4	0.0098219	0.032806	0.351544	1677	4	-0.23921	0.99018	0.9902	1	16910	0	-0.23921
NMT1	4	0.0098502	0.032887	0.352094	1678	4	-0.28624	0.99015	0.99017	1	16909	0	-0.28624
PGK1	4	0.0098573	0.032905	0.352094	1679	4	-0.58548	0.99014	0.99016	1	16908	0	-0.58548
PPIE	4	0.0098609	0.032918	0.352094	1680	4	-0.19406	0.99014	0.99016	1	16907	0	-0.19406
PLA2G12A	4	0.0098697	0.032949	0.352094	1681	4	-0.37021	0.99013	0.99015	1	16906	0	-0.37021
NUBP1	4	0.009878	0.032975	0.352094	1682	3	-0.77802	0.86856	0.86868	1	14351	0	-0.77802
EIF4E	4	0.0098782	0.032975	0.352094	1683	3	-0.65594	0.69235	0.71388	1	11783	1	-0.65594
NAF1	4	0.0098847	0.032996	0.352108	1684	2	-0.34566	0.7904	0.79144	1	13065	1	-0.34566
MMS19	4	0.0099028	0.03306	0.352528	1685	3	-0.41812	0.3775	0.52121	1	8807	1	-0.41812
RSPRY1	4	0.0099088	0.033074	0.352528	1686	4	-0.2125	0.99009	0.9901	1	16905	0	-0.2125
HDAC7	4	0.0099213	0.033116	0.352764	1687	4	-0.4435	0.99008	0.99009	1	16904	0	-0.4435
NOL9	4	0.0099434	0.033182	0.35326	1688	3	-0.81743	0.96173	0.96184	1	16120	0	-0.81743
PNRC2	4	0.0099703	0.03326	0.353883	1689	3	-0.53892	0.96072	0.96086	1	16102	0	-0.53892
ZBTB5	4	0.0099992	0.033359	0.354724	1690	3	-0.41064	0.9411	0.94126	1	15662	0	-0.41064
MDN1	4	0.010011	0.033391	0.354865	1691	4	-0.75827	0.98999	0.99	1	16903	0	-0.75827
CHCHD4	4	0.010022	0.033427	0.355029	1692	3	-0.72209	0.98022	0.98041	1	16568	0	-0.72209
HIST2H2BF	2	0.018077	0.033481	0.355397	2052	2	-0.40755	0.98192	0.982	1	16616	0	-0.40755
DPH1	4	0.010054	0.033532	0.355729	1693	3	-0.41318	0.95208	0.95226	1	15894	0	-0.41318
CYR61	4	0.010065	0.033572	0.355783	1694	4	-0.24864	0.98993	0.98994	1	16902	0	-0.24864
ETHE1	4	0.010077	0.033595	0.355783	1695	4	-0.24451	0.98992	0.98993	1	16901	0	-0.24451
UNC13A	4	0.010079	0.033603	0.355783	1696	4	-0.2901	0.98992	0.98992	1	16900	0	-0.2901
HOXA10	4	0.010082	0.033616	0.355783	1697	4	-0.42511	0.98992	0.98992	1	16899	0	-0.42511
EIF4H	4	0.010093	0.033646	0.355836	1698	4	-0.24092	0.98991	0.98991	1	16898	0	-0.24092
TIMM17A	4	0.010099	0.03366	0.355836	1699	4	-0.29735	0.9899	0.98991	1	16897	0	-0.29735
COPS4	4	0.010124	0.033741	0.356485	1700	4	-0.46926	0.98988	0.98988	1	16896	0	-0.46926
PNISR	4	0.010139	0.033781	0.356601	1701	3	-0.52789	0.92105	0.92131	1	15272	0	-0.52789
SNRPF	2	0.018252	0.033792	0.356601	2054	1	-0.98778	0.6411	0.64087	1	11269	0	-0.98778
FARS2	4	0.010151	0.03382	0.356693	1703	4	-0.43441	0.98646	0.9865	1	16769	0	-0.43441
FAM149B1	4	0.01018	0.033913	0.35746	1704	4	-0.43449	0.9869	0.98694	1	16784	0	-0.43449
CNIH2	4	0.010186	0.033933	0.35746	1705	4	-0.20034	0.98981	0.98982	1	16895	0	-0.20034
AVL9	4	0.010192	0.033952	0.35746	1706	3	-0.48645	0.98412	0.9842	1	16686	0	-0.48645
MAP3K19	4	0.010215	0.034026	0.358031	1707	4	-0.3862	0.98979	0.98979	1	16894	0	-0.3862
FADS1	4	0.01025	0.034136	0.358976	1708	3	-0.38522	0.4509	0.58185	1	9710	1	-0.38522
CHD7	4	0.010264	0.034184	0.359274	1709	4	-0.53927	0.98817	0.98823	1	16833	0	-0.53927
CREB3	4	0.010318	0.034375	0.361064	1710	3	-0.48749	0.98274	0.98285	1	16641	0	-0.48749
ZNF671	4	0.010327	0.034399	0.361113	1711	4	-0.15033	0.98967	0.98969	1	16892	0	-0.15033
BZW1	4	0.010339	0.034439	0.36132	1712	2	-0.29744	0.41047	0.55598	1	9309	2	-0.29744
PDE4DIP	4	0.010345	0.034459	0.36132	1713	4	-0.55684	0.98597	0.98604	1	16751	0	-0.55684
EPDR1	4	0.010383	0.034576	0.36234	1714	4	-0.42113	0.98962	0.98963	1	16891	0	-0.42113
FBLN7	4	0.010389	0.034599	0.362365	1715	4	-0.39187	0.98961	0.98963	1	16890	0	-0.39187
NDUFB6	4	0.010411	0.034683	0.363033	1716	3	-0.50404	0.89551	0.89565	1	14825	0	-0.50404
GTF2E1	4	0.010437	0.034759	0.36362	1717	3	-0.56364	0.61017	0.66222	1	10982	1	-0.56364
RPS27A	1	0.034896	0.03483	0.364149	2428	1	-0.71092	0.9651	0.96542	1	16190	0	-0.71092
KCTD5	4	0.010469	0.034858	0.364237	1718	4	-0.22364	0.98953	0.98955	1	16887	0	-0.22364
MTHFD2	4	0.01049	0.034925	0.364651	1719	4	-0.38263	0.98951	0.98953	1	16886	0	-0.38263
PLCXD2	4	0.010496	0.034938	0.364651	1720	4	-0.27464	0.9895	0.98953	1	16885	0	-0.27464
WDR62	4	0.010515	0.035005	0.365138	1721	4	-0.49095	0.98949	0.98951	1	16884	0	-0.49095
FAM185A	4	0.010522	0.03503	0.36519	1723	4	-0.49893	0.98948	0.9895	1	16883	0	-0.49893
SZT2	4	0.010529	0.035059	0.365277	1724	4	-0.30623	0.98947	0.9895	1	16882	0	-0.30623
OXSM	4	0.010556	0.035136	0.365621	1725	4	-0.61732	0.98537	0.98543	1	16732	0	-0.61732
ACTR6	4	0.01056	0.035143	0.365621	1726	2	-0.74076	0.028989	0.077573	0.758342	1815	1	-0.74076
PBRM1	4	0.010562	0.035153	0.365621	1727	4	-0.39623	0.98701	0.98705	1	16786	0	-0.39623
MESDC2	4	0.01058	0.035208	0.365986	1728	3	-0.46642	0.88261	0.88281	1	14593	0	-0.46642
RNF20	4	0.010599	0.035266	0.366322	1729	4	-0.35263	0.9894	0.98944	1	16881	0	-0.35263
IRF2BP1	4	0.010606	0.035281	0.366322	1730	4	-0.32582	0.98939	0.98943	1	16880	0	-0.32582
TRMT6	4	0.01062	0.035329	0.366453	1731	3	-0.68695	0.21864	0.35427	0.999389	6344	1	-0.68695
INPP5B	4	0.010622	0.035334	0.366453	1732	4	-0.35674	0.98938	0.98942	1	16879	0	-0.35674
LRRCC1	4	0.010643	0.035402	0.366948	1733	4	-0.36382	0.9854	0.98546	1	16734	0	-0.36382
TAF1L	4	0.010674	0.035489	0.367635	1734	3	-0.54561	0.96007	0.96021	1	16087	0	-0.54561
CACYBP	4	0.010683	0.035514	0.367679	1735	4	-0.46936	0.98932	0.98936	1	16878	0	-0.46936
LRFN4	4	0.01069	0.035535	0.367696	1736	4	-0.18063	0.98931	0.98935	1	16877	0	-0.18063
CCRN4L	4	0.010702	0.035565	0.367791	1737	4	-0.34475	0.9893	0.98934	1	16876	0	-0.34475
STRA8	4	0.010709	0.03559	0.367841	1738	4	-0.18099	0.98929	0.98933	1	16875	0	-0.18099
ARNT	4	0.01074	0.035688	0.368645	1739	4	-0.268	0.98926	0.9893	1	16874	0	-0.268
TBCCD1	4	0.010752	0.035724	0.368784	1740	3	-0.41229	0.75084	0.75734	1	12505	1	-0.41229
LAT	4	0.010758	0.035743	0.368784	1741	3	-0.43914	0.96729	0.96741	1	16249	0	-0.43914
COX14	4	0.01077	0.035782	0.36898	1742	4	-0.45273	0.98923	0.98927	1	16872	0	-0.45273
TAF1C	4	0.010822	0.035954	0.370538	1743	3	-0.59387	0.83447	0.83465	1	13781	0	-0.59387
QTRTD1	4	0.010876	0.036119	0.371815	1744	4	-0.34197	0.98608	0.98615	1	16754	0	-0.34197
SUGP1	4	0.010876	0.036119	0.371815	1745	3	-0.48844	0.98212	0.98222	1	16621	0	-0.48844
MCM6	4	0.010908	0.036217	0.372607	1746	3	-0.61549	0.98482	0.98489	1	16711	0	-0.61549
C15orf53	4	0.010926	0.036274	0.372987	1747	4	-0.40069	0.98839	0.98845	1	16843	0	-0.40069
FLII	4	0.011024	0.03659	0.376021	1749	3	-0.45834	0.97822	0.97848	1	16506	0	-0.45834
SCYL1	4	0.011049	0.036659	0.376511	1750	4	-0.41088	0.98895	0.989	1	16866	0	-0.41088
LIG3	4	0.011061	0.036697	0.376691	1751	3	-0.34735	0.069771	0.1585	0.859683	3275	1	-0.34735
CDK5RAP2	4	0.011086	0.036775	0.377281	1752	3	-0.39699	0.96897	0.9691	1	16290	0	-0.39699
KIAA1524	4	0.011105	0.036835	0.37768	1753	3	-0.60045	0.94957	0.94974	1	15838	0	-0.60045
RAB3IL1	4	0.011133	0.036924	0.378376	1754	3	-0.44856	0.98237	0.98249	1	16628	0	-0.44856
ERCC1	4	0.011144	0.036963	0.378565	1755	4	-0.44739	0.98886	0.98891	1	16863	0	-0.44739
TIMM8B	4	0.011183	0.037082	0.379563	1756	4	-0.61294	0.98882	0.98887	1	16862	0	-0.61294
FUT11	4	0.0112	0.037138	0.379918	1757	4	-0.25399	0.9888	0.98886	1	16861	0	-0.25399
MAD2L1BP	4	0.011207	0.037159	0.379918	1758	3	-0.5126	0.95872	0.95887	1	16045	0	-0.5126
TRIM37	4	0.011229	0.037224	0.380302	1759	4	-0.23975	0.98877	0.98883	1	16860	0	-0.23975
VPS28	4	0.011238	0.037259	0.380302	1760	3	-0.59971	0.94	0.9402	1	15644	0	-0.59971
MRPL17	4	0.011241	0.037269	0.380302	1761	3	-0.48448	0.97374	0.97397	1	16395	0	-0.48448
SRD5A3	4	0.011245	0.03728	0.380302	1762	3	-0.3976	0.98169	0.9818	1	16609	0	-0.3976
ZBTB12	4	0.011257	0.037323	0.380523	1763	3	-0.44608	0.7116	0.72728	1	12006	1	-0.44608
RANBP3	4	0.011282	0.037398	0.381074	1764	4	-0.33064	0.98796	0.98804	1	16822	0	-0.33064
MRGPRD	4	0.011299	0.037459	0.381258	1765	4	-0.35077	0.9887	0.98877	1	16859	0	-0.35077
EGR1	4	0.011299	0.037459	0.381258	1766	4	-0.32959	0.9887	0.98877	1	16858	0	-0.32959
PIGH	4	0.01132	0.037517	0.381634	1767	3	-0.54341	0.90943	0.9096	1	15058	0	-0.54341
ARL4A	2	0.02034	0.037567	0.381927	2105	2	-0.37088	0.97966	0.97973	1	16555	0	-0.37088
DCTN3	4	0.011349	0.037615	0.382202	1768	4	-0.64167	0.98865	0.98871	1	16856	0	-0.64167
EIF4ENIF1	4	0.011367	0.037672	0.382566	1769	3	-0.45938	0.98385	0.98393	1	16681	0	-0.45938
TUBGCP2	4	0.011394	0.037759	0.383236	1770	3	-0.6862	0.92089	0.92115	1	15268	0	-0.6862
TNFAIP8L2	4	0.011418	0.037836	0.383706	1771	4	-0.17559	0.98858	0.98865	1	16854	0	-0.17559
PTP4A2	4	0.011422	0.037848	0.383706	1772	3	-0.52668	0.93948	0.93968	1	15637	0	-0.52668
GEMIN7	4	0.011429	0.037871	0.38373	1773	3	-0.89516	0.98435	0.98443	1	16692	0	-0.89516
ANKRD17	4	0.011447	0.037928	0.384087	1774	4	-0.40369	0.98855	0.98862	1	16853	0	-0.40369
RIF1	4	0.011471	0.037995	0.384539	1775	3	-0.39481	0.51774	0.61306	1	10185	1	-0.39481
TFIP11	4	0.011482	0.038025	0.384539	1776	4	-0.28279	0.98852	0.98859	1	16852	0	-0.28279
CHMP7	4	0.011485	0.038037	0.384539	1777	2	-0.37366	0.24288	0.37968	1	6720	1	-0.37366
RNPS1	4	0.011521	0.038143	0.385253	1778	4	-0.40214	0.98848	0.98855	1	16850	0	-0.40214
AP1M1	4	0.011523	0.03815	0.385253	1779	3	-0.39078	0.72399	0.73653	1	12170	1	-0.39078
MEFV	4	0.011537	0.038204	0.385528	1781	4	-0.35903	0.98846	0.98853	1	16848	0	-0.35903
FBXO2	4	0.011547	0.038233	0.385528	1782	4	-0.19309	0.98845	0.98852	1	16847	0	-0.19309
RTN3	4	0.01155	0.038241	0.385528	1783	4	-0.35335	0.98845	0.98852	1	16846	0	-0.35335
ASF1B	4	0.011583	0.038339	0.386302	1785	4	-0.31145	0.98842	0.98848	1	16844	0	-0.31145
PCYT1A	4	0.011607	0.038416	0.386644	1786	3	-0.50618	0.46191	0.58692	1	9793	1	-0.50618
TXN	1	0.03852	0.038413	0.386644	2507	1	-0.95088	0.96148	0.96181	1	16115	0	-0.95088
KIAA1239	4	0.011629	0.038482	0.387096	1787	4	-0.27398	0.98837	0.98843	1	16842	0	-0.27398
TMX2	4	0.011637	0.038508	0.387134	1788	4	-0.28813	0.98836	0.98843	1	16841	0	-0.28813
ATP6V0D2	4	0.011655	0.038565	0.387429	1789	4	-0.19893	0.98834	0.98841	1	16840	0	-0.19893
SELRC1	4	0.011665	0.038588	0.387429	1790	3	-0.39222	0.97702	0.97731	1	16474	0	-0.39222
IGF2BP3	4	0.011668	0.038601	0.387429	1791	3	-0.44932	0.79321	0.79405	1	13106	1	-0.44932
TYRO3	4	0.011703	0.03871	0.388309	1792	3	-0.42621	0.98393	0.98401	1	16683	0	-0.42621
PEX16	4	0.011728	0.038787	0.388857	1793	4	-0.20966	0.98827	0.98834	1	16838	0	-0.20966
PAAF1	4	0.011752	0.038874	0.38952	1794	4	-0.27478	0.98825	0.98831	1	16836	0	-0.27478
RFWD2	4	0.01177	0.038934	0.389903	1795	4	-0.31853	0.98823	0.9883	1	16835	0	-0.31853
SEC13	4	0.011813	0.039058	0.39041	1796	1	0.1045	0.22894	0.36512	1	6517	2	0.1045
KRI1	4	0.011815	0.039068	0.39041	1797	3	-0.67572	0.90421	0.9044	1	14969	0	-0.67572
MB21D1	4	0.011815	0.039068	0.39041	1798	3	-0.37586	0.9738	0.97403	1	16397	0	-0.37586
FTO	4	0.011817	0.039071	0.39041	1799	4	-0.3585	0.98818	0.98825	1	16834	0	-0.3585
RWDD2B	4	0.011836	0.03914	0.390878	1800	4	-0.23168	0.98816	0.98823	1	16832	0	-0.23168
LCT	4	0.011862	0.039212	0.39128	1801	4	-0.26873	0.98814	0.9882	1	16831	0	-0.26873
MMS22L	4	0.011879	0.039263	0.39128	1802	2	-0.31481	0.82051	0.82063	1	13542	0	-0.31481
GABPB1	4	0.011893	0.0393	0.39128	1803	3	-0.47059	0.98354	0.98362	1	16670	0	-0.47059
ARPC1B	4	0.011897	0.039316	0.39128	1804	4	-0.28313	0.9881	0.98817	1	16829	0	-0.28313
RNF38	4	0.011901	0.039327	0.39128	1805	3	-0.51245	0.95902	0.95917	1	16056	0	-0.51245
A1CF	4	0.011903	0.039332	0.39128	1806	4	-0.2135	0.9881	0.98817	1	16828	0	-0.2135
TEX40	2	0.021267	0.039274	0.39128	2126	2	-0.41692	0.97873	0.97883	1	16524	0	-0.41692
ARL13B	4	0.011915	0.039374	0.39149	1807	4	-0.23675	0.98809	0.98816	1	16827	0	-0.23675
TAF1D	4	0.011938	0.039445	0.391977	1808	3	-0.45736	0.58394	0.64734	1	10737	1	-0.45736
MRPL27	4	0.011984	0.039592	0.393216	1810	3	-0.44882	0.22544	0.36145	1	6455	1	-0.44882
SIX4	4	0.012007	0.039662	0.393696	1811	4	-0.22208	0.98799	0.98808	1	16823	0	-0.22208
GTPBP3	4	0.012081	0.039886	0.3957	1812	3	-0.37659	0.93017	0.9304	1	15452	0	-0.37659
DPY30	4	0.012111	0.039979	0.396412	1813	3	-0.56354	0.95302	0.95318	1	15915	0	-0.56354
OR1I1	4	0.012127	0.040034	0.396732	1814	3	-0.46263	0.46976	0.59044	1	9847	1	-0.46263
RHOD	4	0.012145	0.040082	0.396998	1815	4	-0.38648	0.98785	0.98794	1	16820	0	-0.38648
AKAP10	4	0.012173	0.040166	0.397611	1816	3	-0.38217	0.68257	0.70725	1	11677	1	-0.38217
UBXN6	4	0.012186	0.040223	0.397952	1817	3	-0.37473	0.69487	0.7156	1	11814	1	-0.37473
CRKL	4	0.012213	0.040301	0.398377	1818	3	-0.54612	0.50345	0.60621	1	10083	1	-0.54612
ZNF655	4	0.012222	0.040331	0.398377	1819	4	-0.40785	0.98778	0.98785	1	16819	0	-0.40785
COX5B	4	0.012222	0.040332	0.398377	1820	4	-0.33944	0.9853	0.98537	1	16726	0	-0.33944
CHTF8	4	0.012252	0.040433	0.399155	1821	3	-0.33502	0.86888	0.86901	1	14354	0	-0.33502
DDX41	4	0.01227	0.040489	0.399494	1822	4	-0.22524	0.98773	0.9878	1	16818	0	-0.22524
MICU1	4	0.012278	0.04052	0.399579	1823	3	-0.4373	0.9788	0.97904	1	16527	0	-0.4373
FANCM	4	0.012334	0.040699	0.401006	1824	2	-0.61187	0.82055	0.82068	1	13544	0	-0.61187
POLA2	4	0.012343	0.040725	0.401006	1825	4	-0.34694	0.98766	0.98772	1	16817	0	-0.34694
ZFX	4	0.012352	0.040749	0.401006	1826	3	-0.48217	0.95905	0.95922	1	16057	0	-0.48217
SLC25A12	4	0.012354	0.040754	0.401006	1827	4	-0.22521	0.98765	0.98771	1	16816	0	-0.22521
DICER1	4	0.012368	0.040799	0.401095	1828	3	-0.45704	0.93269	0.93288	1	15495	0	-0.45704
LAP3	4	0.012375	0.040814	0.401095	1829	4	-0.19294	0.98763	0.98769	1	16815	0	-0.19294
SEMA6B	4	0.012381	0.040829	0.401095	1830	3	-0.42319	0.58112	0.64574	1	10704	1	-0.42319
PLAC9	4	0.012417	0.040948	0.401703	1831	4	-0.39381	0.98758	0.98764	1	16814	0	-0.39381
PRPF39	4	0.012451	0.041057	0.401703	1832	3	-0.57738	0.24581	0.38278	1	6763	1	-0.57738
PXN	4	0.012462	0.041091	0.401703	1833	4	-0.56213	0.98754	0.98761	1	16813	0	-0.56213
BMPR2	4	0.012462	0.041091	0.401703	1834	4	-0.3896	0.98754	0.98761	1	16810	0	-0.3896
CPSF6	4	0.012462	0.041091	0.401703	1835	4	-0.87331	0.98754	0.98761	1	16807	0	-0.87331
CLEC4D	4	0.012462	0.041091	0.401703	1836	4	-0.5118	0.98754	0.98761	1	16809	0	-0.5118
MRPS14	4	0.012462	0.041091	0.401703	1837	4	-1.0803	0.98754	0.98761	1	16812	0	-1.0803
CCL23	4	0.012462	0.041091	0.401703	1838	4	-0.52539	0.98754	0.98761	1	16811	0	-0.52539
MGAT4C	4	0.012462	0.041091	0.401703	1839	4	-0.45814	0.98754	0.98761	1	16808	0	-0.45814
SNAPC1	4	0.012474	0.041129	0.40185	1840	3	-0.62337	0.86687	0.86698	1	14328	0	-0.62337
YTHDC1	4	0.012483	0.041156	0.4019	1841	3	-0.50693	0.98001	0.98019	1	16564	0	-0.50693
CCNL1	4	0.012512	0.041241	0.402513	1842	3	-0.44565	0.90186	0.90202	1	14929	0	-0.44565
GDPD2	4	0.012535	0.041308	0.402593	1843	4	-0.19626	0.98746	0.98753	1	16805	0	-0.19626
YTHDC2	4	0.012537	0.041316	0.402593	1844	4	-0.31093	0.98746	0.98753	1	16804	0	-0.31093
RPL41	1	0.041423	0.041302	0.402593	2563	1	-0.57011	0.95858	0.95891	1	16041	0	-0.57011
PEX5	4	0.012548	0.041339	0.4026	1845	4	-0.33209	0.98745	0.98752	1	16802	0	-0.33209
MTRF1L	4	0.01256	0.041372	0.402652	1846	4	-0.55425	0.98744	0.98751	1	16801	0	-0.55425
FAM98C	4	0.012565	0.041389	0.402652	1847	4	-0.25893	0.98744	0.9875	1	16800	0	-0.25893
TADA2A	4	0.012571	0.041412	0.402659	1848	3	-0.34554	0.91285	0.91297	1	15116	0	-0.34554
HEATR2	4	0.012679	0.041735	0.405523	1849	3	-0.60873	0.95821	0.95837	1	16033	0	-0.60873
STAG3	4	0.012684	0.041752	0.405523	1850	4	-0.18715	0.98732	0.98736	1	16796	0	-0.18715
IL6R	4	0.012726	0.041875	0.406508	1851	3	-0.36535	0.90661	0.90678	1	15012	0	-0.36535
NDUFB7	4	0.012745	0.041923	0.406747	1852	3	-0.65951	0.33951	0.48137	1	8224	1	-0.65951
LIN52	4	0.012767	0.042008	0.407352	1853	3	-0.31801	0.94778	0.94795	1	15801	0	-0.31801
MAGEF1	4	0.012794	0.042092	0.407783	1854	4	-0.24212	0.98721	0.98724	1	16795	0	-0.24212
GID4	4	0.012807	0.042129	0.407783	1855	3	-0.40005	0.36172	0.50459	1	8568	1	-0.40005
ZBTB10	4	0.012815	0.042152	0.407783	1856	4	-0.34075	0.98718	0.98722	1	16794	0	-0.34075
OTUD4	4	0.012817	0.042154	0.407783	1857	3	-0.4248	0.95118	0.95134	1	15867	0	-0.4248
TMEM14A	4	0.012822	0.042165	0.407783	1858	4	-0.8206	0.98718	0.98722	1	16793	0	-0.8206
UBE4B	4	0.012888	0.042377	0.409616	1859	4	-0.45986	0.98711	0.98715	1	16792	0	-0.45986
ANKRD52	4	0.0129	0.042417	0.409779	1860	4	-0.33593	0.9871	0.98714	1	16790	0	-0.33593
TIMM8A	4	0.012932	0.04252	0.410555	1861	4	-0.50122	0.98707	0.98711	1	16789	0	-0.50122
SEC61B	4	0.012948	0.042561	0.410687	1862	4	-0.50687	0.98705	0.9871	1	16788	0	-0.50687
MEPCE	4	0.012953	0.042579	0.410687	1863	3	-0.53674	0.969	0.96914	1	16292	0	-0.53674
PMM1	4	0.012969	0.042627	0.410928	1864	4	-0.22321	0.98703	0.98707	1	16787	0	-0.22321
ST7L	3	0.016466	0.04296	0.413921	2012	3	-0.30816	0.98353	0.98366	1	16669	0	-0.30816
DDX20	4	0.013089	0.042999	0.41407	1865	4	-0.5206	0.98691	0.98695	1	16785	0	-0.5206
IZUMO1	4	0.013101	0.043029	0.414084	1866	3	-0.42464	0.29681	0.43649	1	7557	1	-0.42464
EXOC8	4	0.013109	0.043063	0.414084	1867	4	-0.31069	0.98689	0.98692	1	16783	0	-0.31069
UBTF	4	0.013113	0.043069	0.414084	1868	3	-0.46185	0.46023	0.58617	1	9782	1	-0.46185
COPE	4	0.013122	0.043092	0.414084	1869	3	-0.62255	0.96282	0.96291	1	16144	0	-0.62255
MPV17L	4	0.013142	0.043152	0.414276	1870	3	-0.55247	0.837	0.83714	1	13827	0	-0.55247
YBEY	4	0.013145	0.043162	0.414276	1871	3	-0.4329	0.9676	0.96772	1	16261	0	-0.4329
RPUSD2	4	0.013152	0.043181	0.414276	1872	4	-0.25116	0.98685	0.98687	1	16782	0	-0.25116
C6orf136	4	0.013175	0.043248	0.414703	1873	4	-0.16303	0.98682	0.98685	1	16781	0	-0.16303
CCDC130	4	0.013255	0.0435	0.416901	1874	4	-0.53012	0.98675	0.98677	1	16780	0	-0.53012
CARD11	4	0.01328	0.043584	0.417478	1875	3	-0.36012	0.90755	0.90772	1	15031	0	-0.36012
PDZD11	4	0.013289	0.043613	0.417535	1876	3	-0.39037	0.93825	0.93838	1	15616	0	-0.39037
BAP1	4	0.013319	0.043703	0.418174	1877	4	-0.20972	0.98668	0.9867	1	16778	0	-0.20972
MYOZ1	4	0.01335	0.043799	0.41887	1878	3	-0.43152	0.14369	0.27489	0.949399	5171	1	-0.43152
MTERFD1	4	0.013397	0.043937	0.419969	1879	4	-0.38581	0.9866	0.98662	1	16775	0	-0.38581
CDCA3	4	0.01341	0.043975	0.420114	1880	4	-0.21593	0.98659	0.98661	1	16774	0	-0.21593
NFYB	4	0.013419	0.044	0.420114	1881	3	-0.41526	0.32983	0.47116	1	8070	1	-0.41526
HJURP	4	0.01344	0.044063	0.420114	1882	3	-0.22302	0.90403	0.90423	1	14962	0	-0.22302
MNAT1	4	0.013444	0.044071	0.420114	1883	3	-0.4617	0.32596	0.4671	1	8007	1	-0.4617
MARCKSL1	4	0.013459	0.04412	0.420114	1884	4	-0.31077	0.98654	0.98658	1	16772	0	-0.31077
TMBIM4	4	0.013462	0.044127	0.420114	1885	4	-0.13588	0.98654	0.98657	1	16771	0	-0.13588
NFE2	4	0.013464	0.044134	0.420114	1886	4	-0.19238	0.98654	0.98657	1	16770	0	-0.19238
GSG2	4	0.013465	0.044138	0.420114	1887	3	-0.4393	0.9786	0.97885	1	16520	0	-0.4393
MAD1L1	4	0.013475	0.044166	0.420163	1888	3	-0.72394	0.91471	0.91491	1	15148	0	-0.72394
ATL2	4	0.013519	0.044312	0.421329	1889	3	-0.55194	0.90606	0.90626	1	15003	0	-0.55194
SLC35F5	4	0.013542	0.044396	0.421899	1890	3	-0.37064	0.30822	0.44848	1	7727	1	-0.37064
ACBD6	4	0.013563	0.044456	0.42225	1891	4	-0.71749	0.98644	0.98648	1	16768	0	-0.71749
CYB561A3	4	0.013594	0.04457	0.423111	1892	4	-0.3477	0.98641	0.98644	1	16767	0	-0.3477
BRCA2	4	0.013614	0.044633	0.423482	1893	4	-0.40738	0.98639	0.98643	1	16765	0	-0.40738
BNC2	4	0.01363	0.044675	0.423665	1894	4	-0.28761	0.98637	0.98641	1	16763	0	-0.28761
C6orf15	4	0.013646	0.044721	0.423874	1895	4	-0.22631	0.98635	0.9864	1	16762	0	-0.22631
NOC3L	4	0.013665	0.044781	0.424223	1896	3	-0.58875	0.7695	0.7728	1	12754	1	-0.58875
RPL9	1	0.044878	0.04485	0.42465	2647	1	-1.074	0.95512	0.95536	1	15971	0	-1.074
HEATR3	4	0.013711	0.044927	0.425154	1897	4	-0.53032	0.98629	0.98634	1	16761	0	-0.53032
GTF2A1	4	0.013775	0.045109	0.426653	1898	4	-0.42651	0.98622	0.98628	1	16760	0	-0.42651
TRMT12	4	0.013789	0.045157	0.426709	1899	3	-0.48135	0.8937	0.8938	1	14785	0	-0.48135
TMEM167A	1	0.045175	0.045162	0.426709	2649	1	-0.9345	0.95482	0.95507	1	15960	0	-0.9345
PNO1	4	0.013828	0.045279	0.427594	1900	3	-0.4349	0.85824	0.85837	1	14185	0	-0.4349
BEST4	4	0.013851	0.045356	0.427941	1901	4	-0.26626	0.98615	0.98623	1	16758	0	-0.26626
FANCA	4	0.013857	0.045376	0.427941	1902	3	-0.44627	0.89388	0.89399	1	14792	0	-0.44627
AFF4	4	0.013862	0.045392	0.427941	1903	4	-0.37943	0.98586	0.98591	1	16746	0	-0.37943
OSTC	4	0.013869	0.045411	0.427941	1904	4	-0.50299	0.98613	0.98621	1	16757	0	-0.50299
SREK1	4	0.013918	0.045568	0.4292	1905	4	-0.28274	0.98608	0.98616	1	16755	0	-0.28274
NRF1	4	0.013929	0.045608	0.429321	1906	2	-0.45434	0.94916	0.94933	1	15829	0	-0.45434
DDX27	4	0.013936	0.045628	0.429321	1907	3	-0.61201	0.96217	0.96226	1	16134	0	-0.61201
UBE2Q1	4	0.013968	0.045728	0.430036	1908	3	-0.43468	0.97518	0.97543	1	16430	0	-0.43468
PSTK	4	0.013982	0.045777	0.430273	1909	2	-0.6874	0.81312	0.81323	1	13430	1	-0.6874
ARL6IP1	4	0.014036	0.045929	0.431479	1910	3	-0.39538	0.77386	0.77653	1	12813	1	-0.39538
SAP30BP	3	0.017682	0.045954	0.431481	2045	2	-0.57467	0.76311	0.76332	1	12662	0	-0.57467
FURIN	4	0.014061	0.04602	0.431857	1911	3	-0.50762	0.74238	0.75051	1	12407	1	-0.50762
CD8B	4	0.014072	0.046057	0.431857	1912	4	-0.35913	0.98593	0.98599	1	16748	0	-0.35913
EYA3	4	0.014075	0.046065	0.431857	1913	3	-0.30023	0.9761	0.97638	1	16444	0	-0.30023
KRT83	4	0.014088	0.046109	0.432039	1914	4	-0.23704	0.98591	0.98597	1	16747	0	-0.23704
CARS	4	0.014112	0.046181	0.432279	1915	2	-0.26385	0.62998	0.6739	1	11168	1	-0.26385
BARD1	4	0.014113	0.046182	0.432279	1916	2	-0.45082	0.42274	0.5688	1	9491	1	-0.45082
BAIAP2L1	4	0.014137	0.04626	0.432784	1917	3	-0.35414	0.8923	0.89243	1	14755	0	-0.35414
CLDN18	4	0.01419	0.046422	0.433782	1918	4	-0.24312	0.98581	0.98586	1	16745	0	-0.24312
FAM32A	4	0.014194	0.046439	0.433782	1919	3	-0.53836	0.95019	0.95036	1	15852	0	-0.53836
SCGB2A2	3	0.017862	0.04641	0.433782	2048	2	-0.53954	0.90183	0.90189	1	14928	0	-0.53954
DRG1	4	0.014227	0.046534	0.434448	1920	3	-0.31464	0.9764	0.97668	1	16454	0	-0.31464
MEIS3	4	0.014265	0.046655	0.435124	1921	3	-0.37552	0.91669	0.91688	1	15184	0	-0.37552
PLA2G16	4	0.014265	0.046655	0.435124	1922	3	-0.35691	0.26892	0.40718	1	7127	1	-0.35691
TMPRSS7	4	0.014289	0.046724	0.435544	1923	3	-0.46064	0.86479	0.86493	1	14291	0	-0.46064
ZFR	4	0.014351	0.046923	0.437169	1924	4	-0.28092	0.98565	0.98571	1	16743	0	-0.28092
FAM219A	4	0.014401	0.047095	0.438546	1925	3	-0.35998	0.82932	0.82947	1	13692	0	-0.35998
MAX	4	0.01442	0.047153	0.438829	1926	3	-0.53269	0.80265	0.80295	1	13245	1	-0.53269
POLR3F	4	0.014428	0.047174	0.438829	1927	4	-0.51038	0.98557	0.98563	1	16742	0	-0.51038
DNMT1	4	0.014456	0.047266	0.439465	1928	3	-0.60393	0.35815	0.50085	1	8521	1	-0.60393
AMBRA1	4	0.014478	0.047341	0.439932	1929	3	-0.40448	0.87474	0.87491	1	14453	0	-0.40448
HOXD9	4	0.014497	0.047399	0.440188	1930	4	-0.2619	0.9855	0.98556	1	16741	0	-0.2619
DNAJB8	4	0.014519	0.047455	0.440188	1931	4	-0.19098	0.98548	0.98554	1	16740	0	-0.19098
CLCC1	4	0.014522	0.047466	0.440188	1932	4	-0.18735	0.98548	0.98554	1	16739	0	-0.18735
VEGFB	4	0.014535	0.047509	0.440188	1933	4	-0.34846	0.98546	0.98553	1	16737	0	-0.34846
PPT1	4	0.014535	0.047509	0.440188	1934	4	-0.29826	0.98546	0.98553	1	16738	0	-0.29826
DSN1	4	0.014537	0.047515	0.440188	1935	3	-0.42065	0.98122	0.98135	1	16597	0	-0.42065
OSBPL11	4	0.014566	0.047598	0.440736	1936	4	-0.24013	0.98543	0.98549	1	16736	0	-0.24013
IL7	4	0.014585	0.047651	0.440761	1937	3	-0.32081	0.40448	0.54962	1	9227	1	-0.32081
ANKRA2	4	0.014585	0.047653	0.440761	1938	4	-0.29491	0.98541	0.98547	1	16735	0	-0.29491
FAM204A	4	0.014593	0.047674	0.440761	1939	2	-0.36049	0.37818	0.52188	1	8820	1	-0.36049
AMHR2	4	0.014614	0.047726	0.441012	1940	4	-0.18915	0.98539	0.98545	1	16733	0	-0.18915
COL9A1	4	0.014641	0.047823	0.44168	1941	4	-0.24103	0.98536	0.98542	1	16731	0	-0.24103
ATL3	4	0.014652	0.047847	0.44168	1942	4	-0.18721	0.98535	0.98541	1	16730	0	-0.18721
CPAMD8	4	0.014661	0.047883	0.441788	1943	4	-0.34767	0.98534	0.9854	1	16729	0	-0.34767
SCG2	4	0.014679	0.04794	0.442088	1944	2	-0.40531	0.85983	0.85995	1	14212	0	-0.40531
MRPL12	4	0.014723	0.048077	0.442889	1945	3	-0.45878	0.96784	0.96799	1	16268	0	-0.45878
HOXC9	4	0.014729	0.048093	0.442889	1946	3	-0.39361	0.97733	0.97762	1	16479	0	-0.39361
CPSF3	4	0.014732	0.048106	0.442889	1947	3	-0.5914	0.70793	0.72469	1	11956	1	-0.5914
RWDD4	4	0.014745	0.048148	0.442889	1948	4	-0.61451	0.98525	0.98533	1	16725	0	-0.61451
C16orf80	4	0.014766	0.048208	0.442889	1949	2	-0.35128	0.65253	0.68774	1	11383	1	-0.35128
NSMCE4A	4	0.014766	0.048208	0.442889	1950	3	-0.49127	0.65677	0.69043	1	11429	1	-0.49127
ANXA7	4	0.01477	0.04822	0.442889	1951	3	-0.27326	0.87906	0.87925	1	14537	0	-0.27326
PALM	4	0.014779	0.048247	0.442889	1952	4	-0.3264	0.98522	0.98529	1	16724	0	-0.3264
BCS1L	4	0.014779	0.048248	0.442889	1953	3	-0.35022	0.11469	0.24078	0.920136	4652	1	-0.35022
RPS6KA1	4	0.014792	0.048287	0.443022	1954	3	-0.31663	0.39572	0.5404	1	9104	1	-0.31663
RDH5	4	0.014814	0.048373	0.443361	1955	3	-0.32692	0.22188	0.35769	1	6402	1	-0.32692
ZRSR2	3	0.018684	0.048359	0.443361	2066	3	-0.34043	0.98132	0.98146	1	16599	0	-0.34043
STX18	4	0.014833	0.048428	0.443643	1956	3	-0.5694	0.5702	0.63978	1	10603	1	-0.5694
NACC1	4	0.014842	0.048456	0.443674	1957	4	-0.43858	0.98516	0.98523	1	16723	0	-0.43858
DNAJB5	4	0.014851	0.048491	0.443771	1958	3	-0.56889	0.90823	0.90841	1	15041	0	-0.56889
KDM1A	4	0.014881	0.048597	0.4444	1959	3	-0.42882	0.74113	0.7495	1	12391	1	-0.42882
FOXK1	4	0.014893	0.048642	0.4444	1960	4	-0.20649	0.98511	0.98518	1	16722	0	-0.20649
KDSR	4	0.014897	0.048655	0.4444	1961	2	-0.39292	0.64423	0.68258	1	11303	1	-0.39292
ALG10B	1	0.048644	0.048659	0.4444	2718	1	-0.74659	0.95136	0.95165	1	15873	0	-0.74659
NT5DC2	4	0.014918	0.048719	0.444731	1962	3	-0.43537	0.9751	0.97534	1	16428	0	-0.43537
PSMD11	4	0.014953	0.048795	0.445197	1963	3	-0.54327	0.97327	0.97352	1	16387	0	-0.54327
TAF5	4	0.014989	0.048883	0.445622	1964	3	-0.58375	0.38367	0.52763	1	8911	1	-0.58375
TESK2	4	0.015001	0.04891	0.445622	1965	3	-0.49855	0.18817	0.3221	0.982244	5877	1	-0.49855
RNF31	4	0.015008	0.048926	0.445622	1966	3	-0.45342	0.49584	0.60261	1	10030	1	-0.45342
DBP	4	0.015014	0.04894	0.445622	1967	3	-0.49051	0.82087	0.821	1	13551	0	-0.49051
INTS2	4	0.015095	0.049113	0.446959	1968	3	-0.4264	0.35685	0.49949	1	8499	1	-0.4264
DNAJC10	4	0.015106	0.049137	0.446959	1969	3	-0.34119	0.70885	0.72533	1	11968	1	-0.34119
SMC5	4	0.015132	0.0492	0.447307	1970	3	-0.49947	0.66094	0.69305	1	11464	1	-0.49947
HDAC1	4	0.015202	0.049331	0.448273	1971	3	-0.3913	0.97932	0.97955	1	16545	0	-0.3913
SBNO1	4	0.01523	0.049387	0.44856	1972	3	-0.41417	0.19935	0.33384	0.987928	6053	1	-0.41417
ATP6V1H	4	0.015264	0.049453	0.448927	1973	3	-0.46924	0.94402	0.94422	1	15730	0	-0.46924
DIEXF	4	0.015345	0.049637	0.450378	1974	3	-0.49646	0.84832	0.84842	1	14028	0	-0.49646
KAT5	4	0.0154	0.049761	0.451276	1975	2	-0.41816	0.94182	0.942	1	15678	0	-0.41816
MMD2	4	0.015452	0.04988	0.452123	1976	3	-0.46788	0.9607	0.96084	1	16101	0	-0.46788
GAK	4	0.01548	0.049946	0.452497	1977	3	-0.55832	0.968	0.96815	1	16272	0	-0.55832
SRP19	4	0.015568	0.050133	0.453905	1978	2	-0.99483	0.41209	0.5577	1	9333	1	-0.99483
OR9G1	4	0.015581	0.050152	0.453905	1979	3	-0.4095	0.90338	0.90359	1	14955	0	-0.4095
SLC25A33	4	0.015596	0.050193	0.454054	1980	3	-0.45059	0.95639	0.95654	1	15999	0	-0.45059
SF3A1	4	0.015638	0.050285	0.454506	1981	3	-0.58966	0.97699	0.97727	1	16472	0	-0.58966
MRPS26	4	0.015642	0.050294	0.454506	1982	3	-0.70236	0.14852	0.28004	0.953487	5245	1	-0.70236
LARP7	4	0.015658	0.050326	0.454571	1983	3	-0.42391	0.54083	0.62455	1	10353	1	-0.42391
[truncated: 16,057 more rows]

## Sheet: P1P2 viability
id	num	neg|score	neg|p-value	neg|fdr	neg|rank	neg|goodsgrna	neg|lfc	pos|score	pos|p-value	pos|fdr	pos|rank	pos|goodsgrna	pos|lfc
POLR2L	4	8.0537e-11	2.7419e-07	0.00099	1	4	-1.8663	1	1	1	18055	0	0
PPP4C	4	3.7352e-08	2.7419e-07	0.00099	2	4	-1.0733	1	1	1	18054	0	0
TCEB2	4	4.0169e-08	2.7419e-07	0.00099	3	4	-1.3515	1	1	1	18053	0	0
DNAJC9	4	6.2098e-08	2.7419e-07	0.00099	4	4	-1.5744	1	1	1	18052	0	0
BUB3	4	6.2545e-08	2.7419e-07	0.00099	5	4	-1.1067	1	1	1	18051	0	0
TUBB	4	2.651e-07	8.2257e-07	0.002122	6	4	-1.9483	1	1	1	18027	0	0
SS18L2	4	2.7779e-07	8.2257e-07	0.002122	7	3	-1.7068	0.90659	0.9063	1	15444	0	0
PSMG3	4	4.679e-07	1.3709e-06	0.003094	8	4	-1.3624	1	1	1	18050	0	0
RPP25L	4	6.1425e-07	1.9193e-06	0.003182	9	4	-1.3158	1	1	1	18049	0	0
POLR1B	4	6.4077e-07	1.9193e-06	0.003182	10	4	-1.0451	1	1	1	18048	0	0
HSPA9	4	7.7756e-07	2.4677e-06	0.003182	11	4	-1.0037	1	1	1	18047	0	0
CPSF4	4	7.8856e-07	2.4677e-06	0.003182	12	4	-1.2337	0.99945	0.99947	1	17818	0	0
TPT1	4	8.1994e-07	2.4677e-06	0.003182	13	4	-1.0926	1	1	1	18046	0	0
CCNA2	4	8.5444e-07	2.4677e-06	0.003182	14	4	-1.0684	1	1	1	18045	0	0
MYC	4	9.3177e-07	3.0161e-06	0.003354	15	4	-1.4338	1	1	1	18044	0	0
CHORDC1	4	9.6796e-07	3.0161e-06	0.003354	16	4	-0.97743	1	1	1	18043	0	0
DDX46	4	1.214e-06	4.1128e-06	0.003354	17	4	-0.96108	1	1	1	18042	0	0
RPL10A	3	1.4576e-06	5.2096e-06	0.003354	18	3	-1.6522	1	1	1	18041	0	0
MED24	4	1.5127e-06	4.6612e-06	0.003354	19	4	-0.9766	1	1	1	18040	0	0
MOCS3	4	1.5584e-06	4.6612e-06	0.003354	20	4	-1.1091	1	1	1	18039	0	0
PRPF38A	4	1.7986e-06	5.2096e-06	0.003354	21	4	-1.2557	1	1	1	18038	0	0
POLR3H	4	1.8922e-06	5.2096e-06	0.003354	22	4	-1.1006	1	1	1	18037	0	0
SYS1	4	1.9257e-06	5.2096e-06	0.003354	23	4	-0.82961	1	1	1	18036	0	0
RNASEH2A	4	2.0257e-06	5.2096e-06	0.003354	24	4	-0.88208	1	1	1	18035	0	0
RPS11	4	2.0348e-06	5.2096e-06	0.003354	25	4	-1.2654	1	1	1	18034	0	0
NVL	4	2.0717e-06	5.2096e-06	0.003354	26	4	-0.85364	1	1	1	18033	0	0
MECR	4	2.0903e-06	5.2096e-06	0.003354	27	4	-0.75415	1	1	1	18032	0	0
DDX11	4	2.1485e-06	5.2096e-06	0.003354	28	4	-0.65783	1	1	1	18031	0	0
SARS	4	2.2869e-06	5.758e-06	0.003354	29	4	-0.90812	1	1	1	18030	0	0
NOP16	4	2.2969e-06	5.758e-06	0.003354	30	4	-0.91266	1	1	1	18029	0	0
CCT3	4	2.3988e-06	5.758e-06	0.003354	31	4	-1.0559	1	1	1	18028	0	0
RPL36	4	2.5444e-06	6.8547e-06	0.003868	32	3	-1.4449	0.99888	0.99887	1	17746	0	0
HIRA	4	3.1647e-06	1.0693e-05	0.005851	33	4	-0.98743	1	1	1	18026	0	0
RRM1	4	3.5082e-06	1.1242e-05	0.00597	34	4	-1.0827	1	1	1	18025	0	0
HNRNPK	4	3.6197e-06	1.179e-05	0.006082	35	4	-1.0747	1	1	1	18024	0	0
TACC3	4	4.0974e-06	1.2339e-05	0.006188	36	4	-1.0258	0.99995	0.99995	1	17964	0	0
CCDC84	4	4.4601e-06	1.4532e-05	0.007091	37	4	-1.3236	1	1	1	18023	0	0
EIF3A	4	4.5421e-06	1.5629e-05	0.007151	38	4	-1.1771	0.99999	0.99999	1	18011	0	0
FANCF	4	4.8109e-06	1.6726e-05	0.007151	39	4	-0.9397	1	1	1	18022	0	0
MRPS34	4	4.9403e-06	1.6726e-05	0.007151	40	4	-0.91918	1	1	1	18021	0	0
WDR82	4	4.9581e-06	1.6726e-05	0.007151	41	4	-0.97219	1	1	1	18020	0	0
ABCC6	4	5.1086e-06	1.7274e-05	0.007151	42	4	-0.81124	0.99999	1	1	18019	0	0
RPP21	4	5.3251e-06	1.7274e-05	0.007151	43	4	-1.3348	0.99999	1	1	18018	0	0
OGT	4	5.4135e-06	1.7822e-05	0.007151	44	4	-0.72702	0.99999	1	1	18017	0	0
POP5	4	5.4775e-06	1.7822e-05	0.007151	45	2	-2.0859	0.99526	0.99534	1	17522	0	0
PLK1	4	6.0988e-06	1.9467e-05	0.007379	46	4	-0.91684	0.99999	1	1	18016	0	0
LSM2	4	6.1111e-06	1.9742e-05	0.007379	47	4	-1.0112	0.99999	0.99999	1	17999	0	0
WDR1	4	6.4938e-06	2.0016e-05	0.007379	48	4	-1.2284	0.99998	0.99998	1	17995	0	0
NUDC	4	6.6413e-06	2.0564e-05	0.007379	49	3	-1.0698	0.99902	0.999	1	17762	0	0
PTBP1	4	6.6669e-06	2.0564e-05	0.007379	50	4	-0.76803	0.99999	0.99999	1	18015	0	0
CHAF1B	4	6.908e-06	2.1113e-05	0.007379	51	4	-1.6115	0.99999	0.99999	1	18014	0	0
SRP14	4	6.9846e-06	2.1661e-05	0.007379	52	4	-1.0397	0.99999	0.99999	1	18013	0	0
C16orf72	4	7.1264e-06	2.1661e-05	0.007379	53	3	-1.8187	0.99715	0.99717	1	17608	0	0
EIF3E	4	7.1477e-06	2.2209e-05	0.007426	54	4	-0.65785	0.99999	0.99999	1	18012	0	0
BRD2	4	7.9722e-06	2.6048e-05	0.008551	55	4	-0.8849	0.99999	0.99999	1	18010	0	0
PPP1R12A	4	8.1933e-06	2.7145e-05	0.008621	56	4	-1.1414	0.99999	0.99999	1	18002	0	0
FAM96B	4	8.2914e-06	2.7693e-05	0.008621	57	4	-0.94466	0.99999	0.99999	1	18009	0	0
HSP90AB1	4	8.344e-06	2.7693e-05	0.008621	58	4	-0.76456	0.99999	0.99999	1	18008	0	0
EIF4A1	4	9.259e-06	3.208e-05	0.009817	59	4	-0.74475	0.99999	0.99999	1	18007	0	0
COPB1	4	9.5713e-06	3.4274e-05	0.010133	60	3	-1.2879	0.61942	0.6188	1	10614	0	0
PNN	4	9.8329e-06	3.537e-05	0.010133	61	4	-0.66234	0.99999	0.99999	1	18006	0	0
PRMT5	4	9.8778e-06	3.537e-05	0.010133	62	4	-0.71234	0.99999	0.99999	1	18005	0	0
NUP133	4	1.0283e-05	3.537e-05	0.010133	63	3	-1.6595	0.97808	0.97817	1	16956	0	0
FANCG	4	1.0522e-05	3.5919e-05	0.010133	64	4	-0.95148	0.99999	0.99999	1	18004	0	0
NDC1	4	1.1335e-05	3.8661e-05	0.010739	65	4	-0.67554	0.99999	0.99999	1	18003	0	0
DDX3X	4	1.1706e-05	4.1403e-05	0.011326	66	3	-0.97134	0.93035	0.93007	1	15918	0	0
XPO1	4	1.209e-05	4.3596e-05	0.011748	67	3	-1.6034	0.99867	0.99868	1	17726	0	0
COPS6	4	1.2435e-05	4.579e-05	0.012125	68	4	-0.93877	0.99999	0.99999	1	18001	0	0
ALG2	4	1.2662e-05	4.6338e-05	0.012125	69	4	-0.91075	0.99999	0.99999	1	18000	0	0
MCM4	4	1.3179e-05	4.7983e-05	0.012376	70	4	-1.1281	0.99926	0.99927	1	17790	0	0
HEATR1	4	1.4591e-05	5.237e-05	0.013133	71	4	-0.67987	0.99999	0.99998	1	17998	0	0
RABGGTB	4	1.4632e-05	5.237e-05	0.013133	72	4	-0.87669	0.99999	0.99998	1	17997	0	0
NEDD1	4	1.5136e-05	5.4015e-05	0.01336	73	4	-0.92937	0.99945	0.99947	1	17819	0	0
SBDS	4	1.5758e-05	5.5661e-05	0.01358	74	4	-1.3813	0.99986	0.99987	1	17915	0	0
RPS5	4	1.5947e-05	5.8402e-05	0.014059	75	4	-0.85211	0.99998	0.99998	1	17996	0	0
POLR2C	4	1.6965e-05	6.3886e-05	0.014977	76	3	-1.1908	0.77302	0.77254	1	13122	0	0
MICALL2	4	1.7366e-05	6.4983e-05	0.014977	77	4	-0.78532	0.99995	0.99995	1	17963	0	0
CCT6A	4	1.7727e-05	6.5531e-05	0.014977	78	4	-1.1357	0.99984	0.99985	1	17906	0	0
PSMB7	4	1.7729e-05	6.5531e-05	0.014977	79	4	-1.1797	0.99993	0.99994	1	17951	0	0
WDR74	4	1.8648e-05	6.8822e-05	0.015274	80	4	-0.98077	0.99998	0.99998	1	17994	0	0
SSU72	4	1.8931e-05	6.937e-05	0.015274	81	4	-1.0902	0.99998	0.99998	1	17993	0	0
CHERP	4	1.8936e-05	6.937e-05	0.015274	82	3	-0.97875	0.86459	0.86417	1	14701	0	0
ALDOA	4	1.9152e-05	7.1564e-05	0.015434	83	4	-1.1147	0.99998	0.99998	1	17992	0	0
GNB2L1	4	1.9512e-05	7.266e-05	0.015434	84	3	-1.2315	0.95181	0.95168	1	16335	0	0
TIMM44	4	1.956e-05	7.266e-05	0.015434	85	4	-0.87238	0.99981	0.99982	1	17903	0	0
RAD1	4	2.0198e-05	7.5402e-05	0.01583	86	4	-0.66995	0.99998	0.99998	1	17991	0	0
SF3B3	4	2.0986e-05	7.7596e-05	0.01592	87	4	-1.0849	0.99998	0.99998	1	17990	0	0
DSCC1	4	2.1056e-05	7.7596e-05	0.01592	88	4	-0.63848	0.99998	0.99998	1	17989	0	0
CDK6	4	2.1661e-05	7.9241e-05	0.016075	89	4	-0.83111	0.99998	0.99998	1	17988	0	0
RPA2	4	2.3267e-05	8.8015e-05	0.017657	90	3	-1.8327	0.98572	0.98579	1	17160	0	0
TEX10	4	2.4845e-05	9.295e-05	0.018241	91	4	-0.63727	0.99998	0.99997	1	17987	0	0
NAA38	4	2.4885e-05	9.295e-05	0.018241	92	4	-0.90291	0.99998	0.99997	1	17986	0	0
HAUS6	4	2.5714e-05	9.4047e-05	0.018258	93	4	-0.5908	0.99997	0.99997	1	17985	0	0
CCNH	4	2.6312e-05	9.5144e-05	0.018275	94	4	-0.69664	0.99997	0.99997	1	17984	0	0
KTI12	4	2.717e-05	9.8982e-05	0.01873	95	4	-1.054	0.99965	0.99966	1	17853	0	0
NUDT4	4	2.7379e-05	0.00010008	0.01873	96	4	-0.79323	0.99997	0.99997	1	17983	0	0
EXOSC5	4	2.7454e-05	0.00010063	0.01873	97	4	-0.78364	0.99997	0.99997	1	17982	0	0
CDC73	4	2.7718e-05	0.00010172	0.018741	98	4	-1.175	0.99996	0.99996	1	17974	0	0
SNRPA1	4	2.8328e-05	0.00010447	0.019052	99	4	-1.4829	0.99991	0.99992	1	17941	0	0
ANAPC4	4	2.9722e-05	0.0001083	0.019554	100	4	-1.0666	0.99971	0.99972	1	17867	0	0
PHAX	4	3.031e-05	0.00010995	0.019559	101	4	-0.86045	0.99997	0.99997	1	17981	0	0
SMC4	4	3.0426e-05	0.0001105	0.019559	102	4	-0.73696	0.99997	0.99997	1	17980	0	0
RPL27A	4	3.0915e-05	0.0001116	0.019562	103	3	-1.5776	0.33261	0.35498	1	6184	1	0.34484
RPL38	4	3.2631e-05	0.00011763	0.020306	104	3	-0.89038	0.99246	0.99257	1	17401	0	0
ACTR3	4	3.311e-05	0.00011927	0.020306	105	3	-1.1926	0.99311	0.99322	1	17425	0	0
EIF3G	4	3.3432e-05	0.00012092	0.020306	106	4	-1.0834	0.99997	0.99997	1	17979	0	0
HCFC1R1	4	3.3657e-05	0.00012147	0.020306	107	4	-0.88897	0.99997	0.99997	1	17978	0	0
GNB1L	3	3.6433e-05	0.00011927	0.020306	110	3	-0.7682	0.99996	0.99997	1	17975	0	0
STRAP	4	3.4186e-05	0.00012366	0.020483	108	4	-0.88652	0.99997	0.99997	1	17977	0	0
KPNB1	4	3.5679e-05	0.00013134	0.021557	109	4	-0.82584	0.99996	0.99996	1	17976	0	0
UBE2C	4	3.6525e-05	0.00013353	0.02172	111	4	-0.85269	0.99942	0.99944	1	17813	0	0
URB1	4	3.8241e-05	0.00014285	0.022711	112	4	-1.0171	0.99987	0.99987	1	17919	0	0
KANSL2	4	3.8317e-05	0.00014285	0.022711	113	3	-1.0795	0.98633	0.9864	1	17184	0	0
CREB3	4	3.8621e-05	0.0001434	0.022711	114	3	-1.1204	0.95099	0.95086	1	16322	0	0
USPL1	4	3.9512e-05	0.00014614	0.022944	115	4	-0.75275	0.99996	0.99996	1	17973	0	0
EIF3J	4	3.9954e-05	0.00014779	0.023003	116	2	-2.0106	0.91445	0.91423	1	15591	0	0
PSMG1	4	4.0479e-05	0.00015108	0.023034	117	4	-0.75477	0.99933	0.99935	1	17799	0	0
SDE2	4	4.0795e-05	0.00015218	0.023034	118	4	-1.0462	0.99964	0.99965	1	17849	0	0
GINS2	4	4.1409e-05	0.00015437	0.023034	119	4	-0.90246	0.99996	0.99996	1	17972	0	0
RCL1	4	4.1431e-05	0.00015437	0.023034	120	3	-0.86444	0.99796	0.998	1	17653	0	0
ACTB	3	4.7257e-05	0.00015327	0.023034	132	3	-1.2406	0.99995	0.99996	1	17966	0	0
MED11	4	4.1721e-05	0.00015601	0.023089	121	3	-2.2548	0.3663	0.38174	1	6655	1	0.95255
MARS2	4	4.3373e-05	0.00016095	0.023142	122	4	-0.69059	0.99996	0.99996	1	17971	0	0
ISG20L2	4	4.3377e-05	0.00016095	0.023142	123	3	-1.1843	0.99284	0.99296	1	17412	0	0
CACTIN	4	4.3459e-05	0.0001615	0.023142	124	3	-1.1695	0.89112	0.89072	1	15161	0	0
NAE1	4	4.3464e-05	0.0001615	0.023142	125	4	-0.69203	0.99996	0.99996	1	17970	0	0
RBM25	4	4.4258e-05	0.00016479	0.023191	126	4	-0.53661	0.99996	0.99996	1	17969	0	0
RNF8	4	4.5638e-05	0.00016643	0.023191	127	3	-1.0226	0.99061	0.9907	1	17321	0	0
SUPT6H	4	4.5837e-05	0.00016643	0.023191	128	4	-0.96366	0.99974	0.99975	1	17877	0	0
PIGS	4	4.5989e-05	0.00016698	0.023191	129	4	-0.64129	0.99995	0.99996	1	17968	0	0
POLR3C	4	4.645e-05	0.00016918	0.023316	130	4	-0.8059	0.99995	0.99996	1	17967	0	0
GRPEL1	4	4.6581e-05	0.00017082	0.023365	131	4	-1.1101	0.99992	0.99992	1	17942	0	0
FCGR1A	4	4.9668e-05	0.00018398	0.024976	133	3	-0.84161	0.9966	0.99665	1	17577	0	0
PSMB4	4	5.0293e-05	0.00018782	0.025307	134	4	-0.92895	0.99995	0.99995	1	17965	0	0
ELP5	4	5.2623e-05	0.0001944	0.025999	135	3	-1.4071	0.9987	0.9987	1	17730	0	0
EEF2	4	5.3126e-05	0.00019605	0.026026	136	2	-2.2608	0.69684	0.69608	1	11872	0	0
DYNC1I2	4	5.4406e-05	0.00019879	0.026177	137	4	-0.52449	0.99995	0.99995	1	17962	0	0
LSM7	4	5.4658e-05	0.00020043	0.026177	138	4	-0.77412	0.99995	0.99995	1	17961	0	0
THOC2	4	5.4947e-05	0.00020153	0.026177	139	4	-0.85859	0.99995	0.99995	1	17960	0	0
TRIAP1	3	6.3737e-05	0.00020372	0.026273	152	1	-1.7324	0.88221	0.88218	1	15006	0	0
SAP18	4	5.6634e-05	0.00020921	0.026588	140	3	-1.928	0.99172	0.99184	1	17366	0	0
TMEM151A	4	5.7822e-05	0.00021305	0.026588	141	4	-0.67693	0.99994	0.99995	1	17959	0	0
TOE1	4	5.801e-05	0.00021359	0.026588	142	4	-0.58304	0.99994	0.99995	1	17958	0	0
PRPF8	4	5.8621e-05	0.00021579	0.026588	143	3	-1.1996	0.99898	0.99897	1	17759	0	0
RAN	4	5.9632e-05	0.00021908	0.026588	144	4	-1.2532	0.99987	0.99988	1	17921	0	0
UBA3	4	5.9734e-05	0.00021908	0.026588	145	4	-0.87143	0.9993	0.99931	1	17795	0	0
NCBP2	4	5.9876e-05	0.00021963	0.026588	146	2	-2.2919	0.49982	0.49955	1	8598	1	0.33688
DKC1	4	6.0225e-05	0.00022072	0.026588	147	4	-1.0329	0.99994	0.99995	1	17957	0	0
UBE2S	4	6.0342e-05	0.00022182	0.026588	148	4	-0.5775	0.99994	0.99995	1	17956	0	0
RRM2	4	6.0347e-05	0.00022182	0.026588	149	3	-0.95746	0.74773	0.74723	1	12686	0	0
PWP2	4	6.0411e-05	0.00022237	0.026588	150	2	-1.5162	0.86797	0.8675	1	14771	0	0
SAMM50	4	6.3626e-05	0.00023663	0.028107	151	4	-0.65158	0.99994	0.99994	1	17955	0	0
POP7	4	6.4784e-05	0.00024375	0.028465	153	2	-2.553	0.99525	0.99533	1	17521	0	0
LRR1	4	6.5174e-05	0.0002454	0.028465	154	4	-0.83926	0.99993	0.99994	1	17954	0	0
NARFL	4	6.5379e-05	0.00024595	0.028465	155	4	-0.83328	0.99993	0.99994	1	17953	0	0
C9orf114	4	6.5544e-05	0.00024595	0.028465	156	4	-0.47306	0.99993	0.99994	1	17952	0	0
MED14	4	6.6924e-05	0.00025034	0.028789	157	4	-1.2728	0.99918	0.99917	1	17777	0	0
C3orf17	4	6.7751e-05	0.00025308	0.02892	158	3	-1.0535	0.99891	0.9989	1	17751	0	0
DDX24	4	6.8396e-05	0.00025472	0.028925	159	4	-0.93406	0.99993	0.99994	1	17950	0	0
RTF1	4	6.8952e-05	0.00025856	0.028996	160	4	-0.6714	0.99993	0.99994	1	17949	0	0
XRCC2	4	6.9031e-05	0.00025856	0.028996	161	3	-0.7502	0.99662	0.99667	1	17579	0	0
HNRNPU	4	6.9818e-05	0.00026021	0.029	162	3	-0.85934	0.62407	0.62347	1	10685	0	0
UTP20	4	7.4312e-05	0.00027392	0.030216	163	3	-1.0439	0.39916	0.40911	1	7114	1	0.31012
MED25	4	7.443e-05	0.00027446	0.030216	164	3	-1.0355	0.96889	0.96878	1	16731	0	0
NOC4L	4	7.481e-05	0.00027693	0.030303	165	4	-0.56738	0.99993	0.99993	1	17948	0	0
AKIRIN2	4	7.6998e-05	0.00028598	0.031029	166	4	-0.69957	0.99992	0.99993	1	17947	0	0
PPP1R35	4	7.7533e-05	0.00028872	0.031029	167	3	-0.83122	0.94602	0.9459	1	16223	0	0
HYPK	4	7.7559e-05	0.00028872	0.031029	168	4	-0.73293	0.99992	0.99993	1	17946	0	0
C7orf26	4	7.8169e-05	0.00029146	0.031138	169	4	-0.65412	0.99992	0.99993	1	17945	0	0
ITGB5	4	8.1034e-05	0.00030353	0.032164	170	4	-0.86067	0.99992	0.99992	1	17944	0	0
MST1	4	8.1343e-05	0.00030517	0.032164	171	3	-0.83656	0.53914	0.53831	1	9254	0	0
TNPO1	4	8.2888e-05	0.00030901	0.032164	172	4	-0.65741	0.99992	0.99992	1	17943	0	0
RFC2	4	8.3162e-05	0.00031011	0.032164	173	2	-1.7185	0.97972	0.97981	1	16991	0	0
PCBP1	4	8.3485e-05	0.00031121	0.032164	174	4	-1.1168	0.99991	0.99992	1	17936	0	0
DDX6	4	8.3793e-05	0.00031175	0.032164	175	3	-1.0641	0.074187	0.12871	0.952388	2423	1	0.58245
VPS29	4	8.6051e-05	0.00031669	0.032488	176	3	-1.1198	0.8113	0.81084	1	13801	0	0
USE1	4	8.8273e-05	0.00032382	0.032575	177	3	-1.0282	0.99819	0.99823	1	17677	0	0
PPP6C	4	8.8281e-05	0.00032382	0.032575	178	4	-0.87283	0.99991	0.99992	1	17940	0	0
HAUS3	4	8.854e-05	0.00032491	0.032575	179	4	-0.77716	0.99991	0.99992	1	17939	0	0
PGD	4	8.8934e-05	0.00032656	0.032575	180	3	-1.0229	0.92149	0.92128	1	15736	0	0
CPSF3L	4	8.9058e-05	0.00032656	0.032575	181	4	-0.8022	0.99991	0.99992	1	17938	0	0
CDT1	4	9.0101e-05	0.0003315	0.032885	182	4	-0.69845	0.99991	0.99992	1	17937	0	0
PPP2R4	4	9.4015e-05	0.00034658	0.034194	183	4	-0.64968	0.99991	0.99991	1	17935	0	0
TRAIP	4	9.5167e-05	0.00035179	0.034519	184	4	-0.96215	0.99946	0.99948	1	17821	0	0
NOL11	4	9.9853e-05	0.00037043	0.036152	185	4	-0.6269	0.9999	0.99991	1	17934	0	0
IMP4	4	0.0001011	0.00037427	0.036312	186	3	-1.2898	0.46742	0.46907	1	8104	1	0.26776
SNRPB	4	0.00010172	0.00037701	0.036312	187	3	-1.1882	0.82798	0.82735	1	14081	0	0
DDX59	3	0.00012033	0.00037811	0.036312	203	3	-0.88456	0.99988	0.99987	1	17927	0	0
SF3A2	4	0.00010343	0.00038414	0.036416	188	4	-1.0607	0.99937	0.99939	1	17806	0	0
LRWD1	4	0.00010364	0.00038469	0.036416	189	4	-0.75874	0.9999	0.9999	1	17933	0	0
RNF113A	4	0.00010382	0.00038524	0.036416	190	4	-1.0376	0.99973	0.99974	1	17876	0	0
URM1	4	0.00010594	0.00039401	0.037051	191	2	-1.4278	0.26149	0.30184	1	5328	1	0.4431
SMAD4	4	0.00010625	0.0003962	0.037065	192	4	-0.63821	0.99989	0.9999	1	17932	0	0
CHAF1A	4	0.0001082	0.00040169	0.037192	193	4	-0.85283	0.99989	0.99989	1	17931	0	0
NLE1	4	0.00010832	0.00040169	0.037192	194	4	-0.91224	0.99989	0.99989	1	17930	0	0
EAF1	4	0.00011184	0.00041375	0.038114	195	3	-0.84957	0.82285	0.82233	1	14002	0	0
DUT	4	0.00011339	0.00042143	0.038624	196	3	-1.1146	0.41163	0.41952	1	7282	1	0.25978
PSMA4	4	0.00011417	0.00042636	0.038684	197	3	-1.0007	0.98261	0.98268	1	17077	0	0
HAUS1	3	0.00013903	0.00042582	0.038684	217	3	-0.71725	0.99986	0.99985	1	17916	0	0
GNL2	4	0.0001175	0.00044172	0.039876	198	4	-0.54964	0.99988	0.99989	1	17929	0	0
ATP5O	4	0.0001186	0.0004494	0.040262	199	3	-0.96468	0.72944	0.72893	1	12400	0	0
AP2S1	4	0.0001193	0.00045104	0.040262	200	4	-0.62084	0.99988	0.99989	1	17928	0	0
NOP2	4	0.00011957	0.00045269	0.040262	201	3	-1.3695	0.95976	0.95964	1	16515	0	0
RPL14	4	0.00012021	0.00045653	0.040291	202	4	-0.90083	0.99986	0.99987	1	17918	0	0
ANAPC5	4	0.00012151	0.00046201	0.040291	204	4	-0.45155	0.99988	0.99988	1	17926	0	0
SNUPN	4	0.00012266	0.0004653	0.040291	205	4	-0.55671	0.99988	0.99988	1	17925	0	0
PSMA5	4	0.00012296	0.00046585	0.040291	206	4	-0.69343	0.99988	0.99988	1	17924	0	0
NDC80	4	0.00012315	0.00046585	0.040291	207	3	-0.79435	0.9578	0.95772	1	16470	0	0
CNOT3	4	0.00012347	0.0004664	0.040291	208	3	-0.80098	0.99858	0.99859	1	17712	0	0
DDX56	4	0.00012413	0.00047024	0.040429	209	3	-0.9526	0.92736	0.92709	1	15865	0	0
COPS8	4	0.00012516	0.00047627	0.04051	210	4	-0.61126	0.99987	0.99988	1	17923	0	0
TOP3A	4	0.00012546	0.00047736	0.04051	211	3	-0.69687	0.99465	0.99475	1	17492	0	0
RTEL1	4	0.00012563	0.00047791	0.04051	212	3	-0.79595	0.68479	0.68415	1	11670	0	0
FTSJ2	4	0.00012738	0.00048477	0.040899	213	4	-0.97531	0.99987	0.99988	1	17922	0	0
AURKA	4	0.00013017	0.00049711	0.041745	214	3	-0.8922	0.74381	0.7433	1	12616	0	0
PAFAH1B1	4	0.00013092	0.00050204	0.041965	215	4	-0.62899	0.99987	0.99987	1	17920	0	0
NAA10	4	0.0001381	0.00052672	0.043824	216	4	-0.69743	0.99986	0.99987	1	17917	0	0
GTF2A2	4	0.00014031	0.00053385	0.044214	218	3	-0.86995	0.9959	0.99598	1	17550	0	0
SRSF1	4	0.00014193	0.00054098	0.0446	219	2	-1.7929	0.94338	0.94324	1	16164	0	0
RPS2	4	0.00014301	0.00054646	0.044847	220	3	-0.96363	0.9865	0.98657	1	17188	0	0
RPL18A	3	0.00017948	0.00055414	0.045271	242	2	-1.2866	0.99435	0.99444	1	17478	0	0
EIF3B	4	0.00014834	0.0005651	0.045453	221	3	-1.0508	0.62149	0.62086	1	10650	0	0
CTPS1	4	0.00014894	0.00056675	0.045453	222	4	-0.58352	0.99985	0.99986	1	17914	0	0
GALT	4	0.00014925	0.0005673	0.045453	223	4	-0.74419	0.99985	0.99986	1	17913	0	0
GEMIN5	4	0.00014945	0.00056894	0.045453	224	4	-0.67751	0.9996	0.99962	1	17840	0	0
ZNF207	4	0.00014956	0.00056894	0.045453	225	4	-0.45996	0.99985	0.99986	1	17912	0	0
CDCA8	4	0.00015111	0.00057662	0.045863	226	4	-0.78807	0.99944	0.99946	1	17816	0	0
HSPA8	4	0.00015476	0.00059307	0.046745	227	4	-0.48624	0.99985	0.99986	1	17911	0	0
NONO	4	0.00015493	0.00059362	0.046745	228	3	-1.176	0.9987	0.99871	1	17732	0	0
ZNF830	4	0.00015666	0.0005991	0.046745	229	3	-0.92139	0.99639	0.99645	1	17569	0	0
FAM220A	4	0.00015697	0.00059965	0.046745	230	4	-0.81087	0.99984	0.99986	1	17910	0	0
NUP214	4	0.00015918	0.00060404	0.046745	231	3	-0.69168	0.899	0.89865	1	15318	0	0
ZBTB11	4	0.00015973	0.00060569	0.046745	232	4	-0.61502	0.99984	0.99985	1	17909	0	0
RPE	4	0.00015985	0.00060623	0.046745	233	4	-0.72273	0.99984	0.99985	1	17908	0	0
CUL1	4	0.00016009	0.00060843	0.046745	234	4	-0.89161	0.99984	0.99985	1	17907	0	0
ZNHIT2	4	0.0001685	0.00063694	0.048729	235	3	-0.94533	0.97771	0.97779	1	16941	0	0
WEE1	4	0.00017126	0.00064736	0.049317	236	4	-0.80522	0.99983	0.99984	1	17905	0	0
SMU1	4	0.00017237	0.0006523	0.049484	237	4	-0.98146	0.99939	0.99941	1	17809	0	0
FBL	4	0.00017402	0.00065723	0.049608	238	4	-0.79334	0.99971	0.99972	1	17868	0	0
DAD1	4	0.00017484	0.00065943	0.049608	239	2	-1.7991	0.15288	0.22778	0.996367	4069	1	0.69055
ARPC4	4	0.00017851	0.00067259	0.050221	240	2	-1.1872	0.73372	0.73322	1	12466	0	0
HSPA5	4	0.00017858	0.00067314	0.050221	241	4	-0.99129	0.99982	0.99983	1	17904	0	0
CCT4	4	0.00018476	0.00069836	0.051228	243	3	-0.71758	0.89617	0.89583	1	15255	0	0
NOLC1	4	0.00018659	0.0007033	0.051228	244	3	-0.9212	0.037726	0.074668	0.891262	1497	1	0.55031
RPL18	4	0.00018704	0.00070439	0.051228	245	4	-0.83204	0.99981	0.99982	1	17902	0	0
N6AMT1	4	0.00018713	0.00070439	0.051228	246	4	-0.62244	0.99981	0.99982	1	17901	0	0
CSTF1	4	0.0001875	0.00070549	0.051228	247	4	-0.44885	0.99981	0.99982	1	17900	0	0
GUK1	4	0.00018778	0.00070768	0.051228	248	4	-0.85677	0.99976	0.99977	1	17883	0	0
ATP6V1F	4	0.00018783	0.00070823	0.051228	249	2	-1.274	0.98751	0.9876	1	17212	0	0
TEFM	4	0.00018831	0.00070933	0.051228	250	4	-0.61775	0.99981	0.99982	1	17899	0	0
C14orf80	4	0.00019062	0.00071755	0.05156	251	4	-0.94221	0.9996	0.99962	1	17842	0	0
RNASEH2C	4	0.00019208	0.00072194	0.05156	252	4	-0.80509	0.99981	0.99982	1	17898	0	0
ANAPC15	4	0.00019235	0.00072249	0.05156	253	4	-0.39724	0.99981	0.99982	1	17897	0	0
ZNRD1	4	0.00019545	0.0007362	0.052331	254	2	-1.1642	0.99013	0.99021	1	17302	0	0
MRPL45	4	0.00019682	0.00074168	0.052464	255	3	-0.70759	0.96421	0.96414	1	16627	0	0
RFC5	4	0.00019772	0.00074388	0.052464	256	3	-0.73475	0.99559	0.99567	1	17535	0	0
TWISTNB	4	0.00020245	0.00075978	0.053285	257	4	-0.66937	0.9998	0.99981	1	17896	0	0
SF3A3	4	0.00020312	0.00076142	0.053285	258	4	-0.67318	0.9998	0.99981	1	17895	0	0
NOP58	4	0.00020408	0.00076581	0.053385	259	3	-0.77602	0.26048	0.30114	1	5313	1	1.7547
FBXO5	4	0.00020632	0.00077239	0.053637	260	4	-0.77007	0.99979	0.99981	1	17894	0	0
ALG1	4	0.00020887	0.00077842	0.053848	261	4	-0.84174	0.99979	0.9998	1	17893	0	0
TRIP6	4	0.00021369	0.00079323	0.054399	262	4	-0.52401	0.99979	0.99979	1	17892	0	0
PSMC6	4	0.00021434	0.00079542	0.054399	263	3	-0.81415	0.99897	0.99896	1	17758	0	0
RPL10	3	0.0002633	0.00079104	0.054399	287	2	-1.0457	0.34538	0.34865	1	6361	1	0.36967
GLE1	4	0.00021645	0.00080255	0.05468	264	4	-0.62764	0.99978	0.99979	1	17891	0	0
NAA50	4	0.00021767	0.00080639	0.054735	265	3	-0.92006	0.96275	0.96263	1	16594	0	0
MRPL41	4	0.00022176	0.00082065	0.055464	266	3	-0.77891	0.9899	0.98998	1	17295	0	0
RER1	4	0.00022249	0.00082559	0.055464	267	3	-0.8538	0.97525	0.97522	1	16881	0	0
UBA2	4	0.00022273	0.00082723	0.055464	268	3	-1.0449	0.99214	0.99226	1	17382	0	0
PPP1R2	4	0.00022351	0.00082942	0.055464	269	4	-0.84528	0.99978	0.99978	1	17890	0	0
CINP	4	0.00022539	0.000836	0.055698	270	2	-1.3906	0.79864	0.79828	1	13572	0	0
POLR3B	4	0.00022963	0.00085629	0.056724	271	4	-0.84682	0.99977	0.99978	1	17889	0	0
TAF11	4	0.00023106	0.00086178	0.056724	272	4	-0.69286	0.99977	0.99977	1	17888	0	0
PSMD13	4	0.00023181	0.00086342	0.056724	273	4	-0.71003	0.99977	0.99977	1	17887	0	0
THOC6	4	0.00023202	0.00086397	0.056724	274	4	-0.73833	0.99977	0.99977	1	17886	0	0
RNGTT	4	0.00023394	0.00087	0.056913	275	4	-0.81291	0.99977	0.99977	1	17885	0	0
DHX33	4	0.00023611	0.00087658	0.056966	276	3	-1.2565	0.96459	0.96451	1	16636	0	0
RPF1	4	0.00023663	0.00087713	0.056966	277	4	-0.96508	0.99976	0.99977	1	17884	0	0
MAD2L2	4	0.00023859	0.00088426	0.057223	278	4	-0.57025	0.99976	0.99977	1	17882	0	0
CDC123	4	0.00024403	0.00089852	0.057768	279	3	-0.65917	0.9928	0.99292	1	17410	0	0
EIF3I	4	0.00024424	0.00089907	0.057768	280	4	-0.49088	0.99976	0.99976	1	17881	0	0
TOMM40	4	0.00024696	0.00091004	0.058265	281	4	-0.66114	0.99975	0.99976	1	17880	0	0
MEAF6	4	0.0002505	0.00091936	0.058654	282	4	-0.74664	0.99975	0.99975	1	17879	0	0
TRAPPC1	4	0.00025291	0.00092813	0.059005	283	4	-1.0159	0.9997	0.99971	1	17863	0	0
NECAB3	4	0.00025452	0.00093416	0.059042	284	4	-0.49021	0.99975	0.99975	1	17878	0	0
MAU2	4	0.00025503	0.00093526	0.059042	285	3	-0.73234	0.97492	0.97491	1	16873	0	0
ELL	4	0.00026077	0.00095829	0.060286	286	4	-1.0853	0.99949	0.99951	1	17825	0	0
TBCA	4	0.0002751	0.0010098	0.063308	288	4	-1.474	0.99972	0.99973	1	17875	0	0
RAD51	4	0.00027765	0.0010164	0.0635	289	4	-0.67634	0.99972	0.99973	1	17874	0	0
UBA1	4	0.0002794	0.0010219	0.063622	290	4	-0.76639	0.99924	0.99925	1	17787	0	0
HINFP	4	0.0002812	0.0010268	0.06371	291	4	-0.76433	0.99972	0.99973	1	17873	0	0
CDC20	4	0.00028342	0.0010422	0.063808	292	4	-0.57012	0.99972	0.99973	1	17872	0	0
POLR3E	4	0.00028479	0.0010477	0.063808	293	4	-0.72716	0.99972	0.99972	1	17871	0	0
TXNL4A	4	0.00028508	0.0010477	0.063808	294	3	-1.1866	0.44834	0.45173	1	7813	1	0.29011
UTP6	4	0.00028541	0.0010482	0.063808	295	4	-0.93765	0.99971	0.99972	1	17870	0	0
GPN3	4	0.00028628	0.0010515	0.063808	296	4	-0.75014	0.99971	0.99972	1	17869	0	0
IKBKAP	4	0.00028652	0.0010526	0.063808	297	3	-0.57771	0.024613	0.054928	0.839017	1162	1	0.6273
ZZZ3	4	0.0002868	0.0010532	0.063808	298	3	-0.8991	0.29398	0.32555	1	5705	1	0.44908
PRPF38B	4	0.00028882	0.0010586	0.063926	299	3	-0.89007	0.94824	0.94816	1	16264	0	0
METTL7B	4	0.00029117	0.0010658	0.06406	300	4	-0.54663	0.99971	0.99972	1	17866	0	0
RPL8	4	0.00029161	0.001068	0.06406	301	3	-1.2798	0.99826	0.99829	1	17683	0	0
ARID5B	4	0.00029934	0.0010943	0.065304	302	4	-0.64611	0.9997	0.99971	1	17865	0	0
GTF3C5	4	0.00030037	0.0010959	0.065304	303	4	-0.67291	0.9997	0.99971	1	17864	0	0
DDX55	4	0.00030887	0.0011217	0.066379	304	3	-0.97399	0.73623	0.73567	1	12505	0	0
POLD3	4	0.000309	0.0011217	0.066379	305	4	-0.85118	0.99969	0.99971	1	17862	0	0
POLR2G	4	0.00031008	0.001125	0.066379	306	3	-1.2848	0.98473	0.98479	1	17133	0	0
WDHD1	4	0.00031244	0.0011349	0.066696	307	4	-0.58166	0.99969	0.9997	1	17861	0	0
THOC3	4	0.00031403	0.0011409	0.066696	308	3	-0.93553	0.99812	0.99816	1	17672	0	0
GPI	4	0.00031433	0.0011415	0.066696	309	3	-0.92183	0.99334	0.99345	1	17435	0	0
PLK3	4	0.00031632	0.0011508	0.066721	310	4	-0.50602	0.99968	0.9997	1	17860	0	0
ZBTB8OS	4	0.00031647	0.0011508	0.066721	311	3	-0.85572	0.9922	0.99232	1	17384	0	0
PSMD2	4	0.00031739	0.001153	0.066721	312	3	-0.86635	0.99356	0.99367	1	17445	0	0
PRKRIP1	4	0.00031893	0.0011617	0.067014	313	3	-1.0232	0.4387	0.44317	1	7663	1	0.243
LONP1	4	0.00032282	0.0011694	0.067242	314	4	-0.98296	0.99968	0.99969	1	17859	0	0
CDIPT	4	0.0003315	0.0011979	0.068663	315	4	-0.80179	0.99967	0.99969	1	17858	0	0
ORC6	4	0.00033458	0.0012127	0.069043	316	4	-0.83645	0.99967	0.99969	1	17857	0	0
CCT2	4	0.00033472	0.0012133	0.069043	317	4	-0.85944	0.99967	0.99968	1	17856	0	0
C18orf21	4	0.00033664	0.0012177	0.069043	318	2	-1.7004	0.9644	0.96432	1	16632	0	0
PRPF40A	4	0.00033776	0.0012199	0.069043	319	3	-0.71416	0.99457	0.99467	1	17486	0	0
SCNM1	4	0.00034008	0.0012297	0.069169	320	4	-0.66029	0.99966	0.99968	1	17855	0	0
UBFD1	4	0.00034036	0.0012303	0.069169	321	4	-0.42812	0.99966	0.99968	1	17854	0	0
RPS15A	2	0.00065835	0.0012336	0.069169	426	2	-0.9899	0.99934	0.99932	1	17801	0	0
AFG3L2	4	0.00034679	0.0012522	0.069997	322	3	-0.8605	0.83476	0.83419	1	14203	0	0
PTGES2	4	0.00035361	0.0012747	0.071033	323	4	-0.45808	0.99965	0.99966	1	17852	0	0
FEN1	4	0.00035465	0.0012791	0.071059	324	3	-0.9504	0.95788	0.9578	1	16473	0	0
NUPL1	4	0.00035532	0.001284	0.071114	325	3	-1.1684	0.49441	0.49436	1	8516	1	0.31965
VOPP1	4	0.00035728	0.0012934	0.071254	326	4	-0.76532	0.99964	0.99966	1	17851	0	0
PDCD11	4	0.00035772	0.0012944	0.071254	327	4	-0.64271	0.99964	0.99966	1	17850	0	0
ROMO1	4	0.00036769	0.0013411	0.07305	328	3	-0.84599	0.99342	0.99353	1	17440	0	0
ATP5B	4	0.00036822	0.0013427	0.07305	329	3	-0.76379	0.97531	0.97527	1	16884	0	0
LTV1	4	0.00036845	0.0013433	0.07305	330	4	-0.46826	0.99963	0.99965	1	17848	0	0
RPL7	3	0.00044409	0.0013339	0.07305	356	2	-1.1924	0.94441	0.94458	1	16193	0	0
RPL23	4	0.00037285	0.0013553	0.073484	331	3	-1.9329	0.57724	0.57643	1	9917	0	0
TIMELESS	4	0.00037635	0.0013641	0.073739	332	4	-0.83811	0.99962	0.99964	1	17847	0	0
DDX5	4	0.00037965	0.0013794	0.074287	333	4	-0.61127	0.99962	0.99963	1	17846	0	0
PNPT1	4	0.00038172	0.0013849	0.074287	334	3	-0.88206	0.98673	0.9868	1	17195	0	0
HOXA11	4	0.00038274	0.0013866	0.074287	335	4	-0.544	0.99962	0.99963	1	17845	0	0
EIF2B4	4	0.00038937	0.0014074	0.07518	336	4	-0.68549	0.99961	0.99962	1	17844	0	0
TCP1	4	0.00039163	0.0014173	0.075484	337	4	-1.227	0.99922	0.99921	1	17785	0	0
UBAP1	4	0.0003949	0.0014294	0.075903	338	4	-0.6439	0.99961	0.99962	1	17843	0	0
KIF2C	4	0.00039682	0.0014348	0.075922	339	3	-0.75027	0.627	0.62643	1	10731	0	0
THOC7	4	0.00039846	0.0014381	0.075922	340	3	-0.95438	0.87178	0.87138	1	14824	0	0
EDN2	4	0.00040193	0.0014507	0.076365	341	4	-0.54224	0.9996	0.99962	1	17841	0	0
JTB	4	0.00040505	0.0014628	0.076371	342	3	-0.97299	0.9624	0.96229	1	16586	0	0
GPR21	4	0.00040661	0.0014727	0.076371	343	4	-0.38189	0.99959	0.99961	1	17839	0	0
MRPS24	4	0.00040672	0.0014732	0.076371	344	3	-1.1584	0.99685	0.99689	1	17596	0	0
CENPW	4	0.00040686	0.0014749	0.076371	345	3	-1.2142	0.99643	0.99649	1	17570	0	0
RPS16	4	0.00040758	0.0014754	0.076371	346	3	-0.59828	0.87421	0.87375	1	14864	0	0
TUBGCP5	4	0.00040791	0.0014762	0.076371	347	4	-0.60021	0.99959	0.99961	1	17838	0	0
OTUD5	4	0.0004123	0.0014913	0.076931	348	4	-0.66784	0.99959	0.9996	1	17837	0	0
DRD5	4	0.00042208	0.0015242	0.078181	349	4	-0.82307	0.99958	0.9996	1	17836	0	0
SUGT1	4	0.0004226	0.0015242	0.078181	350	4	-0.75725	0.99947	0.99949	1	17824	0	0
CENPK	3	0.0005243	0.0015418	0.078857	389	2	-1.1184	0.35785	0.36018	1	6535	1	0.28575
AIFM1	4	0.00043193	0.0015505	0.079082	351	3	-0.66303	0.99864	0.99865	1	17719	0	0
NOM1	4	0.00043343	0.0015555	0.07911	352	3	-0.98868	0.57258	0.57168	1	9837	0	0
RAD9A	4	0.00043759	0.0015703	0.079639	353	3	-1.066	0.7849	0.78441	1	13316	0	0
BAK1	4	0.00044063	0.0015823	0.080026	354	3	-0.65867	0.8578	0.85734	1	14600	0	0
LAGE3	4	0.00044292	0.00159	0.08019	355	3	-1.4293	0.99724	0.99727	1	17615	0	0
SSRP1	4	0.00044484	0.0015999	0.080261	357	3	-0.90603	0.93702	0.93686	1	16046	0	0
NKAP	4	0.00044637	0.0016043	0.080261	358	3	-0.7473	0.97277	0.97273	1	16821	0	0
ARCN1	4	0.00044638	0.0016048	0.080261	359	3	-1.1781	0.57419	0.57334	1	9863	0	0
EEF1A1	3	0.00054567	0.0016092	0.080261	396	2	-1.2394	0.51362	0.51374	1	8821	0	0
SETD2	4	0.00045061	0.0016262	0.080628	360	3	-0.8164	0.99866	0.99867	1	17722	0	0
PI4KA	4	0.00045116	0.0016295	0.080628	361	4	-0.51896	0.99955	0.99957	1	17835	0	0
DAGLB	4	0.0004516	0.0016306	0.080628	362	4	-0.64444	0.99955	0.99957	1	17834	0	0
RPL35	4	0.00045332	0.0016344	0.080628	363	3	-1.3217	0.99516	0.99524	1	17518	0	0
MCM5	4	0.00045658	0.0016476	0.081056	364	3	-1.1372	0.84583	0.8452	1	14390	0	0
HNRNPDL	4	0.00045875	0.0016553	0.081126	365	4	-0.50503	0.99954	0.99957	1	17833	0	0
SNAPC4	4	0.00045952	0.001658	0.081126	366	3	-0.84655	0.63907	0.63842	1	10920	0	0
UBR4	4	0.00046375	0.0016717	0.081486	367	4	-0.4683	0.99954	0.99956	1	17832	0	0
FOXM1	4	0.0004641	0.0016745	0.081486	368	4	-0.53847	0.99954	0.99956	1	17831	0	0
PPM1D	4	0.0004669	0.0016898	0.081486	369	3	-1.1721	0.94813	0.94804	1	16263	0	0
C19orf53	4	0.0004677	0.0016928	0.081486	370	4	-1.227	0.99953	0.99955	1	17830	0	0
DR1	4	0.00046783	0.0016937	0.081486	371	3	-0.7094	0.99392	0.99402	1	17454	0	0
SAE1	4	0.00046838	0.0016959	0.081486	372	3	-1.3019	0.96891	0.9688	1	16732	0	0
PIH1D1	4	0.00046878	0.001697	0.081486	373	4	-0.39436	0.99953	0.99955	1	17829	0	0
EIF6	4	0.00047433	0.0017162	0.082024	374	2	-1.9619	0.29333	0.32511	1	5697	1	0.49258
MED18	4	0.00047458	0.0017173	0.082024	375	4	-0.5022	0.99953	0.99955	1	17828	0	0
EWSR1	4	0.00047942	0.0017342	0.082617	376	3	-0.94813	0.94845	0.94835	1	16270	0	0
SRP9	4	0.00048305	0.0017447	0.082716	377	3	-0.97121	0.16309	0.23437	0.998986	4176	1	0.49399
POLR2H	4	0.00048333	0.0017455	0.082716	378	2	-1.183	0.97839	0.97847	1	16960	0	0
MED20	4	0.00048874	0.0017606	0.083212	379	3	-0.67564	0.84525	0.84461	1	14384	0	0
RAD51B	4	0.00049529	0.0017885	0.084107	380	3	-0.71743	0.77495	0.77441	1	13149	0	0
DRAP1	4	0.00049547	0.0017891	0.084107	381	2	-1.8412	0.7547	0.75427	1	12805	0	0
RPS9	4	0.00049694	0.0017957	0.084107	382	3	-1.0387	0.97058	0.97051	1	16769	0	0
HDAC3	4	0.00049776	0.0017984	0.084107	383	4	-0.86665	0.99922	0.99921	1	17784	0	0
RPP30	4	0.000499	0.0018028	0.084107	384	3	-0.64475	0.9839	0.98395	1	17105	0	0
ZNF169	4	0.00050689	0.0018313	0.085177	385	4	-0.53964	0.99949	0.99951	1	17827	0	0
DNAJA1	4	0.00050862	0.0018352	0.085177	386	4	-0.44867	0.99949	0.99951	1	17826	0	0
CFDP1	4	0.00051084	0.0018431	0.085326	387	3	-1.186	0.68257	0.68187	1	11639	0	0
CDC6	4	0.00052421	0.0018927	0.0874	388	3	-1.0314	0.99434	0.99445	1	17476	0	0
ZNF593	4	0.00052959	0.0019092	0.087934	390	3	-1.0671	0.97693	0.97698	1	16919	0	0
MRPL44	4	0.00053442	0.0019245	0.087999	391	4	-0.61268	0.99947	0.99949	1	17823	0	0
NUP155	4	0.00053512	0.0019262	0.087999	392	4	-0.49177	0.99946	0.99948	1	17822	0	0
PSMD11	4	0.00053813	0.0019339	0.087999	393	3	-0.60689	0.97539	0.97536	1	16886	0	0
NFYC	4	0.00053902	0.001935	0.087999	394	4	-0.41079	0.99946	0.99948	1	17820	0	0
RPL27	2	0.0010152	0.0019174	0.087999	498	2	-0.83163	0.99898	0.99896	1	17760	0	0
LEMD2	4	0.00054388	0.0019547	0.088674	395	2	-1.6038	0.82793	0.8273	1	14080	0	0
RPA3	4	0.00054893	0.0019766	0.089444	397	3	-1.0085	0.98803	0.98813	1	17229	0	0
SSBP4	4	0.00055441	0.0019991	0.090235	398	4	-0.44592	0.99945	0.99946	1	17817	0	0
CHMP5	4	0.00055997	0.002026	0.09122	399	3	-0.89406	0.99873	0.99872	1	17735	0	0
DNTTIP2	4	0.00056403	0.0020446	0.09183	400	3	-0.82822	0.97133	0.97128	1	16791	0	0
PRPF3	4	0.00056617	0.0020556	0.09194	401	4	-0.68283	0.99943	0.99945	1	17815	0	0
DCAF12L1	4	0.00056647	0.0020572	0.09194	402	3	-0.91192	0.92184	0.92162	1	15746	0	0
PSMD12	4	0.00056794	0.0020638	0.092006	403	4	-0.62457	0.99943	0.99945	1	17814	0	0
NGDN	4	0.00057958	0.002105	0.093608	404	3	-1.2752	0.10835	0.17837	0.97613	3244	1	0.62855
SART3	4	0.00058397	0.0021192	0.094011	405	3	-0.7708	0.63772	0.63704	1	10898	0	0
LSM3	4	0.00059226	0.002145	0.094921	406	3	-0.72673	0.99906	0.99904	1	17766	0	0
PES1	4	0.0005991	0.0021708	0.095738	407	4	-0.58434	0.9994	0.99942	1	17812	0	0
TAF7	4	0.00060016	0.0021741	0.095738	408	3	-0.64249	0.97222	0.97217	1	16813	0	0
CCNT1	4	0.00060454	0.0021927	0.096324	409	4	-0.44284	0.9994	0.99942	1	17811	0	0
GPN1	4	0.00061001	0.0022119	0.096696	410	3	-0.7666	0.94025	0.94012	1	16105	0	0
UBE2I	4	0.00061002	0.0022119	0.096696	411	4	-0.66631	0.99939	0.99941	1	17810	0	0
EIF3F	4	0.00061641	0.0022393	0.097174	412	3	-0.96506	0.90177	0.90136	1	15371	0	0
RPA1	4	0.00061664	0.0022399	0.097174	413	3	-0.93745	0.61993	0.61931	1	10623	0	0
SASS6	4	0.00061909	0.0022464	0.097174	414	4	-0.5427	0.99938	0.9994	1	17808	0	0
TUT1	4	0.00061981	0.0022486	0.097174	415	2	-0.97587	0.52102	0.52032	1	8945	1	0.36154
RBM7	4	0.0006202	0.0022497	0.097174	416	4	-0.65405	0.99938	0.9994	1	17807	0	0
PSMD3	4	0.00062848	0.002276	0.097872	417	4	-0.45804	0.99937	0.99939	1	17805	0	0
PPIH	4	0.00063008	0.002281	0.097872	418	3	-1.2654	0.99435	0.99447	1	17479	0	0
RPN2	4	0.00063141	0.002287	0.097872	419	4	-0.69193	0.99937	0.99939	1	17804	0	0
HUS1	4	0.00063163	0.0022876	0.097872	420	4	-0.81654	0.99937	0.99939	1	17803	0	0
CATSPER1	4	0.00063414	0.0022985	0.098109	421	3	-0.57624	0.99737	0.9974	1	17622	0	0
ANLN	3	0.0007947	0.0023166	0.098648	463	3	-0.69365	0.99921	0.99921	1	17781	0	0
EIF4G1	4	0.00064314	0.0023353	0.099208	422	3	-0.92866	0.79402	0.79358	1	13486	0	0
PCNA	4	0.00065611	0.0023824	0.100756	423	2	-1.4484	0.89246	0.89205	1	15191	0	0
ACTR10	4	0.0006566	0.0023844	0.100756	424	4	-0.53489	0.99934	0.99936	1	17802	0	0
NUBP1	4	0.0006574	0.0023885	0.100756	425	3	-0.64551	0.96669	0.9666	1	16692	0	0
CBFB	4	0.00066114	0.0024038	0.101168	427	4	-0.4553	0.99934	0.99935	1	17800	0	0
PPP1R15B	4	0.00066486	0.0024164	0.101462	428	3	-0.84286	0.95206	0.95193	1	16340	0	0
ZNHIT3	4	0.00066886	0.002434	0.101925	429	3	-0.73687	0.986	0.98607	1	17170	0	0
POLR3K	4	0.00067137	0.0024411	0.101925	430	3	-0.68592	0.96601	0.9659	1	16670	0	0
MTG2	4	0.00067207	0.0024444	0.101925	431	4	-0.40958	0.99933	0.99934	1	17798	0	0
RAD51D	4	0.00067995	0.0024746	0.102945	432	3	-0.68499	0.83834	0.83769	1	14268	0	0
MED17	4	0.00068134	0.0024822	0.103027	433	4	-0.53567	0.99932	0.99933	1	17797	0	0
NCF1	4	0.00068534	0.0024965	0.103281	434	2	-1.1499	0.99731	0.99734	1	17618	0	0
PRIM1	4	0.00068601	0.0024998	0.103281	435	4	-0.86103	0.99931	0.99933	1	17796	0	0
TEX40	2	0.0013122	0.0025119	0.103542	535	2	-0.76319	0.99869	0.99865	1	17729	0	0
GMPPB	4	0.00069342	0.0025283	0.103895	436	2	-1.1433	0.98915	0.98927	1	17269	0	0
POLRMT	4	0.00069522	0.0025349	0.103895	437	3	-0.97205	0.99137	0.99147	1	17344	0	0
EIF1AX	4	0.00070426	0.002565	0.103895	438	3	-1.1465	0.72331	0.72277	1	12299	0	0
SERBP1	4	0.00070608	0.0025733	0.103895	439	2	-1.0791	0.66053	0.65985	1	11269	0	0
RPS13	4	0.00070802	0.0025788	0.103895	440	2	-1.4593	0.96573	0.96564	1	16666	0	0
TIPRL	4	0.00070819	0.0025793	0.103895	441	3	-1.4141	0.90487	0.90453	1	15416	0	0
FARSB	4	0.00070972	0.0025831	0.103895	442	3	-0.92799	0.14862	0.22498	0.996216	4018	1	0.44902
ARL6IP6	4	0.00071121	0.0025897	0.103895	443	4	-0.49363	0.99929	0.9993	1	17794	0	0
FBXL12	4	0.00071132	0.0025908	0.103895	444	3	-0.7759	0.70129	0.70049	1	11928	0	0
RUVBL1	4	0.00071195	0.0025925	0.103895	445	4	-0.89845	0.99929	0.9993	1	17793	0	0
RHOA	4	0.0007122	0.002593	0.103895	446	4	-0.80199	0.99929	0.9993	1	17792	0	0
SRPR	4	0.00071337	0.0025952	0.103895	447	3	-0.77486	0.83863	0.83795	1	14274	0	0
C1D	2	0.0013494	0.0025886	0.103895	542	2	-0.63623	0.99865	0.99862	1	17720	0	0
RPS19	3	0.00090363	0.0026139	0.104409	485	2	-1.0585	0.80668	0.80654	1	13721	0	0
INTS10	4	0.00072063	0.0026199	0.104419	448	4	-0.51381	0.99928	0.99928	1	17791	0	0
CNOT1	4	0.00073452	0.0026736	0.106327	449	3	-0.82563	0.56568	0.56479	1	9713	0	0
AFF4	4	0.00074613	0.0027065	0.107362	450	4	-0.44102	0.99925	0.99926	1	17789	0	0
RRP7A	4	0.00075062	0.0027175	0.107362	451	4	-0.66967	0.99925	0.99925	1	17788	0	0
QARS	4	0.00075062	0.0027175	0.107362	452	3	-1.3461	0.71369	0.71295	1	12138	0	0
ANAPC2	4	0.00075222	0.0027257	0.107452	453	2	-1.5374	0.76256	0.76213	1	12945	0	0
CDK12	4	0.0007555	0.0027339	0.107541	454	3	-0.80819	0.99895	0.99894	1	17757	0	0
PELO	4	0.00076464	0.0027658	0.108556	455	3	-0.83248	0.99853	0.99855	1	17705	0	0
FANCM	4	0.00076729	0.0027767	0.10875	456	2	-1.9483	0.56452	0.56363	1	9695	0	0
POLR2D	4	0.00076919	0.0027828	0.10875	457	3	-1.0983	0.99421	0.99433	1	17469	0	0
EIF3M	4	0.000773	0.0027937	0.108943	458	3	-0.61345	0.47326	0.47448	1	8191	1	0.35905
SPC25	4	0.00077744	0.002814	0.109498	459	4	-0.4707	0.99922	0.99922	1	17786	0	0
DIDO1	4	0.00078777	0.002854	0.110817	460	4	-0.55873	0.99921	0.99921	1	17783	0	0
EIF2AK1	4	0.00079021	0.0028639	0.110961	461	3	-0.56702	0.94276	0.94261	1	16146	0	0
TSPAN31	4	0.00079245	0.0028732	0.111084	462	4	-0.42606	0.99921	0.9992	1	17782	0	0
G6PD	4	0.00079781	0.0028913	0.111465	464	4	-0.54685	0.9992	0.99919	1	17780	0	0
SOD2	4	0.0007998	0.0029017	0.111465	465	3	-0.80795	0.41864	0.42554	1	7386	1	0.27978
DDIT3	4	0.00080088	0.002905	0.111465	466	3	-0.6618	0.99824	0.99827	1	17681	0	0
COPS5	4	0.00080174	0.0029078	0.111465	467	3	-0.94769	0.997	0.99703	1	17607	0	0
CENPO	4	0.00080917	0.0029319	0.112152	468	4	-0.48052	0.99919	0.99918	1	17779	0	0
NELFA	4	0.00081144	0.002944	0.112194	469	2	-1.2037	0.99043	0.99051	1	17317	0	0
CHD7	4	0.00081278	0.0029484	0.112194	470	3	-0.62479	0.94507	0.94491	1	16211	0	0
NUP205	4	0.00081392	0.0029517	0.112194	471	3	-0.80858	0.9903	0.99038	1	17307	0	0
LYRM4	4	0.00081735	0.0029659	0.112499	472	4	-0.58137	0.99918	0.99917	1	17778	0	0
SF3B1	4	0.00082464	0.0029933	0.113301	473	4	-0.78798	0.99918	0.99916	1	17776	0	0
PSMB2	4	0.00083345	0.0030213	0.11412	474	3	-0.66161	0.98671	0.98676	1	17194	0	0
ALG13	4	0.00084485	0.0030564	0.115166	475	3	-0.8681	0.45664	0.45923	1	7939	1	0.25244
CENPM	4	0.00084882	0.0030707	0.115166	476	3	-0.912	0.98815	0.98825	1	17231	0	0
RPS19BP1	4	0.00085081	0.0030731	0.115166	477	2	-1.8081	0.91134	0.91113	1	15530	0	0
CUL2	4	0.00085153	0.0030745	0.115166	478	3	-0.8237	0.99833	0.99835	1	17687	0	0
CCNF	3	0.0010694	0.003097	0.115768	504	3	-1.001	0.99668	0.99673	1	17583	0	0
HELLS	4	0.00087105	0.0031304	0.116776	479	3	-0.65435	0.82546	0.82483	1	14041	0	0
UBE2M	4	0.00087403	0.0031392	0.116862	480	3	-0.84785	0.91153	0.91133	1	15535	0	0
NFS1	4	0.00087789	0.0031496	0.116931	481	3	-1.2767	0.69186	0.69115	1	11779	0	0
ESPL1	4	0.00087942	0.003154	0.116931	482	3	-1.1357	0.97767	0.97774	1	16940	0	0
IARS	4	0.00088664	0.0031759	0.117425	483	3	-0.84122	0.989	0.98913	1	17262	0	0
TPX2	4	0.00088814	0.0031803	0.117425	484	3	-1.2679	0.98873	0.98886	1	17256	0	0
C17orf70	4	0.00090546	0.0032269	0.118903	486	3	-1.2504	0.99571	0.99579	1	17543	0	0
MRPL37	4	0.00093262	0.0033015	0.121031	487	3	-0.70832	0.79133	0.7909	1	13430	0	0
MCM3AP	4	0.00093439	0.0033048	0.121031	488	2	-1.0708	0.98856	0.98867	1	17249	0	0
PSMA7	4	0.0009345	0.0033048	0.121031	489	3	-1.8652	0.97246	0.97242	1	16816	0	0
RARS2	4	0.00094066	0.0033207	0.121357	490	2	-1.2312	0.92841	0.92816	1	15883	0	0
EIF2B1	4	0.00094325	0.0033284	0.121357	491	3	-0.82936	0.97037	0.97029	1	16761	0	0
C7orf55-LUC7L2	4	0.00094482	0.0033339	0.121357	492	3	-0.51901	0.83868	0.83801	1	14275	0	0
DIS3	4	0.00096593	0.003384	0.122936	493	2	-1.7347	0.17188	0.24014	1	4268	1	0.48522
WDR77	4	0.00099112	0.0034419	0.124786	494	3	-1.5055	0.99449	0.9946	1	17483	0	0
WDR76	4	0.00099762	0.0034589	0.125151	495	3	-0.57008	0.99663	0.99668	1	17580	0	0
TMED10	4	0.0010023	0.0034732	0.125416	496	2	-1.2228	0.95913	0.95901	1	16502	0	0
LIMS1	4	0.001012	0.0034973	0.126035	497	3	-0.76501	0.56022	0.55931	1	9621	0	0
BUD31	4	0.0010175	0.0035154	0.126435	499	3	-0.98914	0.13909	0.21884	0.99251	3921	1	0.51411
IGBP1	4	0.0010305	0.0035466	0.127305	500	3	-0.76501	0.33913	0.36002	1	6264	1	0.32821
RAB26	4	0.0010426	0.003579	0.128212	501	3	-0.62647	0.98624	0.98629	1	17180	0	0
UPK3BL	4	0.0010477	0.003596	0.128566	502	2	-1.4056	0.96465	0.96457	1	16638	0	0
GTPBP4	4	0.0010547	0.0036146	0.128977	503	3	-0.84335	0.86112	0.86066	1	14642	0	0
KRR1	4	0.001077	0.0036766	0.130691	505	2	-1.2269	0.84856	0.84799	1	14432	0	0
ZC3HC1	4	0.0010778	0.0036772	0.130691	506	3	-0.56672	0.32526	0.34924	1	6092	1	0.42158
LSG1	4	0.0010805	0.0036865	0.130765	507	3	-0.72936	0.48862	0.48889	1	8419	1	0.29402
WDR43	4	0.001086	0.0037018	0.131052	508	3	-0.68536	0.99426	0.99438	1	17471	0	0
DDX49	4	0.001095	0.0037216	0.131493	509	2	-1.1411	0.63497	0.63431	1	10846	0	0
BRD4	4	0.0010995	0.003738	0.131817	510	2	-1.1171	0.83187	0.83123	1	14154	0	0
PLK4	4	0.0011054	0.0037506	0.132004	511	3	-0.98088	0.99591	0.996	1	17551	0	0
NSF	4	0.0011108	0.0037654	0.132138	512	3	-1.0173	0.1672	0.23701	1	4213	1	0.56846
NUS1	4	0.0011159	0.0037753	0.132138	513	3	-0.63003	0.72258	0.72199	1	12286	0	0
RPL35A	3	0.0013174	0.0037764	0.132138	536	3	-0.58189	0.99868	0.99871	1	17728	0	0
PSMD4	4	0.0011236	0.0037934	0.132476	514	3	-1.0445	0.97919	0.97928	1	16981	0	0
DYNC1H1	4	0.0011313	0.0038082	0.132736	515	2	-1.5563	0.35116	0.36953	1	6440	1	0.44047
HMGCS1	4	0.0011592	0.0038949	0.135495	516	3	-0.73886	0.9978	0.99784	1	17643	0	0
DDX21	4	0.0011729	0.0039228	0.136191	517	2	-1.1231	0.68214	0.68142	1	11634	0	0
EIF5B	4	0.0011755	0.00393	0.136191	518	3	-0.65749	0.989	0.98913	1	17263	0	0
ORAOV1	4	0.0011919	0.0039651	0.137109	519	3	-0.59727	0.21626	0.27015	1	4772	1	0.44094
SMC5	4	0.001194	0.0039716	0.137109	520	3	-0.66042	0.99634	0.99641	1	17568	0	0
MED9	4	0.0011984	0.0039843	0.137282	521	3	-0.7088	0.87164	0.87123	1	14821	0	0
KPNA2	4	0.0012258	0.0040605	0.139642	522	3	-0.76871	0.8832	0.88272	1	15028	0	0
PSMD6	4	0.0012367	0.0040978	0.140656	523	3	-0.88075	0.3361	0.35767	1	6226	1	0.33967
PTPN23	4	0.0012491	0.0041323	0.140987	524	3	-0.84317	0.96496	0.96488	1	16648	0	0
CDC37	4	0.0012511	0.0041356	0.140987	525	3	-1.2289	0.99873	0.99873	1	17736	0	0
MED6	4	0.0012584	0.0041482	0.140987	526	2	-1.3598	0.76578	0.76527	1	12991	0	0
EXOSC8	4	0.0012589	0.0041493	0.140987	527	3	-0.82565	0.94146	0.94132	1	16126	0	0
MED30	4	0.0012608	0.0041537	0.140987	528	2	-1.3125	0.38189	0.39456	1	6862	1	0.33712
USP7	4	0.0012612	0.0041542	0.140987	529	3	-0.89311	0.87726	0.87676	1	14920	0	0
RPS3	4	0.0012656	0.0041691	0.141224	530	3	-1.2114	0.99884	0.99883	1	17744	0	0
MPHOSPH8	4	0.0012715	0.0041833	0.141441	531	3	-0.62756	0.0073168	0.019679	0.7918	435	1	1.0819
XRN2	4	0.001278	0.0041976	0.141658	532	3	-0.72466	0.38951	0.4009	1	6964	1	0.31204
MOB4	4	0.0012875	0.004219	0.142114	533	3	-0.73042	0.25887	0.30001	1	5296	1	0.39724
SMC3	4	0.0012924	0.0042313	0.142265	534	3	-1.2378	0.99546	0.99556	1	17533	0	0
C7orf10	4	0.0013233	0.0043237	0.145101	537	3	-0.72449	0.82732	0.82669	1	14068	0	0
ILK	4	0.0013308	0.0043385	0.145328	538	2	-1.2475	0.016385	0.042026	0.801752	931	1	2.5218
DDOST	4	0.0013368	0.0043528	0.145535	539	2	-1.1553	0.89311	0.89271	1	15201	0	0
MRP63	4	0.0013457	0.0043736	0.145893	540	3	-0.77769	0.99574	0.99582	1	17546	0	0
TKT	4	0.0013481	0.0043796	0.145893	541	3	-0.65028	0.99834	0.99837	1	17688	0	0
SKA2	4	0.0013542	0.0043955	0.145903	543	2	-1.1257	0.58563	0.58487	1	10061	0	0
PFN1	4	0.0013545	0.0043961	0.145903	544	3	-0.6687	0.58548	0.58474	1	10059	0	0
CTCF	4	0.0013592	0.0044092	0.145913	545	3	-0.99824	0.96173	0.96162	1	16568	0	0
ZCCHC9	4	0.0013605	0.0044125	0.145913	546	3	-0.52884	0.8436	0.84297	1	14355	0	0
PPA1	4	0.0013705	0.0044356	0.146284	547	3	-0.67167	0.88313	0.88265	1	15025	0	0
POLR2E	4	0.0013718	0.00444	0.146284	548	3	-0.8864	0.85019	0.84957	1	14465	0	0
FAM35A	4	0.0013768	0.0044493	0.146324	549	2	-1.1503	0.10184	0.1688	0.975339	3085	1	0.60937
SLC7A6OS	4	0.001389	0.0044844	0.14721	550	3	-1.0168	0.94483	0.94466	1	16202	0	0
AMDHD2	4	0.001393	0.0044926	0.147212	551	3	-0.4837	0.99857	0.99858	1	17711	0	0
IPO7	4	0.0014028	0.0045244	0.147917	552	3	-0.58919	0.41106	0.41903	1	7275	1	0.30556
PSMD7	4	0.0014068	0.0045337	0.147917	553	3	-0.60833	0.99881	0.99879	1	17741	0	0
TBCB	4	0.0014124	0.0045469	0.147917	554	3	-0.85749	0.99161	0.99173	1	17362	0	0
SPC24	3	0.0015926	0.0045409	0.147917	570	2	-1.0986	0.3966	0.39694	1	7069	1	0.23612
RTCB	4	0.0014414	0.004633	0.150447	555	3	-0.63354	0.9991	0.99909	1	17771	0	0
BANF1	4	0.0014605	0.0046834	0.151812	556	3	-0.63157	0.85765	0.85719	1	14598	0	0
METTL16	4	0.0014664	0.0047015	0.152126	557	3	-0.78037	0.9981	0.99814	1	17668	0	0
COASY	4	0.001484	0.0047509	0.153209	558	3	-0.4814	0.84728	0.84667	1	14413	0	0
PPP3CB	4	0.0014849	0.004752	0.153209	559	3	-0.48655	0.52956	0.52879	1	9095	0	0
ANKRD49	4	0.0015001	0.0047942	0.154159	560	3	-0.53346	0.95724	0.95714	1	16462	0	0
OLFML3	4	0.0015027	0.0048002	0.154159	561	3	-0.55986	0.82428	0.82373	1	14023	0	0
YARS	4	0.0015061	0.0048074	0.154159	562	3	-0.93499	0.99412	0.99424	1	17461	0	0
SNAPC3	4	0.0015087	0.0048156	0.154159	563	3	-0.73587	0.99684	0.99688	1	17593	0	0
WDR18	4	0.0015129	0.0048282	0.154226	564	3	-1.0249	0.19778	0.25745	1	4564	1	0.49644
KANSL3	4	0.0015146	0.0048348	0.154226	565	3	-0.90088	0.91017	0.90992	1	15511	0	0
HAUS8	4	0.0015643	0.004956	0.157813	566	2	-1.1281	0.67547	0.67473	1	11510	0	0
C20orf196	4	0.0015709	0.0049741	0.158111	567	3	-0.67833	0.9217	0.92149	1	15741	0	0
PEX12	4	0.0015762	0.0049922	0.158407	568	3	-0.54477	0.97126	0.97121	1	16790	0	0
RRS1	4	0.0015858	0.0050136	0.158807	569	2	-1.205	0.95359	0.95344	1	16371	0	0
C12orf45	4	0.0016071	0.005075	0.160471	571	3	-0.84121	0.05701	0.10321	0.914022	2016	1	0.58174
ELMSAN1	4	0.001617	0.0050997	0.160969	572	3	-0.54927	0.9847	0.98476	1	17131	0	0
RHOQ	4	0.0016541	0.0051989	0.163816	573	2	-1.4388	0.14222	0.22086	0.99367	3958	1	0.62099
SNAPC2	4	0.0016703	0.0052351	0.164669	574	3	-0.6973	0.97685	0.97689	1	16916	0	0
RNASEH1	4	0.0016812	0.005262	0.165163	575	3	-0.75104	0.3446	0.3643	1	6350	1	0.33403
EXOSC7	4	0.0016849	0.0052691	0.165163	576	3	-0.72916	0.97688	0.97692	1	16917	0	0
CHEK1	4	0.0016986	0.0052982	0.165533	577	3	-0.58381	0.92576	0.92553	1	15830	0	0
NOP56	4	0.0016996	0.0052993	0.165533	578	3	-0.83922	0.98927	0.98938	1	17274	0	0
SYMPK	4	0.0017125	0.0053371	0.166427	579	3	-0.94389	0.9976	0.99762	1	17634	0	0
RAC1	4	0.0017433	0.0054298	0.168666	580	3	-0.61671	0.80985	0.80939	1	13778	0	0
DHX8	4	0.0017452	0.0054331	0.168666	581	3	-0.57785	0.99811	0.99815	1	17671	0	0
WDR33	4	0.0017461	0.0054369	0.168666	582	3	-0.71237	0.97267	0.97263	1	16819	0	0
QRSL1	4	0.0017692	0.0055011	0.170363	583	3	-0.53632	0.99369	0.9938	1	17448	0	0
LSM10	4	0.0017977	0.0055789	0.172444	584	2	-0.98702	0.98129	0.98137	1	17040	0	0
DNLZ	4	0.0018064	0.005597	0.172444	585	2	-1.376	0.94483	0.94466	1	16203	0	0
C11orf57	4	0.0018107	0.0056064	0.172444	586	3	-0.44467	0.99866	0.99867	1	17721	0	0
EIF3D	4	0.0018156	0.0056184	0.172444	587	3	-0.63116	0.99833	0.99835	1	17686	0	0
ZFP91	4	0.0018165	0.0056212	0.172444	588	3	-0.62988	0.82586	0.82522	1	14046	0	0
MCM2	4	0.0018179	0.0056256	0.172444	589	2	-1.027	0.89001	0.88959	1	15145	0	0
NCOA6	4	0.001831	0.0056628	0.173292	590	3	-0.73441	0.99786	0.9979	1	17646	0	0
RPS14	4	0.0018368	0.0056793	0.173502	591	3	-0.60106	0.99078	0.99089	1	17326	0	0
WBSCR22	4	0.0018703	0.0057747	0.176119	592	2	-1.1803	0.272	0.30943	1	5447	1	0.37119
TINF2	4	0.0018966	0.0058433	0.177826	593	3	-0.56499	0.9652	0.9651	1	16654	0	0
ATP5D	4	0.0018996	0.0058504	0.177826	594	3	-0.61699	0.82226	0.82172	1	13993	0	0
POLR1E	4	0.0019234	0.0059189	0.179607	595	3	-1.0262	0.96002	0.95988	1	16523	0	0
TRIM28	4	0.0019396	0.0059551	0.180121	596	3	-0.7423	0.24102	0.28735	1	5078	1	0.42375
IPO9	4	0.0019446	0.0059655	0.180121	597	3	-0.53959	0.95524	0.95508	1	16415	0	0
QTRTD1	4	0.0019487	0.0059765	0.180121	598	3	-0.44186	0.97896	0.97905	1	16971	0	0
SEMA6B	4	0.0019507	0.005982	0.180121	599	3	-0.56494	0.90486	0.90452	1	15415	0	0
PSMB1	4	0.0019532	0.0059869	0.180121	600	3	-0.88155	0.92244	0.92226	1	15755	0	0
PPIF	4	0.0019562	0.0059957	0.180121	601	3	-0.58075	0.99155	0.99166	1	17354	0	0
CDC40	4	0.0019669	0.0060286	0.180808	602	3	-1.3405	0.99679	0.99684	1	17589	0	0
RBX1	4	0.0020088	0.0061388	0.183619	603	3	-0.91317	0.55522	0.55428	1	9537	0	0
PLEKHD1	4	0.0020098	0.0061427	0.183619	604	2	-0.93936	0.65395	0.65323	1	11165	0	0
ALYREF	4	0.0020211	0.0061756	0.184298	605	3	-0.54127	0.95419	0.95403	1	16387	0	0
RPL11	4	0.0020638	0.0062781	0.187049	606	3	-1.3189	0.99458	0.99468	1	17487	0	0
EIF2S1	4	0.0020869	0.0063406	0.1886	607	3	-0.63373	0.44542	0.44911	1	7768	1	0.42879
ANKLE2	4	0.0021149	0.0064212	0.190684	608	2	-0.92997	0.9714	0.97136	1	16794	0	0
RRP9	4	0.0021211	0.0064404	0.19094	609	2	-0.8694	0.99811	0.99815	1	17670	0	0
CLASRP	4	0.0021305	0.006458	0.191023	610	3	-1.1606	0.9423	0.94216	1	16137	0	0
POLR2I	4	0.0021367	0.006475	0.191023	611	3	-0.98387	0.90283	0.90248	1	15388	0	0
FAM89B	4	0.0021369	0.006475	0.191023	612	3	-0.69787	0.64703	0.64642	1	11055	0	0
FARSA	4	0.0021551	0.0065227	0.192116	613	3	-1.1102	0.23547	0.28345	1	5008	1	0.42272
PRPF4	4	0.0021637	0.0065463	0.192497	614	3	-0.57408	0.99907	0.99905	1	17768	0	0
INTS8	4	0.0021843	0.0065962	0.193649	615	3	-1.007	0.99888	0.99887	1	17748	0	0
NUP188	4	0.0021965	0.0066225	0.194106	616	2	-1.0119	0.88319	0.88271	1	15027	0	0
ECD	4	0.0022105	0.0066647	0.195027	617	3	-0.75223	0.94495	0.94478	1	16206	0	0
ATR	4	0.0022251	0.0067059	0.195913	618	2	-1.2125	0.008781	0.023355	0.792368	511	1	0.93086
YRDC	4	0.0022413	0.0067464	0.196511	619	3	-0.67361	0.99873	0.99872	1	17734	0	0
MRPL39	4	0.0022424	0.0067481	0.196511	620	3	-0.42618	0.67901	0.67828	1	11571	0	0
ZFP36L1	4	0.0022468	0.0067607	0.196561	621	3	-0.72286	0.97389	0.97383	1	16846	0	0
PDCD2	4	0.0022603	0.0067941	0.196899	622	3	-1.0694	0.87916	0.87864	1	14952	0	0
RPL30	2	0.0035238	0.0067854	0.196899	738	2	-0.98006	0.99181	0.99165	1	17370	0	0
PSMC5	4	0.0022964	0.0068802	0.198438	623	3	-0.78249	0.62794	0.62738	1	10747	0	0
CDC23	4	0.0022981	0.0068863	0.198438	624	3	-0.65212	0.96934	0.96924	1	16741	0	0
RSU1	4	0.0022992	0.0068885	0.198438	625	3	-1.101	0.17816	0.24431	1	4344	1	0.45749
PIK3C3	4	0.0023004	0.0068912	0.198438	626	3	-0.51254	0.93821	0.93808	1	16068	0	0
TRAPPC11	4	0.0023185	0.0069444	0.199652	627	2	-0.93863	0.98927	0.98939	1	17275	0	0
EGLN1	4	0.0023399	0.0069992	0.200908	628	3	-0.6216	0.99623	0.99631	1	17562	0	0
NOL12	4	0.0023502	0.007025	0.201203	629	3	-0.73018	0.51619	0.51551	1	8860	1	0.23945
ATP6V1B2	4	0.0023564	0.0070382	0.201203	630	3	-0.56575	0.99316	0.99327	1	17427	0	0
RPL19	4	0.002361	0.0070508	0.201203	631	2	-0.8889	0.25624	0.29817	1	5262	1	0.38697
DHX15	4	0.0023616	0.0070541	0.201203	632	3	-0.57768	0.99472	0.99483	1	17495	0	0
RPL3	4	0.0023799	0.0071023	0.202035	633	3	-0.96525	0.99759	0.99761	1	17633	0	0
EGR2	4	0.0023811	0.0071056	0.202035	634	3	-0.56267	0.051032	0.094318	0.906766	1858	1	0.81853
RBM39	4	0.0023972	0.0071489	0.202606	635	3	-0.74077	0.91265	0.91246	1	15553	0	0
SF3B4	4	0.0024018	0.0071594	0.202606	636	3	-0.90756	0.99797	0.99801	1	17654	0	0
NUDT21	2	0.0036983	0.0071396	0.202606	755	2	-0.92245	0.9963	0.9962	1	17566	0	0
RRP1	4	0.0024157	0.0072054	0.20359	637	3	-0.94138	0.99264	0.99276	1	17404	0	0
DHX37	4	0.002427	0.0072367	0.204154	638	3	-0.96631	0.80605	0.80564	1	13710	0	0
RAD21	4	0.0024448	0.0072866	0.205241	639	3	-1.0251	0.96511	0.96501	1	16651	0	0
CCT8	4	0.0024604	0.0073321	0.206201	640	2	-0.97772	0.94791	0.94782	1	16257	0	0
SEPSECS	4	0.0024659	0.0073458	0.206265	641	3	-0.61709	0.94768	0.94758	1	16252	0	0
RPN1	4	0.0024805	0.0073743	0.206737	642	2	-1.2962	0.91568	0.91548	1	15615	0	0
RIOK2	4	0.0024906	0.0074001	0.206737	643	3	-0.83534	0.92098	0.92077	1	15726	0	0
DPAGT1	4	0.0024974	0.0074133	0.206737	644	3	-1.043	0.98553	0.9856	1	17155	0	0
CDC45	4	0.0025002	0.0074198	0.206737	645	3	-0.81641	0.98968	0.98978	1	17285	0	0
RPL13	3	0.0026452	0.0074198	0.206737	662	3	-1.4598	0.99735	0.99738	1	17621	0	0
SUDS3	4	0.0025061	0.0074347	0.20683	646	3	-0.80876	0.052393	0.096349	0.910661	1891	1	0.84386
RAD51C	4	0.0025144	0.0074522	0.206881	647	3	-0.8685	0.99684	0.99688	1	17594	0	0
NOL10	4	0.0025188	0.0074654	0.206881	648	3	-0.54976	0.94211	0.94198	1	16134	0	0
DGCR8	4	0.002521	0.0074708	0.206881	649	2	-0.86756	0.95324	0.95309	1	16364	0	0
WAPAL	4	0.0025264	0.0074829	0.206897	650	3	-0.48395	0.95782	0.95773	1	16471	0	0
CDK9	4	0.002538	0.0075197	0.207595	651	3	-0.99704	0.99854	0.99855	1	17707	0	0
NHP2	4	0.002555	0.0075646	0.208275	652	2	-1.2945	0.89461	0.89423	1	15226	0	0
NDUFB10	4	0.0025563	0.0075674	0.208275	653	3	-0.61133	0.9922	0.99233	1	17385	0	0
UBE3D	4	0.0025618	0.00758	0.208305	654	3	-0.74499	0.80026	0.79987	1	13598	0	0
C16orf80	4	0.0025687	0.0075964	0.20844	655	2	-0.88164	0.077712	0.13388	0.956872	2507	2	0.40663
CTDNEP1	4	0.0025744	0.0076129	0.208574	656	3	-0.80864	0.9985	0.99852	1	17700	0	0
ERCC6L2	4	0.0025805	0.0076293	0.208708	657	3	-0.56152	0.99717	0.9972	1	17609	0	0
ATP6V0C	4	0.0026121	0.0077088	0.210565	658	3	-0.96193	0.99848	0.99851	1	17697	0	0
PRMT1	4	0.0026182	0.0077275	0.210755	659	3	-0.67832	0.78255	0.78209	1	13276	0	0
CHMP4B	4	0.0026378	0.007779	0.211841	660	3	-0.42718	0.87869	0.8782	1	14942	0	0
TUBGCP3	4	0.0026427	0.0077938	0.211924	661	3	-0.44217	0.42566	0.43167	1	7491	1	0.31061
KLF16	4	0.0026823	0.0078882	0.213812	663	3	-0.86072	0.99719	0.99722	1	17611	0	0
WDR46	4	0.0026862	0.0078991	0.213812	664	2	-1.0216	0.91274	0.91254	1	15555	0	0
MRPL33	4	0.0026897	0.0079106	0.213812	665	2	-1.1389	0.70497	0.7042	1	11991	0	0
MSTO1	4	0.0026897	0.0079106	0.213812	666	3	-0.95961	0.56802	0.56708	1	9759	0	0
SKA3	4	0.0027022	0.007943	0.214366	667	3	-0.59919	0.58299	0.58223	1	10019	0	0
RNF4	4	0.0027347	0.0080236	0.216218	668	3	-0.74905	0.98931	0.98943	1	17277	0	0
RNF145	4	0.0027529	0.0080763	0.217313	669	2	-1.0415	0.097582	0.16266	0.971382	2983	2	0.28083
BCAP31	4	0.0027625	0.0080998	0.217623	670	3	-0.77167	0.99412	0.99424	1	17462	0	0
COG8	4	0.0027714	0.00813	0.218064	671	3	-0.51773	0.93531	0.9351	1	16007	0	0
PRKAG1	4	0.0027752	0.0081404	0.218064	672	3	-0.55486	0.95252	0.95238	1	16350	0	0
CCDC115	4	0.0027803	0.0081547	0.218122	673	3	-1.2071	0.97902	0.97912	1	16974	0	0
TOMM20	4	0.0027892	0.0081755	0.218356	674	3	-0.46088	0.98034	0.98042	1	17012	0	0
WDR5	4	0.0028015	0.0082123	0.218837	675	2	-1.0146	0.93859	0.93845	1	16072	0	0
CDAN1	4	0.0028027	0.0082177	0.218837	676	2	-1.3375	0.93688	0.93673	1	16043	0	0
KIF27	4	0.0028147	0.0082589	0.219605	677	3	-0.55853	0.85077	0.85018	1	14474	0	0
TIMM50	4	0.0028187	0.0082709	0.219605	678	3	-0.76558	0.89884	0.8985	1	15314	0	0
SLC6A8	4	0.002825	0.008289	0.219763	679	3	-0.47625	0.93983	0.9397	1	16092	0	0
THAP1	4	0.0028443	0.0083411	0.220311	680	3	-0.84964	0.91933	0.91913	1	15697	0	0
PMVK	4	0.0028456	0.0083461	0.220311	681	3	-0.77334	0.99855	0.99856	1	17708	0	0
NUP62	4	0.0028494	0.0083554	0.220311	682	3	-0.59214	0.98355	0.98362	1	17100	0	0
MTOR	4	0.0028533	0.0083647	0.220311	683	3	-0.54128	0.99515	0.99524	1	17517	0	0
WDR55	4	0.0028559	0.0083707	0.220311	684	3	-0.46901	0.98309	0.98318	1	17088	0	0
MGAT2	4	0.0028663	0.0083971	0.220683	685	3	-0.69802	0.99188	0.99201	1	17373	0	0
ATP2A2	4	0.0028845	0.0084442	0.221101	686	3	-0.74712	0.95975	0.95963	1	16514	0	0
RPS8	3	0.0030098	0.00843	0.221101	696	2	-0.83255	0.94811	0.94834	1	16262	0	0
GGNBP2	3	0.0030177	0.0084497	0.221101	697	3	-0.75549	0.99681	0.99685	1	17591	0	0
RPAP2	4	0.0029146	0.0085243	0.222722	687	1	-2.0746	0.89223	0.89182	1	15183	0	0
NARS	4	0.0029197	0.0085363	0.222722	688	3	-0.72121	0.079629	0.13672	0.959561	2553	1	0.58438
RPS23	4	0.0029342	0.0085725	0.223344	689	3	-0.55519	0.14409	0.22208	0.994459	3975	1	0.40492
MED16	4	0.0029421	0.0085923	0.223536	690	3	-0.53202	0.99396	0.99406	1	17456	0	0
ACTR6	4	0.002958	0.0086323	0.223934	691	2	-1.1552	0.5601	0.55918	1	9618	0	0
KIAA1524	4	0.0029654	0.0086493	0.223934	692	2	-1.0658	0.80946	0.80901	1	13768	0	0
NHLRC2	4	0.0029686	0.0086553	0.223934	693	3	-0.56573	0.4015	0.41103	1	7155	1	0.31832
POLR1C	4	0.0029699	0.0086603	0.223934	694	3	-0.47948	0.97781	0.97791	1	16945	0	0
NUP50	4	0.0029727	0.0086696	0.223934	695	2	-1.3541	0.95552	0.95535	1	16423	0	0
TSEN34	4	0.0030246	0.0088007	0.226911	698	3	-0.54668	0.87273	0.87231	1	14843	0	0
SF3B2	4	0.0030277	0.00881	0.226911	699	1	-1.7769	0.11737	0.1912	0.97924	3478	1	0.79005
KAT5	4	0.003054	0.0088698	0.227772	700	2	-1.3361	0.011536	0.030165	0.792368	664	1	1.114
FDX1L	4	0.0030577	0.0088807	0.227772	701	2	-1.0894	0.87948	0.87895	1	14956	0	0
MASTL	4	0.0030583	0.0088813	0.227772	702	3	-0.61375	0.99654	0.99659	1	17573	0	0
SF3B5	4	0.0030688	0.0089071	0.228109	703	2	-1.1304	0.80484	0.80442	1	13677	0	0
MED26	4	0.0030987	0.0089761	0.229553	704	3	-0.97821	0.94395	0.94381	1	16178	0	0
PPP1CB	4	0.0031319	0.0090628	0.230686	705	3	-0.63184	0.99912	0.99911	1	17773	0	0
PUF60	4	0.0031325	0.0090633	0.230686	706	2	-1.0711	0.97491	0.9749	1	16872	0	0
CTXN1	4	0.0031363	0.0090716	0.230686	707	2	-1.1973	0.99272	0.99284	1	17406	0	0
HIST1H2BK	3	0.0032414	0.0090458	0.230686	714	3	-0.52803	0.99676	0.9968	1	17587	0	0
DDX51	4	0.0031514	0.00911	0.231336	708	3	-0.57631	0.99839	0.99841	1	17690	0	0
CDC7	4	0.0031815	0.009196	0.233195	709	3	-0.97407	0.80964	0.80917	1	13773	0	0
SPTLC2	4	0.0031982	0.0092394	0.233965	710	3	-0.46126	0.90609	0.90578	1	15431	0	0
ENO1	4	0.0032044	0.0092542	0.234011	711	2	-1.0447	0.99724	0.99727	1	17616	0	0
DDX10	4	0.0032296	0.0093282	0.235554	712	3	-0.5246	0.99121	0.99132	1	17339	0	0
SLC3A2	4	0.0032387	0.0093551	0.235902	713	3	-0.77096	0.31076	0.33827	1	5907	1	0.33005
EXOSC6	4	0.0032538	0.0094	0.236679	715	2	-1.4685	0.94324	0.94309	1	16162	0	0
SAFB	4	0.0032584	0.0094121	0.236679	716	3	-0.45197	0.9988	0.99879	1	17740	0	0
TUBGCP4	4	0.0032694	0.0094412	0.237039	717	2	-0.86014	0.43112	0.4365	1	7563	1	0.38841
SRSF6	4	0.003274	0.0094527	0.237039	718	3	-0.5321	0.48631	0.48675	1	8377	1	0.25784
FTSJ3	4	0.0032881	0.0094872	0.237576	719	3	-1.2606	0.99762	0.99764	1	17636	0	0
BRCA2	4	0.0032995	0.0095147	0.237931	720	3	-0.55744	0.95859	0.95851	1	16487	0	0
YY1	4	0.0033094	0.0095382	0.237931	721	3	-0.4696	0.98527	0.98534	1	17149	0	0
MSRB1	4	0.0033103	0.009541	0.237931	722	2	-0.78606	0.22584	0.27675	1	4885	1	0.44082
RNF168	4	0.003318	0.0095635	0.238163	723	3	-0.50877	0.70411	0.70334	1	11967	0	0
MEMO1	4	0.0033389	0.0096139	0.238897	724	2	-0.79865	0.96345	0.96334	1	16609	0	0
TAZ	4	0.0033408	0.0096194	0.238897	725	3	-0.78871	0.99894	0.99894	1	17755	0	0
SLC35B2	4	0.0033638	0.0096792	0.240051	726	3	-0.80912	0.9875	0.98758	1	17211	0	0
SIGMAR1	4	0.0033753	0.009711	0.24051	727	3	-0.5549	0.99405	0.99416	1	17459	0	0
NPR2	4	0.0033941	0.0097499	0.241143	728	3	-0.46463	0.99861	0.99862	1	17714	0	0
RPL7A	4	0.0034013	0.0097675	0.241247	729	2	-0.90877	0.39986	0.40969	1	7124	1	0.32338
RPL34	1	0.0098511	0.0097861	0.241377	1100	1	-1.1074	0.99015	0.99015	1	17303	0	0
DNTTIP1	4	0.0034231	0.0098228	0.241953	730	3	-0.41648	0.97807	0.97816	1	16955	0	0
HTRA2	4	0.0034327	0.0098453	0.242176	731	2	-0.85616	0.9954	0.99548	1	17530	0	0
NOB1	4	0.0034552	0.0099095	0.243146	732	3	-0.62344	0.77986	0.77936	1	13236	0	0
PSMB3	4	0.0034564	0.0099117	0.243146	733	2	-1.3667	0.70388	0.7031	1	11964	0	0
NOL9	4	0.0034676	0.0099429	0.243386	734	3	-0.60548	0.99504	0.99513	1	17510	0	0
HIST1H3A	4	0.0034713	0.0099484	0.243386	735	3	-0.41042	0.99769	0.99771	1	17642	0	0
TAF13	4	0.0034959	0.010019	0.244772	736	2	-0.78309	0.76576	0.76525	1	12990	0	0
RPL28	4	0.0035074	0.010049	0.24519	737	3	-0.85969	0.80497	0.80455	1	13681	0	0
FAM63A	4	0.0035348	0.010107	0.246225	739	3	-0.4433	0.85776	0.85731	1	14599	0	0
NCAPD2	4	0.0035397	0.010121	0.246225	740	2	-1.2491	0.274	0.3109	1	5472	1	0.39812
DNAJB2	4	0.0035452	0.010133	0.246225	741	3	-0.70952	0.99866	0.99868	1	17723	0	0
TOP2A	4	0.0035795	0.010219	0.247984	742	3	-0.45738	0.99305	0.99316	1	17421	0	0
PTK2	4	0.0035928	0.010249	0.248328	743	2	-1.181	0.85904	0.85858	1	14617	0	0
DDX54	4	0.0035975	0.01026	0.248328	744	3	-0.51604	0.73631	0.73575	1	12509	0	0
SHQ1	4	0.0036119	0.01031	0.248843	745	2	-0.86999	0.90706	0.90679	1	15449	0	0
CYB561D1	4	0.0036231	0.010339	0.248843	746	3	-0.62438	0.99904	0.99902	1	17763	0	0
TOMM20L	4	0.0036246	0.010344	0.248843	747	3	-0.50172	0.99486	0.99496	1	17499	0	0
TLCD1	4	0.0036281	0.010351	0.248843	748	2	-0.99166	0.97093	0.97086	1	16783	0	0
TSR1	4	0.0036321	0.010365	0.248843	749	2	-1.0714	0.99859	0.9986	1	17713	0	0
ALG14	4	0.0036362	0.010374	0.248843	750	2	-1.2109	0.88483	0.88435	1	15052	0	0
REST	4	0.0036413	0.010396	0.248843	751	3	-0.71598	0.998	0.99803	1	17659	0	0
MGAT1	4	0.0036428	0.010399	0.248843	752	3	-0.53504	0.8851	0.88462	1	15059	0	0
KIAA1429	4	0.0036458	0.010406	0.248843	753	3	-0.46235	0.9989	0.99889	1	17750	0	0
COPS3	4	0.0036534	0.010427	0.249024	754	3	-0.49466	0.99884	0.99883	1	17743	0	0
SNW1	4	0.0037067	0.010562	0.2519	756	3	-0.57302	0.99879	0.99878	1	17739	0	0
DPH5	4	0.0037313	0.010619	0.252939	757	3	-0.84706	0.20782	0.26433	1	4688	1	0.46029
CLTA	4	0.0037544	0.010676	0.253962	758	3	-0.56741	0.93178	0.93146	1	15944	0	0
EHD1	4	0.0037683	0.010716	0.254349	759	3	-0.54153	0.98183	0.98192	1	17053	0	0
WBP11	4	0.0037699	0.010721	0.254349	760	3	-0.70889	0.90859	0.9083	1	15482	0	0
COPA	4	0.0037791	0.010743	0.254409	761	2	-1.0842	0.41819	0.42516	1	7380	1	0.46124
TSFM	4	0.0037823	0.010751	0.254409	762	3	-0.47551	0.98839	0.98849	1	17240	0	0
NSL1	4	0.0038204	0.010849	0.255664	763	2	-1.0208	0.57503	0.57422	1	9875	0	0
SLC25A33	4	0.0038212	0.010849	0.255664	764	3	-0.54765	0.80235	0.8019	1	13637	0	0
HTATSF1	4	0.0038259	0.01086	0.255664	765	3	-0.74172	0.99081	0.99093	1	17327	0	0
MON2	4	0.0038266	0.010861	0.255664	766	3	-1.1287	0.47541	0.4765	1	8219	1	0.29254
SF1	4	0.0038447	0.010911	0.256504	767	3	-0.8233	0.99211	0.99223	1	17379	0	0
MZT1	2	0.0057027	0.010926	0.256518	874	2	-0.9799	0.9943	0.99415	1	17474	0	0
VMP1	4	0.0038578	0.010943	0.256584	768	2	-0.82812	0.99417	0.99429	1	17468	0	0
DHPS	4	0.0038995	0.011044	0.258626	769	3	-1.3209	0.9582	0.95811	1	16482	0	0
TRPC4AP	4	0.00393	0.01111	0.259776	770	3	-0.55652	0.9907	0.9908	1	17324	0	0
CMPK1	4	0.003933	0.011122	0.259776	771	2	-0.93695	0.24088	0.28724	1	5076	1	0.54138
EXOSC3	4	0.0039794	0.01124	0.262191	772	2	-0.99647	0.80406	0.80363	1	13663	0	0
DHX9	4	0.0039987	0.011293	0.263092	773	3	-0.57551	0.9886	0.98873	1	17251	0	0
SLC22A4	4	0.0040245	0.011371	0.264577	774	3	-0.47161	0.94939	0.94929	1	16291	0	0
EED	4	0.0040854	0.011513	0.267244	775	3	-0.69185	0.97821	0.97829	1	16957	0	0
DEXI	4	0.0040985	0.011554	0.267244	776	3	-0.7987	0.98398	0.98404	1	17108	0	0
DBR1	4	0.0041013	0.011558	0.267244	777	2	-1.1958	0.99849	0.99851	1	17698	0	0
MRPL28	4	0.0041058	0.011569	0.267244	778	3	-0.65917	0.88542	0.88495	1	15065	0	0
EEF1G	4	0.0041074	0.011572	0.267244	779	3	-0.58861	0.9931	0.99321	1	17424	0	0
RAPGEF6	4	0.0041091	0.011575	0.267244	780	3	-0.38627	0.92242	0.92224	1	15754	0	0
SARNP	4	0.0041403	0.011658	0.268825	781	3	-0.76948	0.76766	0.76718	1	13030	0	0
NUP153	4	0.004165	0.011714	0.269235	782	3	-0.48223	0.93013	0.92986	1	15914	0	0
H2AFZ	4	0.0041652	0.011715	0.269235	783	2	-0.91007	0.99693	0.99697	1	17604	0	0
C2CD3	4	0.0041675	0.011721	0.269235	784	3	-0.57588	0.92798	0.9277	1	15875	0	0
ZBTB12	4	0.0042097	0.011833	0.271417	785	3	-0.46259	0.99413	0.99424	1	17464	0	0
SNRNP27	4	0.004215	0.011846	0.271417	786	3	-1.5311	0.99499	0.99508	1	17508	0	0
MRPL13	4	0.0042314	0.011896	0.272214	787	3	-0.83632	0.99161	0.99173	1	17361	0	0
SUCO	4	0.0042581	0.011961	0.273361	788	3	-0.59828	0.97873	0.97881	1	16965	0	0
NAA20	4	0.0042682	0.011978	0.273404	789	3	-0.9462	0.64071	0.64012	1	10946	0	0
SLFNL1	4	0.004285	0.012024	0.274109	790	3	-0.92491	0.9969	0.99693	1	17600	0	0
VPS35	4	0.0043035	0.012066	0.274712	791	3	-0.56992	0.99328	0.99339	1	17432	0	0
EXOSC4	4	0.0043242	0.012117	0.275085	792	3	-1.1209	0.96444	0.96436	1	16633	0	0
TUBG1	4	0.0043272	0.012123	0.275085	793	2	-1.1868	0.96259	0.96248	1	16589	0	0
DTX2	4	0.004333	0.012136	0.275085	794	2	-0.75918	0.55669	0.55575	1	9567	0	0
PAXBP1	4	0.0043348	0.012143	0.275085	795	3	-0.55034	0.98068	0.98076	1	17021	0	0
RBBP6	4	0.0043424	0.012163	0.275199	796	3	-0.57898	0.77573	0.77522	1	13164	0	0
UBE2K	4	0.0043645	0.012217	0.276069	797	3	-0.53197	0.9901	0.99019	1	17301	0	0
MAK16	4	0.0043836	0.012265	0.276616	798	2	-0.93532	0.056793	0.1029	0.914022	2010	1	0.60188
PMPCA	4	0.0043858	0.012272	0.276616	799	3	-0.64272	0.97787	0.97797	1	16949	0	0
PSMB6	4	0.0043948	0.012293	0.27674	800	2	-0.64887	0.64484	0.64425	1	11013	0	0
TRMT6	4	0.0044691	0.012489	0.280797	801	3	-0.42878	0.92844	0.9282	1	15885	0	0
C11orf85	4	0.0045125	0.012596	0.282621	802	3	-0.40095	0.99288	0.99301	1	17415	0	0
FNTB	4	0.0045142	0.012601	0.282621	803	3	-0.75763	0.9485	0.9484	1	16273	0	0
ATP6V1G1	4	0.0045439	0.012674	0.283712	804	3	-1.0007	0.66676	0.66612	1	11361	0	0
PHB2	4	0.0045468	0.012681	0.283712	805	3	-0.63228	0.69413	0.69341	1	11821	0	0
SMC2	4	0.0045666	0.012734	0.284425	806	3	-0.84634	0.61474	0.61402	1	10530	0	0
AURKAIP1	4	0.0045771	0.012754	0.284425	807	3	-0.43173	0.99841	0.99843	1	17693	0	0
C1QBP	4	0.0045789	0.012762	0.284425	808	3	-0.44169	0.92115	0.92096	1	15728	0	0
SRSF7	4	0.0045829	0.012776	0.284425	809	2	-1.1673	0.99594	0.99602	1	17552	0	0
PMPCB	4	0.0045964	0.012811	0.284855	810	2	-0.95612	0.51787	0.51713	1	8892	1	0.26066
NAA15	4	0.0046418	0.012921	0.286782	811	2	-0.99364	0.77158	0.77112	1	13098	0	0
ARID4A	4	0.004645	0.012929	0.286782	812	3	-0.40409	0.97289	0.97285	1	16824	0	0
SMG7	4	0.0046583	0.012967	0.287256	813	3	-0.5011	0.99447	0.99458	1	17482	0	0
SRSF10	4	0.0047171	0.01314	0.290379	814	3	-0.65913	0.99852	0.99854	1	17704	0	0
SNRNP200	4	0.0047207	0.013152	0.290379	815	3	-0.80989	0.76979	0.7693	1	13066	0	0
CTR9	4	0.0047224	0.013156	0.290379	816	3	-0.44656	0.84824	0.84767	1	14426	0	0
POLR3A	4	0.0047351	0.013191	0.290798	817	3	-0.80212	0.93404	0.9338	1	15985	0	0
SUPT5H	4	0.0047999	0.013355	0.294053	818	3	-0.49633	0.8422	0.84153	1	14333	0	0
TTI2	4	0.0048162	0.013396	0.294124	819	3	-0.93678	0.99182	0.99196	1	17371	0	0
TRAPPC4	4	0.0048199	0.013405	0.294124	820	3	-0.44574	0.98511	0.98519	1	17147	0	0
SPATA5L1	4	0.0048209	0.013407	0.294124	821	2	-0.99837	0.99088	0.991	1	17332	0	0
RPS29	2	0.0070727	0.013462	0.294981	957	2	-0.58109	0.99293	0.99277	1	17417	0	0
GRHPR	4	0.0048599	0.0135	0.295298	822	3	-0.65859	0.83991	0.83922	1	14288	0	0
TUBGCP2	4	0.0048626	0.01351	0.295298	823	2	-0.90332	0.64857	0.64798	1	11081	0	0
FLII	4	0.0048727	0.013535	0.295491	824	3	-0.76303	0.99179	0.99191	1	17369	0	0
SDAD1	4	0.0048918	0.013589	0.296306	825	1	-1.6938	0.49161	0.49174	1	8468	1	0.40729
SLC38A2	4	0.0049001	0.013614	0.29651	826	3	-0.65115	0.99788	0.99791	1	17648	0	0
MAT2A	4	0.0049277	0.013681	0.297596	827	3	-0.51805	0.91223	0.91205	1	15548	0	0
EPDR1	4	0.0049341	0.013697	0.297596	828	3	-0.67128	0.4458	0.44942	1	7774	1	0.25428
CKAP5	4	0.0049665	0.013773	0.298569	829	3	-0.61969	0.96837	0.96827	1	16722	0	0
C19orf52	4	0.0049683	0.013775	0.298569	830	3	-0.6168	0.99791	0.99795	1	17650	0	0
PFDN6	4	0.0049961	0.013844	0.299695	831	3	-0.75168	0.73095	0.73043	1	12428	0	0
ACTR2	4	0.0050741	0.014038	0.303182	832	2	-1.4471	0.98163	0.9817	1	17045	0	0
SRL	3	0.0051447	0.014027	0.303182	835	2	-0.60382	0.97937	0.97953	1	16985	0	0
DHX35	4	0.005114	0.014151	0.305251	833	3	-0.57345	0.97554	0.97551	1	16887	0	0
BAIAP2L1	4	0.0051404	0.01421	0.306157	834	3	-0.45911	0.56264	0.56175	1	9665	0	0
GLRX5	4	0.0051551	0.014243	0.306159	836	2	-1.1118	0.8801	0.87958	1	14967	0	0
PPP1R8	4	0.0051556	0.014244	0.306159	837	3	-0.47721	0.97	0.96991	1	16754	0	0
RBM14	4	0.0051812	0.014318	0.307396	838	3	-0.62885	0.96902	0.96891	1	16735	0	0
PDAP1	4	0.0051935	0.014349	0.307689	839	2	-1.2601	0.97993	0.98003	1	16997	0	0
CDK1	3	0.005408	0.014486	0.310249	850	2	-1.3382	0.71777	0.71786	1	12203	0	0
MCMBP	4	0.0052561	0.014506	0.310315	840	2	-0.9936	0.95807	0.95798	1	16479	0	0
BYSL	4	0.0053135	0.014647	0.312959	841	3	-0.61924	0.078297	0.13476	0.957836	2521	1	0.72113
SEPHS2	4	0.005328	0.014683	0.313362	842	3	-0.53137	0.99619	0.99627	1	17560	0	0
ERCC6L	4	0.0053336	0.014701	0.313366	843	2	-1.1919	0.61959	0.61897	1	10618	0	0
SRFBP1	4	0.0053433	0.014728	0.31358	844	3	-0.59183	0.91376	0.91353	1	15582	0	0
SCAND1	4	0.005359	0.014766	0.313852	845	3	-0.52782	0.98662	0.98668	1	17191	0	0
RRP12	4	0.0053648	0.014785	0.313852	846	3	-0.70867	0.56431	0.56342	1	9691	0	0
OSBP	4	0.0053701	0.014797	0.313852	847	3	-0.6225	0.98893	0.98906	1	17261	0	0
AHCY	4	0.0053843	0.014822	0.313852	848	3	-0.57916	0.96927	0.96916	1	16739	0	0
SLC29A2	4	0.0053999	0.014863	0.313852	849	3	-0.40317	0.97745	0.97751	1	16932	0	0
MVD	4	0.0054116	0.014894	0.313852	851	3	-0.61053	0.45434	0.45712	1	7897	1	0.32449
PSMB5	4	0.0054136	0.0149	0.313852	852	3	-0.67148	0.99894	0.99893	1	17754	0	0
CCAR1	4	0.0054195	0.014918	0.313852	853	3	-0.35016	0.99414	0.99425	1	17465	0	0
TICRR	4	0.0054214	0.014925	0.313852	854	3	-0.67792	0.99317	0.99328	1	17428	0	0
NXF1	4	0.0054253	0.014932	0.313852	855	3	-0.61903	0.98594	0.98601	1	17167	0	0
LSM5	3	0.0056629	0.01491	0.313852	869	2	-1.1721	0.91345	0.91354	1	15576	0	0
PEX19	4	0.0054469	0.014999	0.314562	856	3	-0.39064	0.45864	0.46105	1	7966	1	0.30421
ETV3	4	0.0054528	0.015014	0.314562	857	3	-0.49454	0.74119	0.74065	1	12578	0	0
BLOC1S2	4	0.0054685	0.015053	0.314562	858	3	-0.65187	0.98838	0.98848	1	17239	0	0
RAD17	4	0.0054725	0.015063	0.314562	859	3	-0.55053	0.87093	0.8705	1	14809	0	0
WDR65	4	0.0054804	0.015077	0.314562	860	2	-0.61152	0.47752	0.47847	1	8254	1	0.44215
NAA25	4	0.0054843	0.015088	0.314562	861	3	-0.43184	0.99882	0.99881	1	17742	0	0
TRMT112	3	0.0057492	0.015076	0.314562	878	2	-1.2637	0.96203	0.96226	1	16577	0	0
FAM60A	4	0.0055001	0.015125	0.314898	862	2	-0.84171	0.046947	0.088306	0.902971	1746	2	0.47011
RBMX	1	0.015262	0.015139	0.314898	1373	1	-0.84178	0.98474	0.98477	1	17134	0	0
GPKOW	4	0.0055318	0.015201	0.315835	863	3	-0.69348	0.9809	0.98097	1	17025	0	0
SBNO1	4	0.0055895	0.015357	0.318704	864	3	-0.43794	0.22733	0.27776	1	4902	1	0.67436
DCTN2	4	0.0055974	0.015375	0.318713	865	3	-0.63508	0.96932	0.96922	1	16740	0	0
PSMA3	4	0.0056254	0.015444	0.319767	866	3	-0.4181	0.9757	0.97568	1	16892	0	0
FDXR	4	0.0056395	0.015484	0.320228	867	3	-0.48272	0.99534	0.99543	1	17527	0	0
CWF19L2	4	0.0056496	0.015506	0.320326	868	3	-0.51953	0.9742	0.97414	1	16854	0	0
NDUFAF3	4	0.0056691	0.015563	0.321137	870	2	-0.78385	0.87174	0.87134	1	14822	0	0
PRSS27	4	0.0056777	0.015588	0.321279	871	3	-0.4701	0.95326	0.95311	1	16365	0	0
PRAM1	4	0.0056878	0.015619	0.321556	872	3	-0.41246	0.85882	0.85839	1	14615	0	0
PGGT1B	4	0.0057	0.01565	0.321833	873	3	-0.73445	0.95526	0.95509	1	16418	0	0
B3GAT2	4	0.0057091	0.015674	0.321855	875	3	-0.45874	0.82249	0.82197	1	13997	0	0
KRTCAP2	4	0.0057143	0.015687	0.321855	876	2	-0.8359	0.73499	0.73446	1	12485	0	0
LAMB2	4	0.0057324	0.015733	0.32227	877	3	-0.42949	0.58233	0.58156	1	10005	0	0
MIS18A	3	0.0061276	0.015743	0.32227	895	1	-1.8697	0.58125	0.58142	1	9989	0	0
COQ4	4	0.0057798	0.015852	0.324061	879	2	-0.8124	0.93443	0.9342	1	15993	0	0
TFAP4	4	0.0057848	0.015867	0.324061	880	2	-0.87689	0.86358	0.86316	1	14684	0	0
RPL37A	2	0.0084541	0.016053	0.327499	1024	2	-0.5069	0.99155	0.99137	1	17353	0	0
PSMC4	4	0.005892	0.016148	0.329063	881	3	-0.56784	0.99907	0.99905	1	17769	0	0
C16orf59	4	0.0059119	0.016198	0.329719	882	3	-0.78536	0.69603	0.69525	1	11854	0	0
GRASP	4	0.0059334	0.016251	0.330429	883	3	-0.39377	0.96144	0.96132	1	16558	0	0
CDK7	4	0.005975	0.016337	0.331428	884	3	-0.81179	0.90658	0.90628	1	15443	0	0
CIRH1A	4	0.0059887	0.016373	0.331428	885	2	-1.278	0.99434	0.99446	1	17477	0	0
FUBP1	4	0.0059969	0.016392	0.331428	886	3	-0.53981	0.90798	0.90771	1	15468	0	0
PGS1	4	0.0059969	0.016392	0.331428	887	3	-0.90609	0.99597	0.99606	1	17553	0	0
RPS18	2	0.0086073	0.016349	0.331428	1033	2	-0.80132	0.9787	0.97861	1	16963	0	0
C1orf194	4	0.0060126	0.016435	0.331921	888	3	-0.42593	0.74336	0.74284	1	12608	0	0
MRPL50	4	0.0060735	0.016591	0.334335	889	3	-0.49803	0.8687	0.86824	1	14778	0	0
EARS2	4	0.0060756	0.016601	0.334335	890	3	-0.47907	0.67064	0.67	1	11430	0	0
UBE2T	4	0.0060777	0.016612	0.334335	891	3	-0.47041	0.98794	0.98802	1	17225	0	0
PDXDC1	4	0.006084	0.016629	0.334335	892	3	-0.39312	0.99352	0.99363	1	17444	0	0
NFX1	4	0.0061127	0.016708	0.335549	893	2	-0.95613	0.91473	0.91452	1	15596	0	0
MAX	4	0.0061263	0.016733	0.335593	894	3	-0.51667	0.78285	0.7824	1	13282	0	0
WDR36	4	0.0061439	0.016781	0.335593	896	3	-0.65924	0.98991	0.98999	1	17296	0	0
TLK2	4	0.0061491	0.016791	0.335593	897	2	-0.92476	0.62486	0.6243	1	10701	0	0
MRPL35	4	0.0061496	0.016791	0.335593	898	3	-0.71508	0.99826	0.99829	1	17684	0	0
NUP93	4	0.0061543	0.016803	0.335593	899	3	-0.67575	0.80265	0.80219	1	13640	0	0
ANKRD17	4	0.0061908	0.016893	0.337011	900	3	-0.65775	0.19927	0.25845	1	4581	1	0.44155
MRPL53	4	0.0062735	0.017085	0.340471	901	3	-0.64445	0.99367	0.99377	1	17447	0	0
ARMC7	4	0.0062789	0.017104	0.340471	902	3	-0.55668	0.80374	0.80329	1	13659	0	0
ZNF789	4	0.0062903	0.017125	0.340521	903	2	-0.68636	0.9187	0.91848	1	15677	0	0
URB2	4	0.0063167	0.017193	0.34135	904	2	-1.0986	0.75078	0.75033	1	12736	0	0
PTPMT1	3	0.0069737	0.017205	0.34135	950	1	-1.6106	0.89857	0.89864	1	15306	0	0
EXOC4	4	0.0063296	0.017228	0.341443	905	3	-0.47206	0.9532	0.95304	1	16363	0	0
ATL2	4	0.0063586	0.017306	0.342153	906	1	-1.5795	0.88546	0.88499	1	15067	0	0
LDLR	4	0.0063588	0.017307	0.342153	907	3	-0.46503	0.98784	0.98793	1	17222	0	0
TTC27	4	0.0063642	0.017321	0.342153	908	2	-1.0674	0.99039	0.99048	1	17313	0	0
COPS2	4	0.0063795	0.017362	0.34259	909	3	-0.51557	0.77832	0.77779	1	13210	0	0
ZNF574	4	0.0063903	0.017389	0.342746	910	3	-0.65072	0.99906	0.99904	1	17767	0	0
COX7C	4	0.0064077	0.017438	0.343344	911	3	-0.82076	0.99544	0.99554	1	17531	0	0
DNAJB5	4	0.006423	0.017479	0.343739	912	3	-0.62962	0.96134	0.96122	1	16554	0	0
CCDC65	4	0.0064285	0.017496	0.343739	913	3	-0.44517	0.14651	0.22366	0.996216	4000	1	0.47567
PHC1	4	0.0064544	0.017562	0.344196	914	2	-0.7309	0.70182	0.70106	1	11935	0	0
CLNS1A	4	0.0064598	0.017576	0.344196	915	2	-1.3688	0.96338	0.96327	1	16607	0	0
ELP2	4	0.006469	0.0176	0.344196	916	3	-0.53732	0.95463	0.95446	1	16399	0	0
TBP	4	0.0064714	0.017607	0.344196	917	3	-0.53758	0.91638	0.91616	1	15627	0	0
ABHD11	4	0.0064811	0.017632	0.344196	918	2	-0.96136	0.87142	0.87098	1	14815	0	0
SUPV3L1	4	0.0064821	0.017634	0.344196	919	3	-0.74863	0.99893	0.99893	1	17753	0	0
CDC27	4	0.0065025	0.017684	0.344468	920	3	-0.85222	0.19365	0.25471	1	4518	1	0.39681
TONSL	4	0.0065041	0.017686	0.344468	921	3	-0.48324	0.99255	0.99267	1	17402	0	0
VWCE	4	0.0065129	0.01771	0.344556	922	3	-0.63145	0.98313	0.98322	1	17089	0	0
SLC35E1	4	0.0065195	0.017729	0.344568	923	3	-0.56628	0.97667	0.9767	1	16912	0	0
NFYB	4	0.0065836	0.017892	0.34736	924	3	-0.70006	0.43277	0.43798	1	7583	1	0.37508
LARS	4	0.0065925	0.017913	0.347391	925	3	-0.75184	0.82604	0.82541	1	14050	0	0
BANP	4	0.0066405	0.01803	0.349291	926	2	-1.1275	0.98849	0.9886	1	17247	0	0
CCDC107	4	0.0066593	0.018084	0.349688	927	3	-0.50235	0.69518	0.69443	1	11836	0	0
CDKN2AIP	4	0.0066616	0.01809	0.349688	928	3	-0.80451	0.98405	0.98412	1	17110	0	0
MVB12A	4	0.0066795	0.018134	0.349833	929	3	-0.48251	0.8486	0.84803	1	14435	0	0
NDNL2	4	0.0066854	0.018148	0.349833	930	3	-1.0203	0.99664	0.99669	1	17581	0	0
TBC1D12	4	0.0066918	0.018166	0.349833	931	3	-0.43609	0.96376	0.96367	1	16618	0	0
INTS4	4	0.0066969	0.018175	0.349833	932	2	-0.91253	0.91812	0.91788	1	15665	0	0
CLPB	4	0.0067266	0.01825	0.350743	933	3	-0.69124	0.11121	0.18255	0.97613	3319	1	0.43657
CLPP	4	0.0067311	0.018261	0.350743	934	3	-0.66457	0.44507	0.44878	1	7760	1	0.29844
CARS	4	0.0067533	0.018322	0.351548	935	1	-1.4898	0.78309	0.78263	1	13285	0	0
INTS3	4	0.0067728	0.018371	0.352111	936	3	-0.39642	0.99065	0.99074	1	17323	0	0
IST1	4	0.0068056	0.018434	0.352945	937	3	-0.40568	0.73894	0.7384	1	12548	0	0
FLYWCH1	4	0.0068271	0.018486	0.352968	938	3	-0.48712	0.95523	0.95507	1	16414	0	0
PI4KB	4	0.0068324	0.018497	0.352968	939	2	-0.88288	0.75377	0.75337	1	12790	0	0
USHBP1	4	0.0068373	0.018508	0.352968	940	3	-0.48875	0.94107	0.94093	1	16118	0	0
RUNX1	4	0.0068555	0.018561	0.352968	941	3	-0.36093	0.59023	0.58942	1	10144	0	0
CSNK1A1	4	0.0068652	0.018578	0.352968	942	2	-0.93557	0.92537	0.92514	1	15820	0	0
SRBD1	4	0.0068762	0.018599	0.352968	943	2	-0.92057	0.030051	0.063159	0.868965	1295	1	0.61351
KANSL1	4	0.0068806	0.018611	0.352968	944	3	-0.55442	0.43546	0.44034	1	7614	1	0.26862
TRIM4	4	0.006884	0.018618	0.352968	945	3	-0.46458	0.50182	0.50151	1	8631	1	0.30951
ATP5H	4	0.0068875	0.018628	0.352968	946	3	-0.48296	0.91977	0.91957	1	15705	0	0
MYRF	4	0.0068897	0.018634	0.352968	947	3	-0.62751	0.69853	0.69778	1	11902	0	0
COQ10A	4	0.0069012	0.018662	0.352968	948	3	-0.79525	0.99892	0.99891	1	17752	0	0
BPNT1	4	0.0069034	0.01867	0.352968	949	3	-0.64127	0.66912	0.6685	1	11403	0	0
PALB2	4	0.0069809	0.018859	0.356172	951	2	-1.0553	0.78232	0.78184	1	13270	0	0
SFR1	4	0.0070022	0.018913	0.356824	952	3	-0.8177	0.96283	0.96271	1	16598	0	0
C6orf57	4	0.0070161	0.018943	0.357009	953	3	-0.50925	0.71835	0.71768	1	12211	0	0
HAUS5	4	0.0070438	0.019013	0.357958	954	3	-0.72781	0.98106	0.98112	1	17030	0	0
MEX3A	4	0.0070531	0.019038	0.358048	955	3	-0.64183	0.99878	0.99878	1	17738	0	0
GEMIN4	4	0.0070624	0.019058	0.358048	956	3	-0.70473	0.67914	0.67842	1	11574	0	0
TRAPPC3	4	0.0070902	0.019117	0.358787	958	3	-0.36382	0.99488	0.99498	1	17501	0	0
EPC2	4	0.007103	0.019157	0.359165	959	2	-1.0112	0.68305	0.68236	1	11643	0	0
ILF2	4	0.0071477	0.019272	0.36095	960	3	-0.81429	0.33836	0.35943	1	6253	1	0.26356
STX18	4	0.0071756	0.019343	0.361899	961	2	-0.83936	0.95894	0.95883	1	16499	0	0
SLC2A1	4	0.0072083	0.019427	0.362731	962	3	-0.49662	0.99866	0.99868	1	17724	0	0
NOL6	4	0.0072093	0.019429	0.362731	963	2	-0.88057	0.99728	0.99731	1	17617	0	0
ZNHIT6	4	0.0072166	0.019447	0.362731	964	3	-0.5068	0.99871	0.99871	1	17733	0	0
AKR1A1	4	0.007233	0.019491	0.363164	965	3	-0.62937	0.99156	0.99168	1	17356	0	0
INTS6	4	0.0072684	0.019574	0.364022	966	3	-1.1212	0.99803	0.99806	1	17663	0	0
MRPL14	4	0.0072712	0.019585	0.364022	967	3	-0.74965	0.98207	0.98214	1	17061	0	0
RAB1B	4	0.0072791	0.0196	0.364022	968	3	-0.56122	0.99799	0.99802	1	17656	0	0
TTC7A	4	0.0072862	0.019617	0.364022	969	3	-0.54371	0.94585	0.94572	1	16222	0	0
RAB3GAP2	4	0.0073253	0.01972	0.365549	970	3	-0.51123	0.90627	0.90596	1	15438	0	0
FAU	4	0.0073389	0.019755	0.365814	971	2	-0.88595	0.81143	0.81095	1	13805	0	0
NUDT1	4	0.0073586	0.019804	0.366352	972	3	-0.53901	0.99277	0.99289	1	17408	0	0
LIN52	4	0.0073732	0.019844	0.366595	973	1	-1.7519	0.73608	0.73551	1	12500	0	0
TOR1A	4	0.0073801	0.019858	0.366595	974	3	-0.35917	0.9923	0.99242	1	17389	0	0
ADAMTS4	4	0.0074483	0.020046	0.369514	975	3	-0.53107	0.98768	0.98776	1	17219	0	0
ANAPC1	4	0.0074526	0.020057	0.369514	976	3	-0.70224	0.94243	0.94229	1	16140	0	0
RANGAP1	4	0.0074904	0.02015	0.370863	977	3	-1.0329	0.98214	0.98222	1	17064	0	0
UVRAG	4	0.0075097	0.020206	0.371514	978	2	-0.79891	0.49376	0.49377	1	8506	1	0.26031
HDAC7	4	0.0075193	0.020232	0.371609	979	3	-0.61826	0.98289	0.98298	1	17085	0	0
IPO13	4	0.0075556	0.020322	0.372842	980	2	-1.2129	0.72709	0.72655	1	12364	0	0
SRP54	4	0.0075726	0.020368	0.372842	981	3	-0.37331	0.88142	0.88089	1	14994	0	0
UQCRH	4	0.007575	0.020373	0.372842	982	3	-0.63611	0.94964	0.94953	1	16297	0	0
ATP6AP1	4	0.0075785	0.020382	0.372842	983	2	-0.80812	0.20482	0.26223	1	4647	1	0.47391
DDB1	4	0.0075985	0.020442	0.373567	984	2	-1.2084	0.92306	0.92292	1	15768	0	0
MESDC2	4	0.0076303	0.02051	0.374132	985	2	-0.68809	0.32486	0.34892	1	6086	1	0.46036
CENPT	4	0.0076334	0.020515	0.374132	986	3	-0.45583	0.80511	0.80469	1	13685	0	0
USP9X	4	0.007665	0.020591	0.374597	987	2	-0.93722	0.94036	0.94023	1	16107	0	0
BIRC6	4	0.0076688	0.020595	0.374597	988	3	-0.58469	0.906	0.90569	1	15427	0	0
POLE3	4	0.0076708	0.020602	0.374597	989	3	-0.76631	0.97147	0.97144	1	16796	0	0
UBL4B	4	0.0076896	0.020645	0.37475	990	3	-0.5736	0.97558	0.97556	1	16888	0	0
AMFR	4	0.007692	0.020652	0.37475	991	3	-0.40227	0.99534	0.99543	1	17528	0	0
LAMTOR2	4	0.0077171	0.020717	0.375557	992	2	-0.9683	0.80381	0.80336	1	13660	0	0
TADA2A	4	0.0077288	0.02075	0.375776	993	3	-0.5486	0.82118	0.82066	1	13971	0	0
GPN2	4	0.0077577	0.020823	0.376709	994	2	-1.4819	0.54359	0.5427	1	9330	0	0
RNF38	4	0.0078003	0.020918	0.377763	995	3	-0.50934	0.99488	0.99498	1	17500	0	0
COMMD8	4	0.0078043	0.020927	0.377763	996	2	-0.74886	0.95279	0.95263	1	16356	0	0
PRAME	4	0.0078127	0.020949	0.377763	997	3	-0.45433	0.96539	0.96529	1	16658	0	0
SKIV2L2	4	0.0078251	0.020979	0.377763	998	3	-0.70558	0.88767	0.88725	1	15101	0	0
ARFRP1	4	0.0078276	0.020986	0.377763	999	2	-0.80255	0.92503	0.9248	1	15809	0	0
POLE4	4	0.007933	0.021257	0.382075	1000	2	-0.771	0.93017	0.9299	1	15915	0	0
PDRG1	4	0.0079396	0.021268	0.382075	1001	3	-0.61298	0.12986	0.20912	0.985096	3773	1	0.45643
RCC2	3	0.0093777	0.02131	0.382463	1078	2	-0.85989	0.50279	0.50296	1	8646	0	0
TRNAU1AP	4	0.0079683	0.021341	0.382499	1002	2	-0.82242	0.77191	0.77145	1	13101	0	0
TAF5	4	0.0079742	0.021355	0.382499	1003	2	-0.97471	0.99371	0.99381	1	17450	0	0
KIAA1324	4	0.0079847	0.021383	0.382631	1004	3	-0.36273	0.9966	0.99665	1	17578	0	0
EIF1	2	0.011341	0.021482	0.384026	1180	2	-0.45634	0.98866	0.98851	1	17254	0	0
UBIAD1	4	0.0080491	0.021534	0.384567	1005	2	-0.92528	0.89306	0.89266	1	15200	0	0
C6orf226	4	0.0081057	0.021674	0.386163	1006	3	-0.43355	0.98796	0.98805	1	17226	0	0
SEC16A	4	0.0081108	0.021686	0.386163	1007	3	-0.36668	0.99813	0.99817	1	17673	0	0
BRPF1	4	0.0081184	0.02171	0.386163	1008	3	-0.49889	0.56352	0.56263	1	9680	0	0
RNPS1	4	0.008128	0.021725	0.386163	1009	2	-1.1334	0.94767	0.94758	1	16251	0	0
ATP6V0A2	4	0.0081387	0.021751	0.386163	1010	3	-0.54537	0.8087	0.80827	1	13755	0	0
MRPS26	4	0.0081464	0.021774	0.386163	1011	3	-0.69788	0.64813	0.64752	1	11074	0	0
SURF2	4	0.0081517	0.021788	0.386163	1012	2	-0.95293	0.96675	0.96666	1	16695	0	0
RPLP1	2	0.011504	0.021795	0.386163	1191	2	-0.57709	0.9885	0.98834	1	17248	0	0
ZCCHC6	4	0.0081922	0.021887	0.387103	1013	3	-0.39303	0.9891	0.98923	1	17266	0	0
SRRM1	4	0.0081934	0.02189	0.387103	1014	2	-0.78963	0.90902	0.90875	1	15484	0	0
NCL	4	0.0082203	0.02196	0.387945	1015	3	-0.54585	0.99211	0.99224	1	17380	0	0
CWC22	4	0.0082549	0.022049	0.389144	1016	3	-0.48651	0.96465	0.96458	1	16640	0	0
INTS9	4	0.0083191	0.022198	0.391384	1017	2	-0.74684	0.98177	0.98184	1	17051	0	0
LRRC25	4	0.008341	0.022255	0.392007	1018	3	-0.45671	0.9956	0.99568	1	17537	0	0
CYBRD1	4	0.0083695	0.022321	0.392593	1019	3	-0.52396	0.80021	0.79982	1	13597	0	0
RNMT	4	0.0083746	0.022331	0.392593	1020	3	-0.50162	0.98796	0.98806	1	17228	0	0
DEPDC1	4	0.0083914	0.022369	0.392866	1021	2	-0.5667	0.98292	0.98301	1	17086	0	0
NOC3L	4	0.0084216	0.022438	0.393555	1022	2	-0.91091	0.16438	0.2352	0.999165	4192	1	0.61614
NAA40	4	0.0084265	0.022451	0.393555	1023	3	-0.50388	0.98321	0.98328	1	17093	0	0
FKBP2	4	0.0084811	0.022601	0.395785	1025	3	-0.47554	0.94499	0.94482	1	16209	0	0
EXOSC2	4	0.0085003	0.02264	0.396092	1026	2	-1.2729	0.56655	0.56565	1	9729	0	0
POU2F2	4	0.0085256	0.022708	0.396888	1027	3	-0.41728	0.63206	0.63147	1	10801	0	0
MCAT	4	0.0085428	0.022751	0.39727	1028	2	-0.82112	0.9647	0.96462	1	16642	0	0
TOMM70A	4	0.0085559	0.022788	0.397527	1029	2	-0.95487	0.74909	0.74862	1	12710	0	0
GALE	4	0.0085714	0.022834	0.397687	1030	3	-0.37887	0.9923	0.99242	1	17390	0	0
DNAJA3	4	0.0085733	0.022841	0.397687	1031	3	-0.74376	0.99817	0.99821	1	17676	0	0
RUNX2	4	0.0086043	0.022917	0.39861	1032	3	-0.41394	0.99479	0.99489	1	17497	0	0
SRPRB	4	0.0086175	0.022947	0.39876	1034	3	-0.46241	0.95887	0.95878	1	16495	0	0
EMC7	4	0.0086267	0.022981	0.398955	1035	3	-0.50787	0.079789	0.13695	0.959561	2556	1	0.55974
VCP	4	0.0086343	0.023003	0.398955	1036	3	-0.83904	0.86013	0.85967	1	14628	0	0
GNL3	4	0.0086526	0.023044	0.399234	1037	3	-0.62136	0.40381	0.41296	1	7186	1	0.39644
NSUN5	4	0.0086624	0.023067	0.399234	1038	3	-0.73864	0.57979	0.57903	1	9956	0	0
GTF3C6	4	0.0086741	0.023095	0.399234	1039	2	-0.98352	0.42311	0.42943	1	7450	1	0.24095
VPS4A	4	0.0086888	0.023127	0.399234	1040	3	-0.55944	0.93334	0.93308	1	15967	0	0
DNAJB12	4	0.0086894	0.023129	0.399234	1041	2	-0.7709	0.76779	0.76732	1	13033	0	0
FARS2	4	0.0087447	0.023265	0.400717	1042	2	-0.66937	0.82756	0.82695	1	14073	0	0
IPPK	4	0.0087508	0.023283	0.400717	1043	3	-0.70531	0.9989	0.99889	1	17749	0	0
SCFD1	4	0.008757	0.0233	0.400717	1044	2	-0.81886	0.893	0.89261	1	15198	0	0
RBM17	4	0.0087631	0.023319	0.400717	1045	2	-0.86745	0.99521	0.9953	1	17520	0	0
MVK	4	0.0087659	0.023326	0.400717	1046	3	-0.58596	0.9557	0.95555	1	16428	0	0
REV3L	4	0.0087739	0.023355	0.400825	1047	3	-0.53401	0.99808	0.99812	1	17666	0	0
NDOR1	4	0.0088233	0.023467	0.401981	1048	3	-0.85342	0.84324	0.84261	1	14347	0	0
KARS	4	0.0088233	0.023467	0.401981	1049	3	-0.54979	0.99283	0.99294	1	17411	0	0
ADNP2	4	0.0088487	0.023534	0.402401	1050	3	-0.35719	0.99686	0.9969	1	17598	0	0
TRAPPC8	4	0.0088495	0.023536	0.402401	1051	2	-1.2352	0.389	0.40048	1	6957	1	0.36594
PABPC1L	4	0.0089293	0.023723	0.40487	1052	3	-0.36001	0.86301	0.8626	1	14676	0	0
TRIM33	4	0.0089363	0.023739	0.40487	1053	2	-0.75332	0.98818	0.98828	1	17232	0	0
PTPRC	4	0.0089401	0.023747	0.40487	1054	3	-0.39701	0.88676	0.88634	1	15089	0	0
WDR75	4	0.0089612	0.023803	0.405432	1055	2	-0.98396	0.56035	0.55943	1	9623	0	0
PIAS4	4	0.0089799	0.023851	0.405741	1056	2	-0.71012	0.66437	0.66366	1	11327	0	0
OSBPL9	4	0.0089928	0.023879	0.405741	1057	3	-0.44788	0.99753	0.99756	1	17631	0	0
SFPQ	4	0.0090077	0.023912	0.405741	1058	3	-0.63797	0.99782	0.99785	1	17645	0	0
VTA1	4	0.0090132	0.023926	0.405741	1059	3	-0.35403	0.99851	0.99853	1	17703	0	0
RAB14	4	0.0090213	0.023949	0.405741	1060	3	-0.36581	0.99854	0.99855	1	17706	0	0
ARL2	4	0.0090235	0.023956	0.405741	1061	2	-0.67246	0.68401	0.68336	1	11658	0	0
ZNF597	4	0.009043	0.024012	0.406316	1062	3	-0.4446	0.99237	0.99249	1	17396	0	0
CDC26	4	0.0090621	0.024062	0.4065	1063	3	-0.57215	0.98106	0.98113	1	17031	0	0
MIPEP	4	0.0090673	0.024076	0.4065	1064	3	-0.83617	0.28578	0.31952	1	5603	1	0.33597
BPTF	4	0.0090735	0.024091	0.4065	1065	3	-0.65712	0.82517	0.82456	1	14038	0	0
RAB34	4	0.0090975	0.02414	0.406962	1066	3	-0.53211	0.9976	0.99762	1	17635	0	0
NUDCD3	4	0.0091236	0.024203	0.407635	1067	2	-0.69287	0.50772	0.50724	1	8727	1	0.31367
C22orf39	4	0.0091357	0.024236	0.407809	1068	3	-0.45311	0.99333	0.99343	1	17434	0	0
ATP6V1D	4	0.0091613	0.024304	0.408506	1069	2	-0.69711	0.91276	0.91257	1	15556	0	0
HNRNPA3	4	0.0091686	0.024323	0.408506	1070	3	-0.38358	0.78092	0.78041	1	13248	0	0
SLC39A9	4	0.0092814	0.024612	0.412975	1071	3	-0.52173	0.62283	0.62222	1	10668	0	0
RND1	4	0.0093036	0.02467	0.413575	1072	3	-0.42721	0.98503	0.9851	1	17144	0	0
TSEN54	4	0.0093257	0.024726	0.414075	1073	3	-0.97047	0.98886	0.98899	1	17260	0	0
AATF	4	0.009334	0.024746	0.414075	1074	3	-0.44873	0.99857	0.99858	1	17710	0	0
YAP1	4	0.0093479	0.024788	0.41417	1075	3	-0.51864	0.90367	0.90333	1	15400	0	0
APOLD1	4	0.0093509	0.024797	0.41417	1076	2	-1.2962	0.85179	0.8512	1	14497	0	0
HEATR2	4	0.0093604	0.024823	0.414208	1077	3	-0.44624	0.84174	0.84107	1	14325	0	0
UBTF	4	0.009384	0.024885	0.414695	1079	3	-0.59816	0.70858	0.70785	1	12049	0	0
BRF2	4	0.0093896	0.024898	0.414695	1080	3	-0.41361	0.2264	0.27713	1	4889	1	0.44351
CCNK	4	0.0094144	0.024963	0.41478	1081	2	-1.2527	0.59647	0.59576	1	10249	0	0
KCMF1	4	0.0094203	0.02497	0.41478	1082	3	-0.52901	0.03486	0.07036	0.884646	1421	1	0.56305
RPLP0	4	0.0094208	0.024972	0.41478	1083	2	-0.97617	0.99459	0.99469	1	17488	0	0
RTFDC1	4	0.0094562	0.025054	0.415746	1084	2	-1.098	0.74825	0.74775	1	12693	0	0
CAAP1	4	0.0094654	0.025076	0.415746	1085	2	-0.97067	0.99692	0.99696	1	17603	0	0
ARHGAP31	4	0.0095098	0.025179	0.417072	1086	3	-0.39057	0.48047	0.48124	1	8299	1	0.22
ITGAV	4	0.0095505	0.02529	0.418532	1087	3	-0.40977	0.12554	0.20288	0.983813	3664	1	0.47356
STK11	4	0.0095807	0.025366	0.419391	1088	2	-0.77322	0.97061	0.97055	1	16773	0	0
GTPBP8	4	0.0096027	0.025412	0.419778	1089	3	-0.71265	0.99512	0.9952	1	17512	0	0
MRPL49	4	0.009625	0.025471	0.419987	1090	1	-1.3983	0.43365	0.43877	1	7593	1	0.34404
LASP1	4	0.0096253	0.025471	0.419987	1091	3	-0.47288	0.97135	0.97131	1	16792	0	0
IL3	4	0.0096366	0.025505	0.419994	1092	3	-0.48098	0.95199	0.95186	1	16338	0	0
MDM2	4	0.009645	0.025527	0.419994	1093	3	-1.0677	0.99876	0.99876	1	17737	0	0
WRB	4	0.0096508	0.025542	0.419994	1094	3	-0.64175	0.9933	0.99341	1	17433	0	0
BUB1B	4	0.0096643	0.02557	0.420071	1095	3	-0.47129	0.97022	0.97013	1	16757	0	0
MRM1	4	0.009699	0.025666	0.421265	1096	3	-0.83876	0.83702	0.83638	1	14243	0	0
ZMYM4	4	0.0097161	0.025719	0.421763	1097	3	-0.44915	0.92705	0.92679	1	15859	0	0
CSNK2B	4	0.0097775	0.025876	0.423941	1098	2	-1.0513	0.69825	0.69749	1	11894	0	0
RRP15	4	0.0098188	0.025977	0.425217	1099	3	-0.40326	0.99627	0.99634	1	17565	0	0
PPP2R1A	4	0.009859	0.026074	0.42642	1101	3	-0.56148	0.89319	0.89278	1	15203	0	0
SPCS2	4	0.009954	0.02631	0.428864	1102	3	-0.52379	0.61404	0.61335	1	10517	0	0
PRPF19	4	0.0099624	0.026329	0.428864	1103	2	-0.76595	0.64591	0.64531	1	11034	0	0
E4F1	4	0.009963	0.02633	0.428864	1104	2	-0.61784	0.16912	0.2383	1	4232	1	0.38714
PARD6G	4	0.0099685	0.026344	0.428864	1105	3	-0.59384	0.99027	0.99034	1	17306	0	0
MRPL21	4	0.0099827	0.026381	0.428864	1106	2	-0.77812	0.98839	0.98849	1	17241	0	0
LCMT1	4	0.0099916	0.026401	0.428864	1107	3	-0.57418	0.93356	0.93331	1	15973	0	0
PKMYT1	4	0.010015	0.026455	0.428864	1108	2	-0.76005	0.92484	0.92463	1	15808	0	0
AKIRIN1	4	0.010018	0.026459	0.428864	1109	3	-0.60267	0.92971	0.92943	1	15905	0	0
AURKB	4	0.010019	0.026463	0.428864	1110	1	-1.6436	0.88308	0.88259	1	15021	0	0
RSL1D1	4	0.010029	0.026485	0.428864	1111	2	-0.99029	0.65248	0.65176	1	11143	0	0
MED10	3	0.012382	0.026393	0.428864	1237	2	-0.87231	0.96758	0.9678	1	16711	0	0
UBE2H	4	0.010055	0.026546	0.429251	1112	2	-0.91056	0.87231	0.87189	1	14834	0	0
TMEM63C	4	0.01007	0.026581	0.429251	1113	3	-0.38819	0.96413	0.96405	1	16626	0	0
ANXA2	4	0.010079	0.026599	0.429251	1114	3	-0.38836	0.98954	0.98965	1	17283	0	0
RQCD1	4	0.010082	0.026604	0.429251	1115	3	-0.52647	0.98765	0.98773	1	17218	0	0
EFTUD1	4	0.010094	0.026634	0.429354	1116	2	-0.79578	0.99155	0.99167	1	17355	0	0
SUZ12	4	0.010112	0.026676	0.429642	1117	3	-0.59416	0.9975	0.99753	1	17627	0	0
PRR11	4	0.010143	0.026762	0.430653	1118	3	-0.51033	0.96472	0.96464	1	16644	0	0
RPAP1	4	0.010163	0.026823	0.430953	1119	2	-0.6573	0.93285	0.93256	1	15962	0	0
RASGEF1A	4	0.010166	0.026829	0.430953	1120	3	-0.44879	0.84159	0.84092	1	14320	0	0
MAFK	4	0.010178	0.026855	0.430992	1121	3	-0.65453	0.97046	0.97039	1	16767	0	0
RUVBL2	4	0.010193	0.026894	0.431124	1122	2	-0.69177	0.84007	0.83939	1	14289	0	0
COX5A	4	0.010202	0.026914	0.431124	1123	3	-0.56252	0.99914	0.99912	1	17774	0	0
SMG5	4	0.010213	0.026938	0.431124	1124	2	-0.87733	0.23297	0.28167	1	4973	1	0.46454
RPP14	4	0.010222	0.026961	0.431124	1125	3	-0.33508	0.99168	0.9918	1	17364	0	0
FIP1L1	4	0.010244	0.02701	0.431124	1126	2	-0.95984	0.61407	0.61338	1	10518	0	0
DERL2	4	0.010263	0.027067	0.431124	1127	3	-0.41632	0.51662	0.51593	1	8867	1	0.28342
TOP1	4	0.010275	0.027098	0.431124	1128	3	-0.43743	0.90973	0.90947	1	15505	0	0
GSG2	4	0.010281	0.027114	0.431124	1129	3	-0.4523	0.96136	0.96123	1	16555	0	0
RETSAT	4	0.010286	0.027123	0.431124	1130	2	-0.74847	0.86492	0.8645	1	14707	0	0
CCT5	4	0.010299	0.027162	0.431124	1131	2	-1.0014	0.98088	0.98095	1	17023	0	0
ZNF131	4	0.010302	0.027166	0.431124	1132	3	-0.39263	0.87601	0.87552	1	14901	0	0
EXOC1	4	0.010306	0.027174	0.431124	1133	2	-0.70406	0.8209	0.82038	1	13966	0	0
PXN	3	0.012757	0.027011	0.431124	1260	2	-0.70359	0.98876	0.98886	1	17257	0	0
ZNF580	4	0.010328	0.027222	0.431218	1134	3	-0.5292	0.98987	0.98995	1	17293	0	0
MDC1	4	0.010339	0.027245	0.431218	1135	2	-0.74514	0.44023	0.44453	1	7688	1	0.25353
COMMD10	4	0.01035	0.027275	0.431218	1136	3	-0.32453	0.67681	0.67604	1	11529	0	0
SMAD1	4	0.01035	0.027275	0.431218	1137	3	-0.33681	0.25197	0.29507	1	5213	1	0.43007
ID1	4	0.010366	0.027316	0.43149	1138	2	-0.83798	0.6445	0.6439	1	11005	0	0
LEO1	4	0.01039	0.027377	0.431961	1139	3	-0.51054	0.60241	0.60172	1	10344	0	0
WDR61	4	0.010425	0.02746	0.431961	1140	3	-0.53841	0.96976	0.96968	1	16747	0	0
DDX20	4	0.010432	0.027477	0.431961	1141	3	-0.53837	0.97586	0.97586	1	16895	0	0
LARP4	4	0.010453	0.027529	0.431961	1142	2	-0.94922	0.81904	0.81856	1	13934	0	0
MGEA5	4	0.010453	0.027533	0.431961	1143	3	-0.69208	0.9984	0.99842	1	17692	0	0
RFX7	4	0.010457	0.027544	0.431961	1144	3	-0.50757	0.56975	0.56886	1	9793	0	0
PSMA2	4	0.010457	0.027544	0.431961	1145	3	-0.50863	0.93935	0.93923	1	16081	0	0
TCOF1	4	0.010465	0.027561	0.431961	1146	3	-0.39666	0.99697	0.99701	1	17606	0	0
RPL15	1	0.027514	0.027439	0.431961	1605	1	-0.64329	0.97249	0.9726	1	16817	0	0
ETF1	4	0.010533	0.027721	0.434094	1147	2	-0.91761	0.64946	0.64884	1	11091	0	0
SH2D1B	4	0.010567	0.027797	0.434897	1148	3	-0.44268	0.0084996	0.022623	0.792368	496	1	0.61621
POLE2	4	0.01063	0.027958	0.43695	1149	3	-0.59881	0.74426	0.74373	1	12625	0	0
WDR70	4	0.010637	0.027976	0.43695	1150	1	-1.1045	0.77344	0.77293	1	13129	0	0
DLGAP4	4	0.01072	0.028163	0.439227	1151	3	-0.43704	0.83582	0.8352	1	14223	0	0
COL20A1	4	0.010729	0.028189	0.439227	1152	3	-0.57772	0.97288	0.97285	1	16823	0	0
FUT6	4	0.010732	0.028195	0.439227	1153	3	-0.80918	0.99625	0.99632	1	17563	0	0
AARS	4	0.010742	0.028221	0.43925	1154	2	-0.99748	0.92816	0.9279	1	15881	0	0
RFC3	4	0.010806	0.028382	0.441212	1155	3	-0.81038	0.9552	0.95504	1	16411	0	0
USP10	4	0.010815	0.028396	0.441212	1156	3	-0.38832	0.5574	0.55648	1	9578	0	0
ELSPBP1	4	0.010845	0.028474	0.442037	1157	3	-0.55434	0.87984	0.87932	1	14962	0	0
VTI1B	4	0.010897	0.028598	0.443584	1158	3	-0.39055	0.90121	0.90084	1	15356	0	0
DIEXF	4	0.010971	0.028773	0.445812	1159	3	-0.40831	0.72049	0.71985	1	12253	0	0
CEBPZ	4	0.01098	0.028797	0.445812	1160	3	-0.61418	0.99904	0.99902	1	17765	0	0
CHMP7	4	0.010987	0.028815	0.445812	1161	2	-0.75106	0.38834	0.39994	1	6945	1	0.25611
ACTR1B	4	0.011008	0.028864	0.446023	1162	2	-0.76584	0.43225	0.43753	1	7577	1	0.32532
NSMCE2	4	0.011014	0.028878	0.446023	1163	3	-0.40731	0.93356	0.9333	1	15972	0	0
ELP6	4	0.011042	0.028957	0.446792	1164	2	-0.61624	0.98211	0.98218	1	17062	0	0
RNASET2	4	0.011051	0.028978	0.446792	1165	3	-0.38513	0.99221	0.99234	1	17387	0	0
DNMT1	4	0.011076	0.02904	0.447374	1166	2	-0.88973	0.55007	0.5491	1	9444	0	0
CASP16	4	0.0111	0.029099	0.447895	1167	3	-0.39203	0.75086	0.7504	1	12738	0	0
PFDN2	4	0.011119	0.029152	0.448332	1168	3	-0.72729	0.93255	0.93225	1	15958	0	0
TM2D3	4	0.011144	0.029216	0.448874	1169	3	-0.50001	0.97872	0.97881	1	16964	0	0
EML3	4	0.011152	0.029237	0.448874	1170	2	-0.81082	0.9975	0.99754	1	17628	0	0
SFSWAP	4	0.011176	0.029295	0.449188	1171	3	-0.48705	0.99017	0.99025	1	17304	0	0
TNS3	4	0.011181	0.029307	0.449188	1172	3	-0.3237	0.98463	0.98471	1	17127	0	0
MRPL15	4	0.011207	0.029379	0.449907	1173	2	-0.67727	0.72775	0.72723	1	12373	0	0
SLC22A25	4	0.011243	0.029454	0.450675	1174	3	-0.38841	0.86635	0.8659	1	14732	0	0
MRPS11	4	0.01126	0.029494	0.450906	1175	3	-0.43606	0.83569	0.83509	1	14219	0	0
NSMCE4A	4	0.011283	0.02955	0.451379	1176	2	-0.82023	0.21666	0.27042	1	4775	1	0.558
WDR92	4	0.011304	0.029607	0.451431	1177	3	-0.5202	0.9669	0.96681	1	16698	0	0
BCL2L1	4	0.011311	0.029623	0.451431	1178	2	-1.234	0.91855	0.91832	1	15672	0	0
PLAC9	4	0.011314	0.029629	0.451431	1179	3	-0.4394	0.99791	0.99794	1	17649	0	0
PAK1	4	0.011351	0.029719	0.452047	1181	3	-0.37972	0.97718	0.97726	1	16925	0	0
PPIE	4	0.011351	0.029719	0.452047	1182	3	-0.57215	0.91814	0.91791	1	15666	0	0
HSPA14	4	0.011374	0.029776	0.452402	1183	2	-0.78813	0.9388	0.93867	1	16073	0	0
DCTN5	4	0.011381	0.029793	0.452402	1184	3	-1.1595	0.65084	0.6502	1	11114	0	0
CRCP	4	0.011395	0.029824	0.452496	1185	2	-0.75521	0.98126	0.98133	1	17039	0	0
GCN1L1	4	0.011419	0.029886	0.453064	1186	3	-0.493	0.93944	0.93933	1	16083	0	0
MARCH9	4	0.011441	0.029942	0.453201	1187	3	-0.66151	0.88929	0.88885	1	15133	0	0
C21orf2	4	0.011443	0.029946	0.453201	1188	2	-1.0749	0.74095	0.74041	1	12575	0	0
FAM219A	4	0.011452	0.029971	0.453202	1189	3	-0.45624	0.99059	0.99068	1	17320	0	0
TIMM10	4	0.011463	0.029997	0.453213	1190	3	-0.50971	0.99909	0.99908	1	17770	0	0
PARS2	4	0.011523	0.030139	0.454978	1192	3	-0.64459	0.93613	0.93592	1	16024	0	0
NCAPG2	4	0.011539	0.030185	0.455243	1193	3	-0.36065	0.99514	0.99522	1	17514	0	0
C9orf78	4	0.011548	0.030207	0.455243	1194	3	-0.79959	0.99912	0.99911	1	17772	0	0
PABPN1	4	0.011569	0.030244	0.455433	1195	2	-0.89487	0.98687	0.98694	1	17197	0	0
BRI3	4	0.01159	0.030296	0.455582	1196	2	-0.92092	0.99303	0.99314	1	17420	0	0
MYBBP1A	4	0.011593	0.030305	0.455582	1197	3	-0.42467	0.46484	0.46666	1	8065	1	0.3783
NDUFB6	4	0.011614	0.030353	0.455869	1198	3	-0.89361	0.99344	0.99356	1	17441	0	0
SLC22A31	4	0.011622	0.030374	0.455869	1199	3	-0.84703	0.99767	0.9977	1	17639	0	0
PCF11	4	0.011648	0.030434	0.456072	1200	2	-1.0392	0.98356	0.98363	1	17101	0	0
WAC	4	0.01166	0.030468	0.456072	1201	3	-0.46512	0.99033	0.99041	1	17309	0	0
PPP1CA	4	0.011671	0.030492	0.456072	1202	3	-0.49245	0.98615	0.98621	1	17175	0	0
NOL7	4	0.011681	0.030516	0.456072	1203	3	-0.76258	0.99792	0.99796	1	17651	0	0
SP1	4	0.011682	0.030519	0.456072	1204	2	-0.80112	0.34375	0.36361	1	6336	1	0.39474
CTU1	4	0.011696	0.030558	0.456072	1205	2	-0.84662	0.71154	0.71076	1	12102	0	0
ARF4	4	0.011698	0.030565	0.456072	1206	3	-0.44443	0.98195	0.98203	1	17059	0	0
RSBN1	4	0.01174	0.030657	0.456871	1207	3	-0.34906	0.98257	0.98264	1	17075	0	0
SF3A1	4	0.011747	0.030669	0.456871	1208	3	-0.53015	0.90349	0.90315	1	15398	0	0
PTCD3	4	0.011767	0.030728	0.457376	1209	3	-0.4863	0.8609	0.86041	1	14640	0	0
NCAPH2	4	0.011792	0.030795	0.457713	1210	3	-0.49546	0.71016	0.7094	1	12079	0	0
SRCAP	4	0.011798	0.030804	0.457713	1211	3	-0.65836	0.19201	0.25362	1	4499	1	0.35803
CENPF	4	0.011808	0.030827	0.457713	1212	3	-0.41184	0.89177	0.89139	1	15172	0	0
SYVN1	4	0.01183	0.03088	0.458067	1213	2	-0.95549	0.74674	0.74625	1	12667	0	0
LMNB1	4	0.011837	0.030901	0.458067	1214	2	-0.61347	0.94602	0.9459	1	16224	0	0
MRPS16	4	0.011869	0.030982	0.458866	1215	3	-0.47118	0.95423	0.95408	1	16390	0	0
RNF216	4	0.01188	0.031006	0.458866	1216	2	-0.70423	0.96669	0.96661	1	16693	0	0
STT3A	4	0.011914	0.031089	0.459715	1217	3	-0.4632	0.99685	0.99689	1	17597	0	0
EIF2B5	4	0.01193	0.031129	0.459846	1218	2	-0.81592	0.99459	0.9947	1	17489	0	0
NUP88	4	0.011937	0.031149	0.459846	1219	2	-0.85711	0.99312	0.99322	1	17426	0	0
KIF22	4	0.011978	0.031245	0.460868	1220	3	-0.52653	0.79542	0.79501	1	13520	0	0
IPO11	4	0.011997	0.031295	0.460868	1221	2	-0.65179	0.59578	0.59504	1	10235	0	0
C17orf47	4	0.011997	0.031295	0.460868	1222	2	-0.7289	0.97968	0.97977	1	16990	0	0
CDK2	4	0.012067	0.031449	0.46276	1223	3	-0.60716	0.97637	0.97638	1	16907	0	0
SEC13	4	0.012098	0.031524	0.463312	1224	2	-0.86114	0.22263	0.27458	1	4846	1	0.41226
CDC42	3	0.015455	0.031538	0.463312	1379	2	-0.50333	0.90907	0.90915	1	15486	0	0
VARS2	4	0.01213	0.031601	0.463869	1225	2	-0.80478	0.99888	0.99887	1	17747	0	0
TMEM59L	4	0.012172	0.031687	0.464755	1226	3	-0.71977	0.68164	0.68093	1	11627	0	0
TPI1	4	0.012202	0.03177	0.465503	1227	2	-1.0914	0.24189	0.28794	1	5088	1	0.3388
FEM1C	4	0.012208	0.03179	0.465503	1228	3	-0.38245	0.97906	0.97915	1	16975	0	0
ELAC2	4	0.012266	0.031929	0.46681	1229	2	-0.84949	0.98062	0.98069	1	17017	0	0
CCL19	4	0.012267	0.031931	0.46681	1230	3	-0.65131	0.9912	0.99131	1	17338	0	0
LIAS	4	0.012295	0.031994	0.467183	1231	3	-0.38746	0.82185	0.82133	1	13986	0	0
MRPS14	4	0.012302	0.032008	0.467183	1232	2	-0.79732	0.97911	0.9792	1	16978	0	0
TMED2	4	0.012322	0.032055	0.467203	1233	3	-0.46925	0.98386	0.9839	1	17103	0	0
SNX8	4	0.012324	0.032062	0.467203	1234	2	-0.80892	0.98156	0.98164	1	17043	0	0
RNASEK	4	0.012331	0.032087	0.467203	1235	3	-0.86741	0.99657	0.99663	1	17576	0	0
RBM34	4	0.012343	0.032118	0.467273	1236	3	-0.38657	0.99461	0.99471	1	17490	0	0
ATP13A1	4	0.0124	0.032247	0.468778	1238	3	-0.46135	0.2032	0.26111	1	4621	1	0.54202
MFSD9	4	0.012423	0.032307	0.46898	1239	3	-0.48439	0.64783	0.64723	1	11069	0	0
GBA2	4	0.012426	0.032313	0.46898	1240	3	-0.46896	0.084941	0.14438	0.962882	2682	1	0.64608
ULBP2	2	0.017339	0.032341	0.469017	1445	2	-0.37993	0.98266	0.98256	1	17080	0	0
SMC1A	4	0.012462	0.032408	0.469602	1241	2	-0.75284	0.51372	0.51297	1	8822	1	0.29497
MOGS	4	0.01249	0.032471	0.469606	1242	3	-0.73466	0.98823	0.98833	1	17235	0	0
DPY30	4	0.012498	0.032493	0.469606	1243	2	-0.94361	0.92971	0.92943	1	15904	0	0
PLOD3	4	0.012506	0.032517	0.469606	1244	3	-0.46494	0.19461	0.25534	1	4533	1	0.41894
KIAA1737	4	0.012513	0.032532	0.469606	1245	3	-0.37282	0.8945	0.89414	1	15225	0	0
HNRNPL	4	0.012538	0.032581	0.469606	1246	3	-0.36334	0.79159	0.79116	1	13433	0	0
RAD54L	4	0.012546	0.032603	0.469606	1247	3	-0.5048	0.98796	0.98805	1	17227	0	0
EIF3H	4	0.012547	0.032604	0.469606	1248	2	-0.8757	0.67106	0.6704	1	11437	0	0
PSMC3IP	4	0.01255	0.032616	0.469606	1249	3	-0.50937	0.86677	0.86629	1	14746	0	0
UBE2Q1	4	0.012593	0.032728	0.470297	1250	3	-0.76359	0.96133	0.96121	1	16553	0	0
SYNGAP1	4	0.0126	0.032742	0.470297	1251	2	-0.62248	0.82765	0.82703	1	14076	0	0
CCDC144NL	2	0.017563	0.032733	0.470297	1448	2	-0.63115	0.98244	0.98234	1	17074	0	0
COQ2	4	0.01262	0.032794	0.470671	1252	3	-0.3342	0.99867	0.99868	1	17725	0	0
CREG1	4	0.012634	0.03283	0.470808	1253	3	-0.38727	0.95083	0.95072	1	16317	0	0
NLN	4	0.012647	0.03286	0.470867	1254	3	-0.38683	0.99904	0.99902	1	17764	0	0
EHMT2	4	0.012708	0.033007	0.4721	1255	3	-0.3426	0.67283	0.67218	1	11464	0	0
CLTC	4	0.01271	0.033011	0.4721	1256	2	-0.70233	0.99631	0.99638	1	17567	0	0
MED1	4	0.012715	0.033025	0.4721	1257	1	-1.5665	0.91981	0.9196	1	15706	0	0
TRIM46	4	0.012732	0.033068	0.472113	1258	2	-0.54028	0.082607	0.14102	0.960454	2633	1	0.48188
ZNF259	4	0.012739	0.033078	0.472113	1259	3	-0.82945	0.76235	0.76191	1	12941	0	0
PRPF4B	4	0.012764	0.033144	0.472159	1261	3	-0.48735	0.77934	0.77884	1	13229	0	0
C17orf82	4	0.012768	0.033158	0.472159	1262	3	-0.55826	0.94266	0.94251	1	16142	0	0
EIF4ENIF1	4	0.012769	0.03316	0.472159	1263	3	-0.40631	0.52821	0.52746	1	9067	0	0
JUN	4	0.012798	0.033229	0.47277	1264	2	-0.86472	0.89638	0.89604	1	15262	0	0
CPSF6	4	0.01284	0.033342	0.473898	1265	3	-0.53479	0.27785	0.31368	1	5505	1	1.6344
CTSA	4	0.012852	0.033371	0.473898	1266	3	-0.48516	0.99221	0.99233	1	17386	0	0
HSD17B8	4	0.012859	0.033388	0.473898	1267	3	-0.33809	0.9789	0.97898	1	16969	0	0
MAFA	4	0.01287	0.033413	0.473898	1268	3	-0.46857	0.47087	0.47223	1	8153	1	0.25017
FSCN1	4	0.012904	0.0335	0.474111	1269	3	-0.38725	0.72405	0.72351	1	12314	0	0
SLC35B1	4	0.012908	0.033507	0.474111	1270	2	-0.75111	0.39962	0.4095	1	7120	1	0.27856
ABCF1	4	0.012908	0.033507	0.474111	1271	2	-0.94547	0.3084	0.33642	1	5883	1	0.58902
MRPL18	4	0.012939	0.033586	0.474818	1272	3	-0.41662	0.94276	0.94261	1	16145	0	0
DDX1	4	0.012952	0.033609	0.474818	1273	3	-0.58169	0.22532	0.2764	1	4879	1	0.38184
B3GNT8	4	0.012969	0.033658	0.474903	1274	3	-0.46081	0.98944	0.98955	1	17280	0	0
FAM49B	3	0.016701	0.033668	0.474903	1418	2	-0.51339	0.16209	0.19414	0.980783	4165	1	1.4201
SEC63	4	0.012992	0.033715	0.475197	1275	3	-0.3535	0.98354	0.98361	1	17099	0	0
RPS21	4	0.013004	0.033748	0.475282	1276	2	-1.1116	0.21309	0.26799	1	4739	1	0.36768
SLC2A5	4	0.013048	0.033847	0.476316	1277	3	-0.49215	0.81521	0.81477	1	13864	0	0
DCAF13	4	0.013069	0.033905	0.476763	1278	3	-0.44892	0.99206	0.99219	1	17377	0	0
VPS52	4	0.013107	0.034002	0.476896	1279	3	-0.32976	0.99582	0.99589	1	17548	0	0
YEATS4	4	0.01311	0.034014	0.476896	1280	3	-0.44092	0.99161	0.99174	1	17363	0	0
SHOC2	4	0.013115	0.034021	0.476896	1281	3	-0.45578	0.99718	0.99721	1	17610	0	0
NIPBL	4	0.013115	0.034021	0.476896	1282	3	-0.45578	0.82514	0.82453	1	14037	0	0
SPAG5	4	0.013131	0.034049	0.476926	1283	2	-0.62436	0.95972	0.9596	1	16513	0	0
DARS	4	0.013168	0.034126	0.477268	1284	2	-0.83989	0.92984	0.92957	1	15908	0	0
LSM6	3	0.016966	0.034111	0.477268	1432	2	-0.81604	0.98342	0.98354	1	17097	0	0
TOMM22	4	0.013194	0.034194	0.477849	1285	3	-0.5707	0.95043	0.95033	1	16308	0	0
RTN4RL2	4	0.013215	0.034242	0.478138	1286	3	-0.53361	0.96712	0.96702	1	16702	0	0
RNF139	4	0.013269	0.034388	0.47977	1287	3	-0.47685	0.50619	0.50571	1	8703	1	0.32912
PSMD8	4	0.013276	0.034412	0.47977	1288	3	-0.65304	0.83912	0.83845	1	14282	0	0
FBXL18	4	0.013317	0.034519	0.480889	1289	3	-0.3373	0.1842	0.2484	1	4411	1	0.44013
NOP14	4	0.013345	0.034586	0.481415	1290	3	-0.39934	0.99798	0.99802	1	17655	0	0
MMS22L	4	0.013355	0.03461	0.481415	1291	2	-0.68765	0.56502	0.56413	1	9703	0	0
HOXA5	4	0.013377	0.034663	0.481674	1292	2	-0.66018	0.85463	0.85408	1	14543	0	0
IMP3	4	0.013392	0.034708	0.481674	1293	2	-1.1377	0.93068	0.93039	1	15924	0	0
TMEM160	4	0.013392	0.034708	0.481674	1294	3	-0.35163	0.21441	0.26888	1	4757	1	0.39329
DNM1L	4	0.01341	0.034749	0.481875	1295	3	-0.61792	0.9972	0.99723	1	17613	0	0
MZT2B	4	0.013422	0.03478	0.481931	1296	3	-0.44799	0.99467	0.99477	1	17493	0	0
FAM76A	4	0.013481	0.034912	0.482901	1297	3	-0.36105	0.45308	0.45597	1	7880	1	0.27459
TEKT4	4	0.013485	0.03492	0.482901	1298	3	-0.5314	0.97066	0.97059	1	16777	0	0
C11orf31	4	0.01349	0.03493	0.482901	1299	2	-0.62919	0.91962	0.91942	1	15703	0	0
SPIN3	4	0.013513	0.034999	0.483478	1300	3	-0.52338	0.99813	0.99817	1	17674	0	0
CPSF1	4	0.013535	0.03505	0.48382	1301	2	-0.79084	0.99188	0.99202	1	17374	0	0
UNCX	4	0.013573	0.035142	0.484623	1302	3	-0.83291	0.9961	0.99619	1	17558	0	0
OXA1L	4	0.013581	0.035162	0.484623	1303	2	-0.72888	0.98474	0.9848	1	17135	0	0
GEMIN7	4	0.013599	0.035207	0.484649	1304	2	-0.71174	0.12015	0.19518	0.980798	3539	1	1.5951
MYCBP	4	0.013604	0.03522	0.484649	1305	3	-0.45507	0.99832	0.99835	1	17685	0	0
CCND2	4	0.013633	0.035294	0.484649	1306	3	-0.47846	0.97065	0.97059	1	16776	0	0
TMEM132A	4	0.01364	0.03531	0.484649	1307	3	-0.42886	0.9985	0.99852	1	17701	0	0
ERAL1	4	0.013643	0.035318	0.484649	1308	3	-0.37199	0.99823	0.99827	1	17680	0	0
FKBP5	4	0.013647	0.03533	0.484649	1309	3	-0.38762	0.97428	0.97423	1	16856	0	0
NAF1	4	0.013656	0.035352	0.484649	1310	2	-0.51683	0.61863	0.61796	1	10601	0	0
SEC61A1	4	0.013687	0.035428	0.485318	1311	2	-0.91552	0.64081	0.64022	1	10948	0	0
COA3	4	0.013702	0.035463	0.485438	1312	2	-0.82641	0.83636	0.83573	1	14232	0	0
TMEM60	4	0.013792	0.035672	0.487928	1313	3	-0.36369	0.99461	0.99471	1	17491	0	0
CCT7	4	0.013823	0.035758	0.488735	1314	2	-0.77168	0.69651	0.69572	1	11865	0	0
SLBP	4	0.013881	0.035907	0.489401	1315	3	-0.70957	0.80491	0.8045	1	13679	0	0
RIN1	4	0.013881	0.035907	0.489401	1316	3	-0.5823	0.99503	0.99512	1	17509	0	0
SUPT16H	4	0.013888	0.03592	0.489401	1317	3	-0.55122	0.98951	0.98962	1	17282	0	0
PSMA1	4	0.013895	0.035942	0.489401	1318	3	-0.42882	0.43188	0.43717	1	7571	1	0.35498
MCM9	4	0.013896	0.035943	0.489401	1319	2	-0.72114	0.90071	0.90032	1	15345	0	0
ZRANB2	4	0.013915	0.03599	0.489634	1320	2	-0.64223	0.88207	0.88156	1	15002	0	0
UBQLN4	4	0.013935	0.036036	0.489634	1321	3	-0.54172	0.99352	0.99362	1	17443	0	0
CSTB	4	0.013938	0.036045	0.489634	1322	2	-0.7343	0.55549	0.55456	1	9544	0	0
INTS5	4	0.013949	0.036068	0.489634	1323	3	-0.45881	0.95865	0.95856	1	16488	0	0
SART1	4	0.013988	0.036169	0.490411	1324	3	-0.40037	0.14076	0.21992	0.992823	3942	1	0.60151
PFDN1	4	0.014005	0.036207	0.490411	1325	1	-1.0126	0.99292	0.99303	1	17416	0	0
SNRPE	1	0.036296	0.036183	0.490411	1735	1	-2.8836	0.9637	0.964	1	16616	0	0
SCAF1	4	0.014024	0.036248	0.49051	1326	3	-0.57862	0.98167	0.98174	1	17048	0	0
CLK2	4	0.014045	0.036293	0.49051	1327	2	-0.75466	0.76258	0.76215	1	12946	0	0
EIF2D	4	0.014046	0.036296	0.49051	1328	3	-0.41146	0.99886	0.99885	1	17745	0	0
ECM2	4	0.014058	0.036328	0.49058	1329	3	-0.45804	0.99782	0.99785	1	17644	0	0
ADNP	4	0.014071	0.036363	0.49068	1330	3	-0.41299	0.99528	0.99536	1	17524	0	0
KIF14	4	0.014085	0.036402	0.490846	1331	3	-0.47818	0.96938	0.96928	1	16743	0	0
RPL4	4	0.014107	0.036457	0.491218	1332	2	-0.76319	0.39135	0.40243	1	6987	1	0.4483
BRAP	4	0.014201	0.036692	0.49402	1333	2	-0.83199	0.92446	0.92426	1	15799	0	0
PIGM	4	0.014239	0.03679	0.494972	1334	3	-0.48692	0.99657	0.99663	1	17575	0	0
PREB	4	0.014284	0.036908	0.496181	1335	3	-0.48437	0.99901	0.99899	1	17761	0	0
ATP6V1E1	4	0.014299	0.036946	0.496328	1336	3	-0.44015	0.82711	0.82649	1	14063	0	0
TMEM53	4	0.014313	0.036976	0.496356	1337	3	-0.43195	0.99404	0.99416	1	17458	0	0
RFC1	4	0.014372	0.037124	0.497788	1338	3	-0.57157	0.86638	0.86593	1	14733	0	0
MATK	4	0.014377	0.037138	0.497788	1339	2	-0.59966	0.93368	0.93342	1	15974	0	0
RCC1	4	0.014397	0.037189	0.498101	1340	1	-1.2998	0.76126	0.7608	1	12925	0	0
UROD	4	0.014424	0.037258	0.498664	1341	2	-1.1525	0.78938	0.78898	1	13393	0	0
DYNLRB1	4	0.01447	0.037379	0.499315	1342	2	-1.201	0.74737	0.74689	1	12682	0	0
NFATC2IP	4	0.01447	0.037379	0.499315	1343	3	-0.49039	0.67256	0.67192	1	11458	0	0
DDIT4	4	0.014474	0.03739	0.499315	1344	3	-0.3678	0.98112	0.98119	1	17034	0	0
CDH2	4	0.014496	0.037448	0.499722	1345	3	-0.34072	0.99802	0.99805	1	17662	0	0
CDK11A	4	0.014518	0.0375	0.50004	1346	3	-0.40937	0.9969	0.99693	1	17601	0	0
HEATR3	4	0.014568	0.037625	0.501344	1347	2	-0.74394	0.76639	0.76589	1	13004	0	0
RABL6	4	0.014593	0.03768	0.501671	1348	3	-0.38435	0.8134	0.81297	1	13836	0	0
GREM1	4	0.014608	0.037705	0.501671	1349	3	-0.4236	0.5766	0.57579	1	9903	0	0
FTO	4	0.014632	0.037769	0.501695	1350	3	-0.45847	0.99765	0.99768	1	17637	0	0
EAPP	4	0.014634	0.037775	0.501695	1351	2	-0.67929	0.47999	0.4808	1	8295	1	0.28438
SPRTN	4	0.014647	0.037804	0.501695	1352	3	-0.52729	0.84446	0.84384	1	14370	0	0
HSCB	4	0.014654	0.037818	0.501695	1353	3	-0.4831	0.99412	0.99424	1	17463	0	0
SEPHS1	4	0.014689	0.037903	0.502156	1354	2	-0.78663	0.98933	0.98946	1	17279	0	0
RIMKLA	4	0.014699	0.037918	0.502156	1355	3	-0.34654	0.96226	0.96214	1	16581	0	0
DENND2D	4	0.01471	0.037945	0.502156	1356	3	-0.31407	0.90615	0.90584	1	15434	0	0
DNAJB1	4	0.014725	0.037984	0.502156	1357	3	-0.46086	0.9967	0.99674	1	17584	0	0
ARL6IP1	4	0.014728	0.037992	0.502156	1358	3	-0.44308	0.79707	0.79666	1	13547	0	0
NPLOC4	4	0.014786	0.038124	0.503159	1359	3	-0.37044	0.99234	0.99246	1	17392	0	0
SUPT4H1	4	0.014786	0.038124	0.503159	1360	3	-0.43746	0.81167	0.81122	1	13811	0	0
OTOP1	4	0.014838	0.038263	0.504225	1361	2	-0.84177	0.96428	0.96421	1	16628	0	0
MED31	4	0.014847	0.038288	0.504225	1362	3	-0.37525	0.96811	0.96799	1	16718	0	0
POLR2J2	1	0.038392	0.038277	0.504225	1772	1	-0.47262	0.96161	0.96194	1	16563	0	0
HNRNPD	4	0.014866	0.038351	0.504687	1363	3	-0.55466	0.96849	0.9684	1	16724	0	0
INTS2	4	0.014941	0.038546	0.506887	1364	2	-0.90861	0.944	0.94386	1	16181	0	0
NPAT	4	0.01498	0.038643	0.507786	1365	2	-0.79843	0.43646	0.4412	1	7631	1	0.42181
PRICKLE3	4	0.015015	0.03873	0.508485	1366	3	-0.27645	0.9981	0.99814	1	17667	0	0
TUSC2	4	0.015028	0.038762	0.508485	1367	2	-0.83462	0.99579	0.99587	1	17547	0	0
LRRC8E	4	0.015036	0.038781	0.508485	1368	2	-0.57556	0.96101	0.96088	1	16543	0	0
ERI1	4	0.015162	0.039072	0.511581	1369	3	-0.32162	0.35945	0.37621	1	6557	1	0.3362
TYRO3	4	0.015163	0.039073	0.511581	1370	2	-0.70661	0.9168	0.9166	1	15639	0	0
TSR2	4	0.015203	0.039157	0.512308	1371	2	-0.9494	0.99674	0.99679	1	17586	0	0
EIF4E	4	0.015258	0.039291	0.513679	1372	2	-0.61227	0.98114	0.98121	1	17035	0	0
WBSCR27	4	0.015291	0.03937	0.514025	1374	3	-0.45344	0.99855	0.99857	1	17709	0	0
SNRPF	2	0.021259	0.039374	0.514025	1509	1	-1.2671	0.33423	0.33416	1	6200	0	0
NDUFA13	4	0.015321	0.039451	0.51444	1375	3	-0.49252	0.99847	0.99849	1	17695	0	0
CEP57	4	0.015329	0.039463	0.51444	1376	3	-0.52542	0.9987	0.99871	1	17731	0	0
TMCO6	4	0.015355	0.039527	0.514912	1377	3	-0.58279	0.99491	0.99501	1	17503	0	0
MB21D1	4	0.015428	0.039698	0.516761	1378	3	-0.3813	0.8029	0.80245	1	13646	0	0
CNEP1R1	4	0.015489	0.039859	0.518018	1380	3	-0.34952	0.81315	0.81272	1	13833	0	0
HFE2	4	0.015496	0.039876	0.518018	1381	3	-0.35968	0.4014	0.41095	1	7152	1	0.30034
NR2C2AP	4	0.015499	0.039881	0.518018	1382	2	-0.96551	0.95088	0.95077	1	16318	0	0
SEMA5B	4	0.015536	0.039974	0.518855	1383	3	-0.45283	0.67212	0.67146	1	11452	0	0
RPL41	1	0.040134	0.040009	0.518945	1804	1	-0.46559	0.95987	0.96017	1	16517	0	0
MYLIP	4	0.015583	0.040085	0.519429	1384	3	-0.52885	0.99861	0.99862	1	17716	0	0
DUSP19	4	0.015588	0.040104	0.519429	1385	3	-0.67276	0.49279	0.49287	1	8489	1	0.25152
ORC1	4	0.01563	0.040206	0.520377	1386	2	-0.87887	0.88641	0.886	1	15084	0	0
C12orf10	4	0.015719	0.040423	0.522806	1387	3	-0.3709	0.97743	0.97748	1	16930	0	0
GINS3	4	0.015737	0.040454	0.522835	1388	3	-0.51464	0.99915	0.99914	1	17775	0	0
NCAPH	4	0.015777	0.040544	0.522856	1389	3	-0.33553	0.9981	0.99814	1	17669	0	0
SYNCRIP	4	0.015781	0.040554	0.522856	1390	2	-0.50586	0.99042	0.99051	1	17316	0	0
SPICE1	4	0.015789	0.040571	0.522856	1391	3	-0.27949	0.96028	0.96015	1	16528	0	0
CIAO1	4	0.015798	0.040594	0.522856	1392	2	-1.0648	0.72847	0.72796	1	12386	0	0
HARS	4	0.0158	0.040601	0.522856	1393	3	-0.46775	0.88699	0.88656	1	15095	0	0
LETM1	3	0.020815	0.040687	0.523599	1500	2	-0.861	0.96752	0.96773	1	16710	0	0
SLC29A4	4	0.015897	0.040839	0.525172	1394	3	-0.49452	0.37295	0.38717	1	6743	1	0.41547
RIMS1	4	0.015935	0.040933	0.52601	1395	2	-0.62449	0.82841	0.82775	1	14089	0	0
FURIN	4	0.015967	0.041023	0.526791	1396	3	-0.50576	0.98848	0.9886	1	17246	0	0
MAD2L1BP	4	0.015992	0.041088	0.527027	1397	2	-0.74183	0.79103	0.7906	1	13422	0	0
NME4	4	0.016003	0.0411	0.527027	1398	3	-0.35258	0.67595	0.67519	1	11516	0	0
PCOLCE	4	0.016022	0.041151	0.527314	1399	3	-0.41528	0.88209	0.88158	1	15003	0	0
KRTAP5-11	1	0.041324	0.04121	0.527698	1826	1	-0.57547	0.95868	0.95901	1	16490	0	0
NGRN	4	0.016057	0.041252	0.52785	1400	3	-0.70453	0.89469	0.89432	1	15229	0	0
CLUAP1	4	0.016085	0.041321	0.52836	1401	3	-0.62727	0.99538	0.99547	1	17529	0	0
TMEM11	4	0.016171	0.041516	0.530281	1402	3	-0.45152	0.99748	0.99752	1	17626	0	0
ZWINT	4	0.01618	0.04153	0.530281	1403	2	-0.60955	0.61023	0.60943	1	10457	0	0
AQP11	4	0.016197	0.041572	0.530452	1404	2	-0.6642	0.98551	0.98558	1	17153	0	0
NKAIN1	4	0.016246	0.041704	0.531755	1405	2	-0.48664	0.50925	0.50868	1	8756	1	0.30351
BAZ1B	4	0.016402	0.042058	0.535894	1406	3	-0.51052	0.99545	0.99554	1	17532	0	0
ZFPL1	4	0.01642	0.042099	0.536039	1407	3	-0.62607	0.20382	0.26153	1	4631	1	0.4312
CNPY2	4	0.016461	0.042212	0.537092	1408	3	-0.35735	0.99299	0.9931	1	17418	0	0
SRI	4	0.016497	0.042285	0.537648	1409	2	-0.60492	0.48932	0.48956	1	8428	1	0.31994
MRPL24	4	0.016543	0.042392	0.538622	1410	2	-0.95414	0.98617	0.98623	1	17176	0	0
RACGAP1	4	0.016584	0.042494	0.539503	1411	2	-1.0163	0.58063	0.57989	1	9975	0	0
PNRC2	4	0.016605	0.042543	0.539503	1412	3	-0.46235	0.95523	0.95506	1	16413	0	0
DAPK3	4	0.016609	0.042551	0.539503	1413	2	-0.83004	0.66457	0.66387	1	11330	0	0
GARS	4	0.01665	0.042644	0.540306	1414	2	-1.1834	0.99515	0.99523	1	17516	0	0
ZNF407	4	0.016675	0.042701	0.540634	1415	2	-0.89477	0.95642	0.95629	1	16443	0	0
GEMIN8	4	0.016699	0.042756	0.540634	1416	3	-0.47455	0.98763	0.98771	1	17215	0	0
VPS13D	4	0.0167	0.04276	0.540634	1417	2	-0.74591	0.86239	0.86198	1	14669	0	0
EXT1	4	0.016733	0.042833	0.541177	1419	2	-0.81796	0.61569	0.61498	1	10546	0	0
GSK3A	4	0.016771	0.042934	0.541832	1420	3	-0.43056	0.75873	0.75823	1	12882	0	0
NUFIP1	4	0.016777	0.042944	0.541832	1421	3	-0.38165	0.9937	0.99381	1	17449	0	0
TEAD1	4	0.016813	0.043022	0.5423	1422	3	-1.5075	0.99309	0.9932	1	17423	0	0
SEMA4F	4	0.016825	0.043052	0.5423	1423	3	-0.41828	0.99822	0.99825	1	17678	0	0
ATP5F1	4	0.016832	0.043072	0.5423	1424	3	-0.38528	0.99679	0.99683	1	17588	0	0
METAP2	4	0.016875	0.043177	0.542698	1425	2	-0.73442	0.99146	0.99159	1	17349	0	0
GJA8	4	0.01688	0.043188	0.542698	1426	3	-0.37807	0.89218	0.89178	1	15180	0	0
CSTF3	4	0.016884	0.043193	0.542698	1427	2	-0.79529	0.63653	0.63584	1	10874	0	0
ATG5	4	0.016908	0.043253	0.543064	1428	3	-0.32513	0.80529	0.80488	1	13689	0	0
PRSS21	4	0.016924	0.043298	0.543257	1429	3	-0.37055	0.95058	0.95048	1	16312	0	0
FIBP	4	0.016949	0.04336	0.543589	1430	3	-0.39265	0.081597	0.13958	0.960413	2602	1	0.46267
SRSF3	4	0.016959	0.043385	0.543589	1431	2	-0.78165	0.34388	0.36373	1	6339	1	0.5606
CNIH1	4	0.017009	0.04351	0.544661	1433	3	-0.38782	0.94725	0.94717	1	16244	0	0
PRDX2	4	0.01703	0.043561	0.544661	1434	3	-0.45471	0.99824	0.99828	1	17682	0	0
UBE2V1	1	0.043604	0.043533	0.544661	1869	1	-0.73675	0.9564	0.95668	1	16442	0	0
HOGA1	4	0.01714	0.043828	0.546746	1435	3	-0.48105	0.99285	0.99297	1	17413	0	0
TMEM256	4	0.017144	0.043841	0.546746	1436	2	-0.91826	0.64757	0.64696	1	11067	0	0
SMARCA5	4	0.017144	0.043842	0.546746	1437	3	-0.57619	0.99788	0.99791	1	17647	0	0
TGIF1	4	0.017148	0.043849	0.546746	1438	3	-0.41498	0.98438	0.98444	1	17116	0	0
POLA1	4	0.017169	0.043891	0.546895	1439	2	-0.6082	0.76053	0.76006	1	12916	0	0
TP53INP2	4	0.017245	0.044043	0.547999	1440	2	-0.80384	0.99618	0.99626	1	17559	0	0
AASDHPPT	4	0.017278	0.044091	0.547999	1441	2	-0.81581	0.97429	0.97424	1	16857	0	0
VHL	4	0.01728	0.044093	0.547999	1442	2	-0.87649	0.95653	0.95641	1	16446	0	0
GNGT1	4	0.017287	0.044101	0.547999	1443	2	-0.6022	0.42562	0.43163	1	7490	1	0.43675
AP5Z1	4	0.017312	0.04414	0.548112	1444	2	-0.53835	0.22397	0.27548	1	4861	1	0.35574
GPATCH1	4	0.017431	0.044316	0.54992	1446	2	-0.78916	0.98011	0.9802	1	17007	0	0
CDCA3	4	0.017532	0.04446	0.551324	1447	2	-1.0822	0.77086	0.77038	1	13086	0	0
B4GALT7	4	0.017584	0.044545	0.551992	1449	2	-0.80189	0.94097	0.94081	1	16116	0	0
PSMD1	4	0.01766	0.044647	0.552877	1450	2	-0.78748	0.22002	0.27274	1	4820	1	0.38832
SENP6	4	0.0177	0.044707	0.553251	1451	1	-1.3951	0.77079	0.7703	1	13083	0	0
BARD1	4	0.017771	0.044817	0.553849	1452	2	-0.72106	0.030439	0.063733	0.868965	1304	2	0.49327
RPL5	2	0.024229	0.044807	0.553849	1546	2	-0.6321	0.97577	0.97569	1	16894	0	0
TBX6	4	0.017849	0.044939	0.554878	1453	2	-0.55922	0.98051	0.98059	1	17014	0	0
COPG1	4	0.017867	0.044962	0.554878	1454	2	-0.9742	0.32145	0.34631	1	6047	1	0.44038
ARHGEF1	4	0.0179	0.045019	0.555203	1455	2	-0.65715	0.4735	0.47472	1	8195	1	0.3137
FAM69A	4	0.018038	0.045217	0.557264	1456	2	-0.81063	0.8817	0.88119	1	14997	0	0
GTF2E2	4	0.018072	0.045274	0.557593	1457	2	-0.8546	0.87459	0.87411	1	14872	0	0
NASP	4	0.018115	0.045341	0.558029	1458	2	-0.73175	0.97198	0.97193	1	16807	0	0
NUP43	4	0.018147	0.045384	0.558182	1459	2	-1.0225	0.66859	0.66797	1	11394	0	0
TRIQK	1	0.045446	0.045458	0.558705	1901	1	-0.51337	0.95455	0.95484	1	16397	0	0
BRCA1	4	0.018254	0.045551	0.559477	1460	2	-0.71617	0.37747	0.39089	1	6806	1	0.3264
UXT	4	0.018418	0.045795	0.562085	1461	2	-0.63648	0.3195	0.34483	1	6019	1	0.34659
TAF6	4	0.018471	0.045882	0.562331	1462	2	-0.83198	0.77348	0.77297	1	13130	0	0
VPS33A	4	0.018479	0.045895	0.562331	1463	2	-0.63273	0.58916	0.58833	1	10124	0	0
TMEM258	4	0.018488	0.045908	0.562331	1464	2	-0.6663	0.73743	0.73691	1	12525	0	0
EXTL3	4	0.01868	0.046205	0.565332	1465	2	-0.54685	0.77775	0.77721	1	13200	0	0
IL32	4	0.018689	0.046217	0.565332	1466	2	-0.92225	0.8081	0.80766	1	13744	0	0
C1orf27	4	0.018706	0.046247	0.565332	1467	2	-0.71764	0.48459	0.4851	1	8358	1	0.23938
HIPK1	4	0.01875	0.046308	0.565686	1468	2	-0.47664	0.99654	0.99659	1	17574	0	0
YPEL4	4	0.018847	0.046462	0.567185	1469	2	-0.59036	0.19002	0.25227	1	4475	1	0.37531
GADD45GIP1	4	0.018974	0.046658	0.569197	1470	2	-0.76934	0.94368	0.94354	1	16170	0	0
FANCL	4	0.019014	0.046721	0.569574	1471	2	-0.81385	0.6866	0.68596	1	11695	0	0
B3GAT3	4	0.019041	0.046767	0.569751	1472	1	-1.8574	0.033204	0.06785	0.877031	1380	1	0.6421
STPG1	4	0.019151	0.046932	0.571216	1473	2	-0.74654	0.85328	0.8527	1	14520	0	0
MFN2	4	0.019182	0.046974	0.571216	1474	2	-0.78956	0.6471	0.64651	1	11057	0	0
FAM32A	4	0.0192	0.046997	0.571216	1475	2	-0.70465	0.44542	0.44911	1	7767	1	0.42879
VEZF1	4	0.019208	0.047013	0.571216	1476	1	-1.0249	0.7454	0.74487	1	12640	0	0
FBXO10	4	0.01928	0.047134	0.572297	1477	2	-0.62228	0.99001	0.99009	1	17298	0	0
MARCH2	4	0.019342	0.047241	0.573209	1478	2	-0.70482	0.99144	0.99156	1	17347	0	0
CENPP	4	0.019377	0.0473	0.573543	1479	2	-0.55276	0.9643	0.96422	1	16629	0	0
BTAF1	4	0.019462	0.047427	0.574693	1480	2	-1.0286	0.50059	0.50032	1	8613	1	0.3235
SUGP1	4	0.019538	0.047538	0.575555	1481	2	-0.85347	0.98732	0.9874	1	17209	0	0
NINJ1	3	0.024919	0.047562	0.575555	1553	2	-0.60967	0.98765	0.9878	1	17217	0	0
GLMN	4	0.019663	0.047705	0.576907	1482	2	-0.61958	0.993	0.99311	1	17419	0	0
EPOR	4	0.019771	0.047879	0.578621	1483	2	-0.6247	0.72766	0.72715	1	12371	0	0
HMOX1	4	0.020014	0.048249	0.582698	1484	2	-0.72358	0.34222	0.36243	1	6315	1	0.37154
DOLPP1	4	0.020157	0.048485	0.585161	1485	1	-1.5133	0.78084	0.78032	1	13246	0	0
GNL3L	4	0.020209	0.048559	0.585663	1486	2	-0.65058	0.76294	0.76249	1	12950	0	0
PCGF1	3	0.025535	0.048596	0.585715	1562	2	-0.51506	0.10778	0.15295	0.964954	3228	1	0.49955
METTL12	4	0.02035	0.04877	0.58722	1487	2	-0.67089	0.96999	0.9699	1	16753	0	0
INO80B	4	0.020381	0.048823	0.58722	1488	2	-0.6843	0.3277	0.35111	1	6121	1	0.33883
VPS72	4	0.020395	0.048838	0.58722	1489	2	-0.67086	0.98507	0.98514	1	17146	0	0
AARD	4	0.020404	0.048851	0.58722	1490	2	-0.58492	0.91572	0.91552	1	15616	0	0
EIF2S2	2	0.026581	0.048945	0.587956	1584	2	-0.35316	0.97342	0.97337	1	16834	0	0
FBXL6	4	0.020495	0.048999	0.588217	1491	2	-0.97782	0.79577	0.79535	1	13526	0	0
ATP6V1H	4	0.020596	0.049152	0.589155	1492	2	-0.70115	0.95555	0.95538	1	16424	0	0
SLC7A5	4	0.020603	0.049164	0.589155	1493	1	-1.6644	0.46964	0.47109	1	8136	1	0.26739
HSP90B1	4	0.020633	0.049209	0.589155	1494	2	-0.76304	0.93645	0.93627	1	16031	0	0
CRYBB3	4	0.020655	0.049237	0.589155	1495	2	-0.53353	0.71641	0.71569	1	12179	0	0
HYOU1	4	0.020659	0.04924	0.589155	1496	2	-0.8506	0.36598	0.38147	1	6648	1	0.4003
OR6P1	4	0.020706	0.049322	0.589394	1497	2	-0.55759	0.076101	0.13154	0.95629	2464	2	0.2749
TMX2	4	0.020715	0.049334	0.589394	1498	2	-0.7412	0.96605	0.96595	1	16673	0	0
AKT1S1	4	0.020738	0.049358	0.589394	1499	2	-0.76764	0.93608	0.93587	1	16023	0	0
RBM6	4	0.020885	0.049579	0.591641	1501	2	-0.6716	0.96797	0.96788	1	16716	0	0
BCAS2	4	0.020954	0.04968	0.592306	1502	2	-0.75194	0.98666	0.98672	1	17193	0	0
TTLL7	4	0.020973	0.049701	0.592306	1503	2	-0.7037	0.22845	0.27852	1	4917	1	0.40625
INCENP	4	0.020994	0.049733	0.592306	1504	1	-1.7574	0.92655	0.9263	1	15849	0	0
PAQR4	4	0.021028	0.049784	0.592516	1505	2	-0.79244	0.99861	0.99862	1	17715	0	0
EFEMP2	4	0.021084	0.049868	0.593123	1506	2	-0.73178	0.99493	0.99503	1	17504	0	0
EIF4A3	4	0.021213	0.050077	0.595223	1507	2	-0.86834	0.73855	0.73801	1	12544	0	0
VEGFB	4	0.02125	0.050129	0.59545	1508	2	-0.63639	0.78872	0.78831	1	13378	0	0
GAK	4	0.021334	0.050246	0.596445	1510	2	-0.76421	0.94145	0.9413	1	16125	0	0
LARP1B	3	0.026705	0.050519	0.599293	1587	2	-0.50324	0.75139	0.75157	1	12752	0	0
POLR1A	4	0.021551	0.050576	0.599569	1511	2	-1.0087	0.85812	0.85769	1	14605	0	0
TMED4	4	0.021632	0.050698	0.600631	1512	2	-0.66603	0.86047	0.86001	1	14632	0	0
ELP4	4	0.02166	0.050738	0.600704	1513	2	-0.77594	0.99573	0.99581	1	17544	0	0
CTC1	4	0.021825	0.050996	0.60336	1514	2	-0.83468	0.91648	0.91626	1	15630	0	0
SLC16A1	4	0.021895	0.051097	0.604165	1515	2	-0.61993	0.96613	0.96602	1	16674	0	0
UBE4B	4	0.022093	0.051408	0.607363	1516	2	-0.66331	0.89418	0.8938	1	15221	0	0
NUF2	4	0.022109	0.051435	0.607363	1517	2	-1.2128	0.74207	0.74156	1	12590	0	0
SSBP3	4	0.02222	0.051621	0.609027	1518	1	-1.3672	0.2394	0.28618	1	5057	1	0.40321
WDR24	4	0.022235	0.051643	0.609027	1519	2	-0.67595	0.93761	0.93748	1	16053	0	0
GPS1	4	0.022311	0.051756	0.609955	1520	2	-0.70046	0.82879	0.82812	1	14099	0	0
SRP19	4	0.022331	0.051793	0.609989	1521	1	-1.2694	0.94425	0.94411	1	16191	0	0
GRB2	4	0.022482	0.052017	0.612238	1522	2	-0.66105	0.97007	0.96999	1	16755	0	0
TXN	1	0.052506	0.052514	0.617683	1998	1	-0.64085	0.94749	0.94783	1	16248	0	0
OIP5	4	0.022833	0.052554	0.617745	1523	2	-1.1789	0.20057	0.25932	1	4596	1	0.57388
PISD	4	0.023	0.052802	0.620261	1524	2	-0.88383	0.55451	0.55361	1	9521	0	0
SDR42E1	4	0.023066	0.052906	0.621075	1525	2	-0.55613	0.82847	0.82782	1	14091	0	0
HSD17B12	4	0.023105	0.052956	0.621263	1526	2	-1.3155	0.97848	0.97857	1	16961	0	0
TMEM87B	4	0.023201	0.053135	0.62295	1527	2	-0.78517	0.80146	0.80104	1	13619	0	0
TXK	4	0.02322	0.053169	0.62295	1528	2	-0.67413	0.98391	0.98396	1	17106	0	0
TK2	4	0.023259	0.053229	0.623245	1529	2	-0.70019	0.023	0.052433	0.833344	1115	1	0.5767
DPH2	4	0.023288	0.053275	0.623343	1530	2	-0.78424	0.085895	0.14571	0.962882	2708	1	0.67132
SETDB1	4	0.023307	0.053307	0.623343	1531	2	-0.59081	0.6538	0.65307	1	11163	0	0
C19orf60	4	0.023327	0.053341	0.623343	1532	2	-0.76434	0.08563	0.14533	0.962882	2702	1	0.52236
PTCH1	4	0.023453	0.053528	0.62513	1533	2	-0.88761	0.94618	0.94605	1	16226	0	0
BRK1	4	0.023482	0.053573	0.62525	1534	2	-0.72786	0.83287	0.83226	1	14171	0	0
ZCRB1	4	0.02354	0.053662	0.625889	1535	2	-1.0981	0.98693	0.98701	1	17202	0	0
YPEL5	4	0.023725	0.053942	0.628678	1536	2	-0.93926	0.84466	0.84403	1	14376	0	0
PSMG4	4	0.023745	0.053971	0.628678	1537	2	-0.45878	0.53935	0.53851	1	9257	0	0
DNAJC17	4	0.023779	0.054023	0.628793	1538	1	-1.1213	0.89691	0.89656	1	15275	0	0
CCDC17	4	0.023803	0.054051	0.628793	1539	2	-0.88348	0.9512	0.95109	1	16328	0	0
FAF1	4	0.023955	0.054284	0.631097	1540	2	-0.77765	0.91731	0.9171	1	15649	0	0
MRPL43	4	0.023989	0.054336	0.631303	1541	2	-0.59369	0.55645	0.5555	1	9560	0	0
TTL	4	0.024029	0.054397	0.631401	1542	2	-0.59702	0.98066	0.98073	1	17019	0	0
GATAD1	4	0.024038	0.054415	0.631401	1543	2	-0.65852	0.82417	0.82363	1	14020	0	0
ADSS	4	0.024107	0.054517	0.631906	1544	2	-0.68061	0.91773	0.91751	1	15654	0	0
DCLRE1B	4	0.024113	0.054528	0.631906	1545	2	-0.74357	0.75568	0.75522	1	12822	0	0
THG1L	4	0.024447	0.055043	0.637464	1547	2	-0.88158	0.88627	0.88586	1	15080	0	0
ZFX	4	0.024482	0.055084	0.637532	1548	2	-0.57111	0.99334	0.99345	1	17436	0	0
PPP1R11	4	0.024521	0.055144	0.637808	1549	2	-0.69294	0.89811	0.8978	1	15299	0	0
ZBTB8B	3	0.029576	0.055235	0.638459	1632	2	-0.34905	0.55276	0.55301	1	9494	0	0
SPACA3	4	0.02472	0.055462	0.640662	1550	2	-0.62522	0.98395	0.98401	1	17107	0	0
DES	4	0.02474	0.055497	0.640662	1551	2	-0.61844	0.95806	0.95798	1	16478	0	0
CCDC88B	4	0.024879	0.055711	0.64272	1552	2	-0.65162	0.83477	0.83421	1	14204	0	0
PDGFRA	4	0.024989	0.055883	0.644249	1554	2	-0.54858	0.88879	0.88836	1	15121	0	0
CHCHD1	4	0.025029	0.055948	0.644249	1555	2	-0.58848	0.96125	0.96113	1	16550	0	0
LAMTOR5	4	0.02503	0.05595	0.644249	1556	2	-0.90048	0.89779	0.89748	1	15293	0	0
UBN1	4	0.025149	0.056137	0.645984	1557	2	-0.63767	0.67891	0.67817	1	11569	0	0
VKORC1L1	4	0.02528	0.05633	0.647793	1558	1	-0.83642	0.81983	0.81933	1	13951	0	0
PARL	4	0.025309	0.056382	0.647979	1559	2	-0.54309	0.92738	0.92711	1	15868	0	0
MROH6	4	0.025349	0.05644	0.648235	1560	2	-0.68558	0.98836	0.98846	1	17238	0	0
FGFR1OP	4	0.025447	0.056578	0.649402	1561	1	-2.1593	0.12335	0.19976	0.982303	3616	2	0.29522
CTNNBL1	4	0.025558	0.056748	0.650526	1563	2	-0.69861	0.99823	0.99826	1	17679	0	0
AARSD1	1	0.056819	0.056733	0.650526	2070	1	-0.49141	0.94318	0.94357	1	16160	0	0
ARHGEF12	4	0.025712	0.056973	0.652597	1564	2	-0.50723	0.9476	0.94751	1	16250	0	0
DCAF12	4	0.025743	0.057018	0.652597	1565	2	-0.66157	0.11638	0.18978	0.978128	3451	1	0.50537
HOXA9	4	0.025763	0.057054	0.652597	1566	2	-0.75622	0.97326	0.97322	1	16830	0	0
GEMIN2	4	0.025781	0.057073	0.652597	1567	1	-1.1817	0.99085	0.99096	1	17329	0	0
ELAVL1	4	0.025864	0.057203	0.653381	1568	2	-0.72935	0.50646	0.50599	1	8708	1	0.32669
CD3EAP	4	0.025874	0.057214	0.653381	1569	2	-0.5646	0.94281	0.94266	1	16149	0	0
KDM5C	4	0.025947	0.057323	0.654213	1570	2	-0.68784	0.41018	0.41828	1	7264	1	0.33019
PSMA6	4	0.026006	0.057401	0.654694	1571	2	-0.63888	0.98451	0.98458	1	17122	0	0
SLC25A41	4	0.026037	0.057442	0.65475	1572	2	-0.66635	0.89783	0.89753	1	15294	0	0
POP1	4	0.026072	0.0575	0.654993	1573	2	-0.70439	0.9666	0.9665	1	16690	0	0
MRPS23	4	0.026169	0.05764	0.656178	1574	2	-0.82624	0.99497	0.99507	1	17507	0	0
SNAPC1	4	0.02622	0.057722	0.656679	1575	2	-0.84219	0.97067	0.9706	1	16779	0	0
PPP2R3C	4	0.026251	0.057757	0.656679	1576	2	-0.62488	0.84129	0.84061	1	14316	0	0
DEDD	4	0.026302	0.057842	0.657232	1577	2	-0.73891	0.80651	0.8061	1	13719	0	0
UBALD1	4	0.026373	0.057947	0.658008	1578	2	-0.51881	0.93469	0.93445	1	15999	0	0
CSE1L	4	0.026404	0.057989	0.658074	1579	2	-0.4531	0.67955	0.67881	1	11581	0	0
GRWD1	4	0.026503	0.058125	0.659085	1580	1	-1.3869	0.88597	0.88553	1	15074	0	0
OXCT2	4	0.026537	0.058179	0.659085	1581	2	-0.68007	0.98921	0.98933	1	17271	0	0
POT1	4	0.026558	0.058211	0.659085	1582	1	-1.3516	0.41752	0.42458	1	7371	1	1.0115
RASGRF2	4	0.026578	0.058244	0.659085	1583	2	-0.66198	0.96628	0.96618	1	16677	0	0
ILF3	4	0.026609	0.058289	0.659085	1585	2	-0.67618	0.99867	0.99869	1	17727	0	0
METTL1	4	0.026614	0.058297	0.659085	1586	2	-0.70434	0.9947	0.9948	1	17494	0	0
POLR2A	4	0.026712	0.05845	0.659873	1588	2	-0.82141	0.9039	0.90356	1	15403	0	0
RTN4R	4	0.026732	0.058477	0.659873	1589	2	-0.68677	0.13279	0.21325	0.989004	3832	1	0.53783
TSACC	3	0.031553	0.058439	0.659873	1657	1	-0.95337	0.9794	0.97955	1	16987	0	0
NPC1L1	4	0.026891	0.058719	0.662128	1590	2	-0.82382	0.86367	0.86324	1	14685	0	0
EPS15L1	4	0.026928	0.058771	0.662128	1591	2	-0.58533	0.62797	0.62741	1	10748	0	0
STUB1	4	0.026939	0.058787	0.662128	1592	2	-0.79881	0.86569	0.86527	1	14722	0	0
RALB	4	0.02697	0.058834	0.662252	1593	2	-0.58299	0.13351	0.21425	0.989594	3851	1	0.45288
NCAPG	4	0.027006	0.058891	0.662475	1594	2	-0.79949	0.96206	0.96194	1	16579	0	0
RHBDL1	4	0.027094	0.059015	0.663462	1595	2	-0.62443	0.83241	0.83176	1	14162	0	0
TMEM223	4	0.027125	0.05907	0.663659	1596	2	-0.51261	0.97452	0.9745	1	16866	0	0
STIP1	4	0.027177	0.059157	0.664082	1597	2	-0.62689	0.76761	0.76712	1	13028	0	0
AK2	4	0.027197	0.059193	0.664082	1598	2	-0.6393	0.79841	0.79807	1	13568	0	0
ISCU	4	0.027224	0.059248	0.664082	1599	2	-1.0905	0.32555	0.34945	1	6095	1	0.30228
XRCC1	4	0.027228	0.059254	0.664082	1600	2	-0.44529	0.63898	0.63833	1	10917	0	0
FKBP6	4	0.02726	0.059303	0.664211	1601	2	-0.9473	0.97039	0.97032	1	16763	0	0
DOT1L	4	0.027312	0.05938	0.664665	1602	2	-0.72761	0.97308	0.97304	1	16825	0	0
LMBR1L	4	0.027374	0.059474	0.665302	1603	2	-0.56499	0.92534	0.9251	1	15819	0	0
PCID2	4	0.027446	0.059584	0.666122	1604	2	-2.2481	0.99799	0.99802	1	17657	0	0
RBBP4	4	0.027557	0.059769	0.667773	1606	2	-1.1006	0.8889	0.88845	1	15123	0	0
EIF2B2	4	0.027603	0.059846	0.667773	1607	2	-0.89217	0.79532	0.79492	1	13518	0	0
MARS	4	0.027624	0.059879	0.667773	1608	2	-0.52454	0.94751	0.94741	1	16249	0	0
NUP37	3	0.032392	0.059812	0.667773	1667	2	-0.5244	0.96168	0.96192	1	16565	0	0
SACM1L	4	0.027818	0.060154	0.670422	1609	2	-0.66498	0.99559	0.99568	1	17536	0	0
SCYL1	4	0.027907	0.060291	0.671464	1610	2	-0.82112	0.37367	0.38777	1	6749	1	0.33545
YBEY	4	0.027928	0.060322	0.671464	1611	2	-0.69348	0.48094	0.48168	1	8309	1	0.2703
RBM48	4	0.027959	0.060373	0.671617	1612	2	-0.51424	0.9891	0.98923	1	17268	0	0
CASC5	4	0.028054	0.060515	0.672783	1613	2	-0.63615	0.098679	0.1642	0.972068	3009	2	0.35358
ACTR1A	4	0.028296	0.060863	0.676238	1614	2	-0.86175	0.63811	0.63744	1	10902	0	0
UQCRC1	4	0.028359	0.060963	0.676358	1615	2	-0.62386	0.58724	0.58644	1	10090	0	0
TDG	4	0.02837	0.060978	0.676358	1616	2	-0.61536	0.23199	0.28102	1	4960	1	0.36955
TMEM184A	4	0.02838	0.06099	0.676358	1617	2	-0.72353	0.96469	0.96462	1	16641	0	0
MRPS7	4	0.028402	0.061024	0.676358	1618	2	-0.57375	0.9368	0.93664	1	16040	0	0
PRCC	4	0.028666	0.061445	0.680608	1619	1	-1.0693	0.65452	0.65381	1	11174	0	0
RLF	4	0.028698	0.061493	0.680648	1620	2	-0.44872	0.82065	0.82014	1	13963	0	0
TIMM22	4	0.028722	0.061524	0.680648	1621	2	-0.67311	0.9465	0.9464	1	16231	0	0
PDE12	4	0.028762	0.061579	0.680657	1622	2	-0.505	0.64977	0.64915	1	11097	0	0
CAMK2G	4	0.028777	0.0616	0.680657	1623	1	-0.94867	0.87505	0.87456	1	14881	0	0
PET100	4	0.028932	0.061831	0.682784	1624	2	-0.55247	0.95501	0.95485	1	16405	0	0
TRRAP	4	0.028996	0.061932	0.683208	1625	2	-1.2923	0.24115	0.28744	1	5080	1	0.45622
ATP6AP2	4	0.029007	0.061945	0.683208	1626	2	-0.52714	0.57538	0.57458	1	9883	0	0
HS2ST1	4	0.029157	0.062172	0.684542	1627	2	-0.60424	0.46466	0.4665	1	8062	1	0.24771
IKZF2	4	0.029165	0.062179	0.684542	1628	2	-0.62214	0.58403	0.58327	1	10038	0	0
ISCA1	1	0.062188	0.062169	0.684542	2149	1	-0.63093	0.93781	0.9382	1	16059	0	0
GSPT1	4	0.02928	0.062355	0.686055	1629	2	-0.5388	0.76694	0.76646	1	13013	0	0
RANBP1	4	0.029339	0.062451	0.686693	1630	2	-0.75076	0.30383	0.33295	1	5825	1	0.31935
EVA1A	4	0.029382	0.062508	0.686902	1631	2	-0.55978	0.82761	0.82698	1	14074	0	0
ADI1	4	0.029607	0.062819	0.689904	1633	2	-0.71674	0.37658	0.39013	1	6793	1	0.35072
NPM3	4	0.029704	0.062977	0.690399	1634	2	-0.57818	0.91682	0.91662	1	15640	0	0
PAIP1	4	0.029719	0.063004	0.690399	1635	1	-1.2344	0.99414	0.99426	1	17466	0	0
ACR	4	0.029731	0.063017	0.690399	1636	2	-0.60264	0.64367	0.6431	1	10987	0	0
UBA52	3	0.034293	0.062924	0.690399	1701	2	-0.76841	0.90985	0.90995	1	15506	0	0
DOLK	3	0.034436	0.063166	0.691613	1705	2	-0.5224	0.92422	0.9243	1	15792	0	0
DHX29	4	0.029964	0.063362	0.693336	1637	2	-0.42755	0.90817	0.90789	1	15471	0	0
C2	4	0.030159	0.063645	0.696005	1638	2	-0.47153	0.75911	0.75863	1	12888	0	0
TAF12	4	0.030328	0.0639	0.697688	1639	1	-1.2254	0.17478	0.24207	1	4297	1	0.40249
FERMT2	4	0.030355	0.063945	0.697688	1640	2	-1.151	0.15028	0.22605	0.996216	4041	1	0.60644
ATP6V0B	4	0.030382	0.063985	0.697688	1641	2	-0.94418	0.049506	0.092036	0.906129	1816	1	0.56402
RTTN	4	0.030404	0.064015	0.697688	1642	2	-1.0122	0.69716	0.69639	1	11876	0	0
ABT1	4	0.03042	0.064041	0.697688	1643	2	-0.70477	0.99143	0.99156	1	17346	0	0
CAPN9	4	0.030431	0.064058	0.697688	1644	2	-0.51324	0.64249	0.64193	1	10967	0	0
PITRM1	4	0.030439	0.064069	0.697688	1645	2	-0.8767	0.9584	0.95831	1	16484	0	0
COX20	1	0.06427	0.064263	0.699381	2190	1	-0.58255	0.93573	0.93609	1	16016	0	0
HMGCR	4	0.030671	0.064417	0.700629	1646	2	-0.78791	0.70961	0.70885	1	12070	0	0
SAP130	4	0.030716	0.064489	0.700994	1647	2	-0.57993	0.65467	0.65396	1	11178	0	0
OR5AU1	4	0.030792	0.064594	0.70171	1648	2	-0.55439	0.87215	0.87175	1	14830	0	0
HPDL	4	0.030841	0.064665	0.702056	1649	2	-0.50487	0.70541	0.70464	1	11996	0	0
YAE1D1	4	0.030901	0.064756	0.702628	1650	2	-0.65329	0.70812	0.7074	1	12041	0	0
PWP1	4	0.030956	0.064854	0.703271	1651	2	-0.54885	0.85948	0.85903	1	14623	0	0
DDI2	4	0.031022	0.064943	0.703799	1652	2	-0.87563	0.99366	0.99376	1	17446	0	0
KLC2	4	0.031048	0.064981	0.703799	1653	2	-0.66955	0.51386	0.51309	1	8825	1	0.41741
ABCB7	4	0.031198	0.065218	0.705941	1654	2	-0.60326	0.53001	0.52923	1	9105	0	0
PLRG1	4	0.031342	0.065448	0.70801	1655	2	-0.62357	0.98574	0.9858	1	17161	0	0
LTB4R2	4	0.031452	0.065605	0.709276	1656	2	-0.59809	0.98688	0.98694	1	17198	0	0
EZH1	4	0.031663	0.065899	0.711607	1658	2	-0.46729	0.82472	0.82412	1	14030	0	0
CCDC58	1	0.065842	0.065875	0.711607	2227	1	-0.45602	0.93416	0.93454	1	15987	0	0
STX5	4	0.031718	0.065971	0.711963	1659	2	-0.54792	0.80339	0.80294	1	13654	0	0
GSK3B	4	0.031818	0.066114	0.713016	1660	2	-0.55084	0.94663	0.94652	1	16233	0	0
ATP10A	4	0.03184	0.066148	0.713016	1661	2	-0.55595	0.57528	0.57447	1	9880	0	0
ANKRD18B	1	0.066224	0.066286	0.714073	2235	1	-0.57722	0.93378	0.93415	1	15977	0	0
COG4	4	0.032063	0.066464	0.715566	1662	2	-0.63202	0.14787	0.22451	0.996216	4009	1	0.36285
CCDC167	3	0.03649	0.066526	0.715807	1740	2	-0.44973	0.76325	0.76346	1	12953	0	0
HACE1	4	0.032208	0.066691	0.717161	1663	2	-0.92692	0.051958	0.095691	0.910278	1879	1	0.55231
RINT1	4	0.032242	0.066751	0.717266	1664	2	-0.74026	0.95659	0.95646	1	16447	0	0
C9orf40	4	0.032264	0.066782	0.717266	1665	2	-0.74155	0.99685	0.99689	1	17595	0	0
KRTAP13-4	4	0.032287	0.06682	0.717266	1666	2	-0.47969	0.91264	0.91244	1	15552	0	0
GABPA	4	0.03241	0.067013	0.718445	1668	2	-0.52964	0.99039	0.99047	1	17312	0	0
MRPL38	4	0.03243	0.067048	0.718445	1669	2	-0.55908	0.050051	0.092856	0.906215	1831	1	0.61717
DPH6	4	0.032432	0.06705	0.718445	1670	2	-0.40352	0.63363	0.63303	1	10826	0	0
EXOC5	4	0.032544	0.067211	0.719684	1671	2	-0.59519	0.85449	0.85395	1	14542	0	0
PI4K2A	4	0.032578	0.06726	0.719684	1672	2	-0.50326	0.68823	0.68754	1	11720	0	0
IDI1	4	0.032596	0.067285	0.719684	1673	2	-0.72766	0.59408	0.59332	1	10212	0	0
UBE2O	4	0.032713	0.067445	0.72097	1674	2	-0.56841	0.89019	0.88979	1	15147	0	0
FNDC8	4	0.032848	0.067646	0.722687	1675	2	-0.55506	0.9646	0.96452	1	16637	0	0
GTF2F2	4	0.032872	0.067687	0.722705	1676	2	-2.2486	0.97592	0.97594	1	16898	0	0
AKAP8	4	0.032916	0.067753	0.722974	1677	2	-0.45729	0.95996	0.95983	1	16521	0	0
INO80	4	0.033108	0.068036	0.725571	1678	2	-0.69641	0.99533	0.99542	1	17526	0	0
GPX4	4	0.033176	0.068128	0.726124	1679	2	-0.6865	0.98948	0.98959	1	17281	0	0
CRYBB2	4	0.033221	0.068209	0.72656	1680	2	-0.39784	0.06587	0.11636	0.938282	2223	1	0.4524
EXOSC1	4	0.033259	0.068258	0.726646	1681	2	-0.9446	0.89607	0.89572	1	15254	0	0
EEF1A2	4	0.033454	0.068584	0.729244	1682	2	-0.67089	0.99178	0.99191	1	17368	0	0
CFL1	4	0.033471	0.068606	0.729244	1683	2	-0.52905	0.98826	0.98836	1	17236	0	0
MRGBP	4	0.033482	0.068623	0.729244	1684	2	-0.71863	0.35402	0.37179	1	6476	1	0.31974
PUM1	4	0.033646	0.068861	0.730983	1685	2	-0.70705	0.95597	0.95582	1	16433	0	0
SEC61B	4	0.033664	0.068887	0.730983	1686	2	-0.52837	0.48103	0.48176	1	8311	1	0.24023
CCNL1	4	0.033676	0.068908	0.730983	1687	2	-0.52537	0.76773	0.76726	1	13032	0	0
TIMM8A	4	0.033744	0.069008	0.731618	1688	2	-0.52225	0.8379	0.83727	1	14260	0	0
MTX1	4	0.033811	0.069106	0.732229	1689	1	-1.4897	0.97085	0.97078	1	16780	0	0
BLM	4	0.03387	0.069188	0.732537	1690	2	-0.76722	0.8294	0.82873	1	14108	0	0
UBXN6	4	0.033893	0.069217	0.732537	1691	2	-0.51617	0.34454	0.36426	1	6348	1	0.37209
RANBP3	4	0.033922	0.06927	0.732636	1692	1	-1.1507	0.18969	0.25206	1	4470	1	0.6783
WDR25	4	0.033977	0.069354	0.732636	1693	2	-0.52958	0.89976	0.89942	1	15326	0	0
CENPH	4	0.033978	0.069355	0.732636	1694	2	-0.71344	0.086001	0.14586	0.962882	2710	1	0.57626
XPA	4	0.033996	0.069388	0.732636	1695	2	-0.59954	0.91721	0.91701	1	15648	0	0
ATP6V1A	4	0.034041	0.069473	0.732867	1696	2	-0.95885	0.99421	0.99433	1	17470	0	0
NDUFA11	4	0.034053	0.069491	0.732867	1697	2	-0.53298	0.5882	0.58742	1	10107	0	0
SNRPD1	4	0.034087	0.069544	0.732994	1698	2	-0.79904	0.48936	0.48959	1	8429	1	0.29953
LARP1	4	0.034144	0.069637	0.733543	1699	2	-0.70416	0.31452	0.34111	1	5951	1	0.35177
FAM192A	4	0.034198	0.069722	0.73401	1700	1	-1.2742	0.82111	0.82059	1	13970	0	0
NDUFS2	4	0.034386	0.070006	0.736145	1702	2	-0.51493	0.97118	0.97112	1	16788	0	0
CCDC87	4	0.034414	0.070046	0.736145	1703	2	-0.64912	0.028223	0.060416	0.86298	1248	1	0.57282
HJURP	4	0.034419	0.070054	0.736145	1704	1	-1.4131	0.97997	0.98007	1	17000	0	0
C8orf76	4	0.034466	0.070121	0.736145	1706	2	-0.53293	0.72273	0.72215	1	12288	0	0
RAB3IL1	4	0.034478	0.070134	0.736145	1707	2	-0.62225	0.0041577	0.011675	0.71917	287	1	0.99521
FANCA	4	0.034501	0.070169	0.736145	1708	2	-0.76607	0.90325	0.90291	1	15394	0	0
PDE4DIP	4	0.034535	0.070217	0.736218	1709	2	-0.68837	0.96742	0.96732	1	16708	0	0
PPIA	2	0.049305	0.070306	0.736722	1954	1	-0.80898	0.59397	0.59362	1	10210	0	0
SDHC	4	0.034695	0.070435	0.737452	1710	1	-1.1264	0.27334	0.3104	1	5462	1	0.30869
ACTR8	4	0.034708	0.070457	0.737452	1711	2	-0.58048	0.82958	0.8289	1	14109	0	0
HNRNPF	4	0.03497	0.070835	0.740977	1712	2	-0.7947	0.98277	0.98285	1	17082	0	0
EBNA1BP2	4	0.035021	0.070916	0.741088	1713	2	-0.87085	0.85465	0.85411	1	14544	0	0
PSMC2	4	0.035032	0.070941	0.741088	1714	2	-0.50296	0.97044	0.97037	1	16764	0	0
EXOC8	4	0.035056	0.070969	0.741088	1715	2	-0.53832	0.80907	0.80863	1	13760	0	0
SIRT6	4	0.03516	0.071125	0.742291	1716	2	-0.57975	0.83119	0.83056	1	14140	0	0
MRFAP1L1	4	0.035276	0.071301	0.743698	1717	2	-0.53823	0.76038	0.75992	1	12912	0	0
ATXN7L1	4	0.035335	0.071378	0.743811	1718	2	-0.60718	0.057606	0.1041	0.914022	2035	1	0.46873
LARS2	4	0.035346	0.071394	0.743811	1719	2	-0.48275	0.96541	0.96531	1	16660	0	0
BUB1	4	0.035467	0.071584	0.745282	1720	2	-0.82242	0.7709	0.77043	1	13087	0	0
ANKIB1	4	0.035498	0.071618	0.745282	1721	2	-0.51116	0.43944	0.44382	1	7675	1	0.24757
GATC	4	0.035556	0.071709	0.745414	1722	2	-0.54929	0.29442	0.32587	1	5711	1	0.33255
ISPD	4	0.035568	0.071723	0.745414	1723	2	-0.5664	0.56642	0.56552	1	9727	0	0
PTPN12	4	0.035591	0.071755	0.745414	1724	2	-0.50692	0.27605	0.31237	1	5487	1	0.30526
GSG1L	4	0.035687	0.071895	0.746443	1725	1	-1.6994	0.5824	0.58163	1	10007	0	0
COPS4	4	0.035798	0.072064	0.747767	1726	2	-0.61661	0.85158	0.85099	1	14490	0	0
NUP160	4	0.035848	0.072138	0.748111	1727	2	-0.72762	0.94028	0.94014	1	16106	0	0
MUS81	4	0.035963	0.072323	0.749596	1728	2	-0.74878	0.95034	0.95024	1	16307	0	0
RAE1	4	0.036024	0.072411	0.750075	1729	2	-0.39839	0.66626	0.66562	1	11353	0	0
UFL1	4	0.036095	0.072517	0.750741	1730	2	-0.60186	0.95988	0.95975	1	16518	0	0
PELI3	4	0.036142	0.072581	0.750749	1731	2	-0.56769	0.62811	0.62755	1	10749	0	0
PELP1	4	0.036154	0.072601	0.750749	1732	2	-0.75861	0.76144	0.76097	1	12927	0	0
HRNR	4	0.036212	0.072698	0.751328	1733	2	-0.62495	0.51524	0.51454	1	8844	1	0.36712
LAS1L	4	0.036266	0.072784	0.751781	1734	1	-0.9247	0.83563	0.83504	1	14218	0	0
ETAA1	4	0.036377	0.072945	0.752523	1736	2	-0.59562	0.54567	0.54473	1	9369	0	0
SAFB2	4	0.036389	0.072958	0.752523	1737	2	-0.70614	0.95701	0.9569	1	16455	0	0
DGCR14	4	0.036404	0.072981	0.752523	1738	1	-1.0659	0.91375	0.91352	1	15581	0	0
ZYG11A	4	0.03646	0.073075	0.753066	1739	2	-0.63582	0.07064	0.12348	0.944668	2340	2	0.36217
CACUL1	4	0.036601	0.073315	0.755104	1741	2	-0.58274	0.15837	0.23133	0.997656	4127	1	0.3669
COMMD3	4	0.036637	0.073368	0.755221	1742	2	-2.5425	0.6614	0.6607	1	11281	0	0
MCM10	4	0.036672	0.073419	0.755316	1743	2	-0.45423	0.32306	0.3475	1	6063	1	0.44552
CYP27C1	4	0.03679	0.073574	0.756067	1744	1	-0.95829	0.83716	0.83653	1	14245	0	0
AHCYL1	4	0.03685	0.073666	0.756067	1745	2	-0.41154	0.79159	0.79116	1	13435	0	0
ACY3	4	0.036862	0.073684	0.756067	1746	2	-0.74892	0.95633	0.95621	1	16441	0	0
TAF1D	4	0.036874	0.073701	0.756067	1747	2	-0.61046	0.89303	0.89263	1	15199	0	0
ZNF525	1	0.073689	0.073699	0.756067	2368	1	-0.52294	0.92631	0.92678	1	15843	0	0
TANGO6	4	0.036933	0.073786	0.75635	1748	2	-0.59537	0.59102	0.59021	1	10160	0	0
ZBTB5	4	0.036955	0.073813	0.75635	1749	2	-0.61998	0.92183	0.92162	1	15745	0	0
PROCA1	4	0.037004	0.073894	0.756757	1750	2	-0.52557	0.63082	0.63028	1	10780	0	0
VSTM2B	4	0.037064	0.07398	0.756857	1751	2	-0.66847	0.88628	0.88587	1	15081	0	0
CTSF	4	0.037076	0.074005	0.756857	1752	2	-0.51394	0.87576	0.87528	1	14897	0	0
ZSWIM5	4	0.037088	0.07403	0.756857	1753	2	-0.56392	0.74512	0.74458	1	12636	0	0
FAM187B	4	0.037207	0.07421	0.758266	1754	2	-0.55876	0.86702	0.86654	1	14751	0	0
UQCC2	4	0.037236	0.074259	0.758341	1755	2	-0.4817	0.0032538	0.009371	0.712738	231	1	2.6435
ZNF335	4	0.037326	0.074397	0.759318	1756	2	-0.57264	0.85687	0.85639	1	14581	0	0
ABCE1	4	0.037395	0.074493	0.759873	1757	1	-0.83935	0.95342	0.95327	1	16368	0	0
NELFCD	4	0.037505	0.074653	0.760653	1758	2	-0.556	0.76842	0.76792	1	13046	0	0
SLC25A25	4	0.037505	0.074654	0.760653	1759	1	-0.81312	0.16897	0.23819	1	4230	1	0.45899
AZGP1	4	0.0376	0.074793	0.761642	1760	2	-0.58748	0.99554	0.99563	1	17534	0	0
SARS2	4	0.03766	0.074884	0.762139	1761	2	-0.58093	0.5239	0.5232	1	8999	0	0
PTAR1	4	0.037708	0.074953	0.762279	1762	2	-0.59196	0.52247	0.52177	1	8969	0	0
VPS25	4	0.037726	0.074982	0.762279	1763	1	-1.7197	0.51937	0.51861	1	8919	1	0.7708
CDC5L	4	0.038001	0.075406	0.765832	1764	1	-2.5049	0.91789	0.91766	1	15659	0	0
PLEKHM1	4	0.038008	0.075417	0.765832	1765	2	-0.50206	0.95089	0.95079	1	16319	0	0
FXN	4	0.038111	0.075575	0.766626	1766	2	-0.78341	0.99609	0.99618	1	17557	0	0
KRT10	4	0.038116	0.075584	0.766626	1767	2	-0.46487	0.75069	0.75024	1	12734	0	0
SLC17A5	4	0.03814	0.075622	0.766626	1768	2	-0.53752	0.3376	0.35883	1	6243	1	0.38489
GLT8D1	4	0.0382	0.075701	0.766888	1769	2	-0.6478	0.77098	0.77051	1	13089	0	0
PKM	4	0.038221	0.075733	0.766888	1770	1	-0.96893	0.20558	0.26275	1	4659	1	0.40317
FOXH1	4	0.038297	0.075845	0.76759	1771	2	-0.67155	0.98176	0.98184	1	17050	0	0
COPB2	4	0.038611	0.076318	0.771942	1773	2	-0.50832	0.97492	0.97491	1	16874	0	0
RNASEH2B	4	0.038716	0.076468	0.772004	1774	1	-1.2935	0.42838	0.43406	1	7528	1	0.29479
TMEM167B	4	0.038768	0.076547	0.772004	1775	2	-0.51243	0.16932	0.23842	1	4234	1	0.35694
UBR5	4	0.038771	0.076554	0.772004	1776	2	-0.84349	0.99894	0.99894	1	17756	0	0
HBS1L	4	0.038817	0.076621	0.772004	1777	2	-0.4043	0.7565	0.75606	1	12838	0	0
CDC16	4	0.038865	0.076686	0.772004	1778	2	-0.86881	0.35565	0.37309	1	6502	1	0.31849
STAG3	4	0.038877	0.076695	0.772004	1779	2	-0.56517	0.97026	0.97016	1	16759	0	0
VDAC2	4	0.038881	0.076702	0.772004	1780	1	-1.0869	0.97987	0.97996	1	16994	0	0
SP8	4	0.038889	0.076716	0.772004	1781	2	-0.57357	0.98064	0.98071	1	17018	0	0
OR9G1	4	0.038902	0.076738	0.772004	1782	2	-0.5858	0.088646	0.14972	0.963959	2777	1	0.52066
NEDD8	3	0.04274	0.076751	0.772004	1853	1	-0.7378	0.29491	0.30341	1	5718	1	0.34039
DLD	4	0.038974	0.076859	0.772648	1783	2	-0.6044	0.99417	0.99429	1	17467	0	0
CCDC154	4	0.039047	0.076968	0.772648	1784	2	-0.40343	0.98195	0.98203	1	17058	0	0
TAF1C	4	0.039101	0.077054	0.772648	1785	2	-0.63504	0.93508	0.93486	1	16005	0	0
PNKP	4	0.03912	0.077075	0.772648	1786	2	-0.53539	0.60409	0.60339	1	10371	0	0
CREBZF	4	0.039145	0.077108	0.772648	1787	2	-0.67037	0.5896	0.58877	1	10132	0	0
FAM178A	4	0.039181	0.077157	0.772648	1788	2	-0.53134	0.076751	0.13246	0.95629	2482	1	0.4396
FAM109B	3	0.042833	0.076913	0.772648	1855	2	-0.49577	0.6447	0.645	1	11011	0	0
TUBA1C	1	0.077116	0.077158	0.772648	2426	1	-0.56427	0.92288	0.92344	1	15763	0	0
SNIP1	4	0.039321	0.07736	0.773683	1789	2	-0.74495	0.98619	0.98625	1	17177	0	0
GPIHBP1	4	0.03937	0.077422	0.773683	1790	2	-0.51732	0.011717	0.030591	0.792368	674	2	0.52775
B3GALT4	4	0.03937	0.077422	0.773683	1791	2	-0.48704	0.97749	0.97755	1	16934	0	0
POLA2	4	0.039376	0.077433	0.773683	1792	1	-1.1739	0.7223	0.72169	1	12281	0	0
EIF2S3	4	0.039431	0.077519	0.774114	1793	1	-1.4468	0.0058511	0.016015	0.76474	369	1	2.201
EBI3	4	0.039474	0.077591	0.774409	1794	2	-0.58832	0.74632	0.74581	1	12659	0	0
NAIP	4	0.039572	0.077734	0.775409	1795	2	-0.56573	0.69756	0.6968	1	11883	0	0
MTMR2	4	0.039596	0.077779	0.775424	1796	1	-0.91637	0.25792	0.29936	1	5282	1	0.33539
TRIP12	4	0.039694	0.077931	0.776261	1797	2	-0.45325	0.56914	0.56823	1	9776	0	0
RRN3	4	0.039706	0.077949	0.776261	1798	2	-0.73652	0.52337	0.52269	1	8990	0	0
EFTUD2	4	0.039792	0.078088	0.77722	1799	2	-0.59891	0.93383	0.93358	1	15980	0	0
AVL9	4	0.039878	0.078219	0.778095	1800	2	-0.62749	0.61645	0.61575	1	10560	0	0
MED4	4	0.040035	0.078454	0.779865	1801	1	-1.1079	0.36287	0.379	1	6601	1	0.42814
POLD2	4	0.040056	0.078483	0.779865	1802	2	-0.91361	0.99794	0.99798	1	17652	0	0
FITM2	4	0.040087	0.078541	0.780013	1803	2	-0.47249	0.98756	0.98764	1	17214	0	0
TARDBP	4	0.040145	0.078627	0.780054	1805	2	-0.83091	0.77685	0.77632	1	13184	0	0
NSMCE1	4	0.040148	0.078632	0.780054	1806	2	-0.63244	0.94637	0.94625	1	16230	0	0
SP4	4	0.040259	0.078806	0.780992	1807	2	-0.50429	0.87357	0.87311	1	14853	0	0
UTP14A	4	0.040283	0.078837	0.780992	1808	2	-0.61859	0.80449	0.80408	1	13671	0	0
RPL39	1	0.078795	0.078856	0.780992	2453	1	-0.60602	0.92121	0.92174	1	15730	0	0
MMS19	4	0.040365	0.078961	0.781037	1809	1	-1.0027	0.89635	0.89602	1	15260	0	0
MAPKAPK3	4	0.04037	0.078968	0.781037	1810	2	-0.52593	0.30698	0.33532	1	5867	1	0.39664
TIMMDC1	4	0.040382	0.07899	0.781037	1811	2	-0.44684	0.81596	0.81554	1	13878	0	0
COL12A1	4	0.040456	0.079098	0.781672	1812	2	-0.49551	0.20815	0.26454	1	4692	1	0.35165
SELV	4	0.04053	0.079215	0.782013	1813	2	-0.65807	0.92373	0.92357	1	15782	0	0
ZNF598	4	0.040543	0.079232	0.782013	1814	2	-0.59678	0.30904	0.33693	1	5889	1	0.29914
HMGA1	2	0.059772	0.079262	0.782013	2110	1	-0.74907	0.89344	0.8931	1	15210	0	0
FAM64A	4	0.040642	0.079373	0.782413	1815	2	-0.54488	0.96263	0.96252	1	16592	0	0
SLAMF9	4	0.040695	0.079449	0.782413	1816	1	-0.77526	0.98098	0.98105	1	17029	0	0
MDN1	4	0.04075	0.079516	0.782413	1817	2	-1.0647	0.91662	0.91641	1	15633	0	0
CRTC2	4	0.040753	0.07952	0.782413	1818	2	-0.47862	0.94826	0.94819	1	16265	0	0
ST7L	3	0.044367	0.079431	0.782413	1880	2	-0.42671	0.99062	0.99072	1	17322	0	0
KDSR	4	0.040805	0.079592	0.782699	1819	1	-1.0871	0.773	0.77252	1	13121	0	0
SEMA3E	4	0.041063	0.079975	0.785203	1820	2	-0.45685	0.96435	0.96428	1	16630	0	0
DERL1	4	0.041075	0.079993	0.785203	1821	2	-0.65622	0.95585	0.9557	1	16430	0	0
TRPT1	4	0.041088	0.080013	0.785203	1822	2	-0.49384	0.97311	0.97307	1	16827	0	0
MRPS18A	4	0.0411	0.080034	0.785203	1823	2	-0.61713	0.065547	0.1159	0.938282	2216	1	0.56438
QRICH1	4	0.041125	0.080064	0.785203	1824	2	-0.69798	0.69233	0.6916	1	11787	0	0
DPF2	4	0.04125	0.080241	0.786508	1825	2	-0.46307	0.51481	0.51408	1	8837	1	0.37662
HUWE1	4	0.041408	0.080481	0.788434	1827	1	-0.90489	0.99607	0.99616	1	17555	0	0
DARS2	4	0.041474	0.080581	0.788984	1828	2	-0.53731	0.74737	0.74689	1	12681	0	0
KAT8	4	0.041573	0.080732	0.789975	1829	2	-1.1837	0.99806	0.9981	1	17665	0	0
MRPL4	4	0.041611	0.080788	0.789975	1830	2	-0.6243	0.97706	0.97713	1	16922	0	0
ANAPC11	4	0.041628	0.080813	0.789975	1831	2	-0.69082	0.90351	0.90318	1	15399	0	0
IARS2	4	0.041793	0.08106	0.791142	1832	1	-1.1844	0.65942	0.65874	1	11251	0	0
DNAJC4	4	0.041799	0.081073	0.791142	1833	2	-0.58167	0.99285	0.99297	1	17414	0	0
SLC39A13	4	0.041811	0.081088	0.791142	1834	2	-0.55235	0.98117	0.98124	1	17037	0	0
HIPK4	4	0.041843	0.081135	0.791142	1835	2	-0.6724	0.027791	0.059774	0.85857	1241	2	0.55991
PFDN5	4	0.041899	0.081222	0.791142	1836	2	-0.60045	0.85684	0.85636	1	14580	0	0
NAT10	4	0.041912	0.081237	0.791142	1837	2	-0.65525	0.0073732	0.019826	0.7918	438	1	1.0113
POMP	4	0.041949	0.081283	0.791142	1838	2	-0.51871	0.62237	0.62173	1	10659	0	0
AUNIP	3	0.045502	0.081278	0.791142	1902	1	-0.82554	0.68284	0.68279	1	11641	0	0
MCM3	4	0.041987	0.08134	0.791271	1839	2	-0.58492	0.99327	0.99338	1	17431	0	0
GTF2IRD1	4	0.04205	0.081432	0.791672	1840	2	-0.50243	0.89717	0.89683	1	15281	0	0
TRAPPC9	4	0.042075	0.081469	0.791672	1841	2	-0.50439	0.86962	0.86916	1	14796	0	0
SNRPB2	4	0.042122	0.081528	0.791816	1842	1	-1.3074	0.61201	0.61126	1	10481	0	0
SLC6A7	4	0.042207	0.081666	0.792731	1843	2	-0.61483	0.7033	0.70253	1	11954	0	0
ZC3H7A	4	0.042263	0.081744	0.793066	1844	2	-0.53616	0.88131	0.88077	1	14992	0	0
SSH3	4	0.042301	0.081802	0.793199	1845	2	-0.52712	0.87087	0.87045	1	14808	0	0
EDF1	4	0.042369	0.081905	0.79375	1846	1	-1.2581	0.1306	0.21013	0.9855	3787	2	0.27611
LUC7L3	4	0.042395	0.081947	0.79375	1847	2	-0.58276	0.92586	0.92564	1	15834	0	0
NCSTN	4	0.042427	0.081992	0.793765	1848	2	-0.62472	0.98557	0.98564	1	17157	0	0
SLC25A28	4	0.042477	0.082071	0.794098	1849	2	-0.60481	0.70295	0.70219	1	11949	0	0
TPST2	4	0.04254	0.082166	0.794596	1850	2	-0.59645	0.76707	0.76659	1	13015	0	0
ZNRF3	4	0.042704	0.082433	0.796585	1851	2	-0.49403	0.99399	0.9941	1	17457	0	0
YKT6	4	0.042725	0.08246	0.796585	1852	2	-0.68148	0.70505	0.70428	1	11992	0	0
CCR10	4	0.042818	0.082592	0.797429	1854	2	-0.50611	0.41597	0.42326	1	7347	1	0.38581
OXSM	4	0.042919	0.082744	0.798474	1856	2	-0.58041	0.80293	0.80248	1	13647	0	0
SETD1B	4	0.042957	0.082811	0.798693	1857	2	-0.54275	0.89573	0.89536	1	15247	0	0
ASPM	4	0.043021	0.082904	0.799011	1858	2	-0.53817	0.98097	0.98104	1	17028	0	0
ARHGEF3	4	0.043071	0.082965	0.799011	1859	2	-0.4183	0.89324	0.89284	1	15206	0	0
MRPS2	4	0.043084	0.082983	0.799011	1860	2	-0.7576	0.40248	0.41188	1	7167	1	0.3822
LRPPRC	4	0.043135	0.083049	0.799011	1861	2	-0.60914	0.60024	0.59955	1	10306	0	0
PIGH	4	0.043164	0.083093	0.799011	1862	1	-1.0264	0.31787	0.34362	1	5994	1	0.52834
FCGR2B	4	0.043186	0.083125	0.799011	1863	2	-0.40618	0.48885	0.4891	1	8421	1	0.35924
ZBTB2	4	0.043211	0.083154	0.799011	1864	2	-0.63602	0.71457	0.71381	1	12153	0	0
ANKRD11	4	0.043389	0.083421	0.801156	1865	2	-0.67557	0.27101	0.30871	1	5429	1	0.37194
SLA2	4	0.043453	0.083502	0.801504	1866	2	-0.5129	0.47933	0.48018	1	8282	1	0.35639
STARD7	4	0.043504	0.083599	0.802004	1867	2	-0.63844	0.40336	0.41263	1	7180	1	0.27994
PPP2R2A	4	0.043602	0.083745	0.802892	1868	2	-0.98112	0.99801	0.99804	1	17660	0	0
PYURF	4	0.043644	0.083801	0.802892	1870	2	-0.68765	0.73486	0.73434	1	12483	0	0
TACR2	4	0.043656	0.083824	0.802892	1871	2	-0.66196	0.44874	0.4521	1	7818	1	0.29868
TBCCD1	4	0.043759	0.083968	0.803836	1872	2	-0.51872	0.45286	0.45577	1	7878	1	0.29579
C12orf40	3	0.047251	0.084075	0.804438	1930	2	-1.8755	0.96474	0.96496	1	16645	0	0
TOX4	4	0.043876	0.084147	0.804639	1873	1	-1.383	0.58059	0.57985	1	9973	0	0
TNPO3	4	0.043931	0.08422	0.804639	1874	1	-1.5945	0.78715	0.78676	1	13351	0	0
MORC2	4	0.043937	0.08423	0.804639	1875	2	-0.48226	0.29864	0.32905	1	5761	1	0.50096
MS4A8	4	0.044046	0.084392	0.805337	1876	2	-0.68045	0.45471	0.45747	1	7904	1	0.32266
COTL1	4	0.044046	0.084392	0.805337	1877	2	-0.62406	0.75867	0.75818	1	12880	0	0
SCAF4	4	0.044091	0.084464	0.805597	1878	2	-0.66049	0.83655	0.83593	1	14235	0	0
UTP23	4	0.044205	0.084635	0.806803	1879	2	-0.77874	0.9381	0.93797	1	16064	0	0
HBZ	4	0.044373	0.084876	0.808676	1881	2	-0.49349	0.95508	0.95491	1	16408	0	0
MED7	4	0.044418	0.084932	0.808777	1882	2	-0.60334	0.99598	0.99607	1	17554	0	0
PLEKHH3	4	0.044463	0.084996	0.808961	1883	2	-0.61133	0.99745	0.99749	1	17624	0	0
HOXD1	4	0.044566	0.085153	0.810032	1884	2	-0.44475	0.91118	0.91097	1	15526	0	0
GRID1	4	0.04463	0.085244	0.810046	1885	2	-0.48514	0.04427	0.084437	0.901543	1673	2	0.37585
CRYAB	4	0.044656	0.085275	0.810046	1886	2	-0.56194	0.74092	0.74038	1	12574	0	0
NUDT16L1	4	0.044682	0.085316	0.810046	1887	2	-0.6926	0.9763	0.97632	1	16905	0	0
EHMT1	4	0.044695	0.085334	0.810046	1888	2	-0.52306	0.017686	0.044301	0.810813	969	2	0.44891
UBE2D4	4	0.044811	0.085495	0.81115	1889	2	-0.89695	0.79697	0.79657	1	13545	0	0
CCDC96	4	0.044953	0.085707	0.812471	1890	2	-0.57499	0.54196	0.54108	1	9304	0	0
RNF181	4	0.044971	0.085725	0.812471	1891	1	-1.2962	0.22448	0.27583	1	4868	1	0.36605
GTF2H3	4	0.045026	0.085807	0.812824	1892	1	-0.89564	0.36674	0.38211	1	6659	1	0.30236
MANF	4	0.045069	0.085867	0.812964	1893	2	-0.42691	0.99126	0.99137	1	17341	0	0
ZC3H8	4	0.045121	0.085933	0.81298	1894	2	-0.46986	0.46869	0.47025	1	8120	1	0.322
NIP7	4	0.04519	0.086026	0.81298	1895	2	-0.62926	0.97386	0.9738	1	16844	0	0
ST7	4	0.045245	0.086106	0.81298	1896	2	-0.76834	0.20768	0.26421	1	4687	1	0.52942
CDC42BPA	4	0.045263	0.086133	0.81298	1897	2	-0.43511	0.048971	0.091186	0.9046	1802	2	0.35654
WRAP53	4	0.045276	0.086156	0.81298	1898	2	-0.67862	0.99042	0.99051	1	17315	0	0
HIST1H3B	2	0.067585	0.085974	0.81298	2260	1	-0.61249	0.96646	0.96643	1	16684	0	0
RPL32	1	0.086224	0.086184	0.81298	2585	1	-0.4697	0.91378	0.91431	1	15583	0	0
MRPS18C	4	0.045354	0.086267	0.813347	1899	2	-0.63436	0.9411	0.94095	1	16119	0	0
GTF2A1	4	0.045393	0.086322	0.813434	1900	2	-0.68996	0.87865	0.87815	1	14941	0	0
PEX10	4	0.045613	0.086646	0.814897	1903	2	-0.7026	0.4136	0.42123	1	7311	1	0.31763
MND1	4	0.045626	0.086667	0.814897	1904	2	-0.43257	0.86922	0.86878	1	14787	0	0
KANK3	4	0.045639	0.086686	0.814897	1905	2	-0.6389	0.97659	0.97663	1	16910	0	0
BMPR2	4	0.045652	0.086703	0.814897	1906	2	-0.51528	0.98238	0.98244	1	17073	0	0
SPR	4	0.045665	0.086722	0.814897	1907	2	-0.47117	0.90858	0.90829	1	15481	0	0
C15orf52	4	0.045685	0.086748	0.814897	1908	2	-0.6339	0.47912	0.47997	1	8278	1	0.25671
OR8K1	4	0.04577	0.08688	0.815714	1909	2	-0.61994	0.81422	0.81378	1	13845	0	0
ZNF638	4	0.045835	0.086997	0.816387	1910	2	-0.63448	0.3132	0.34011	1	5936	1	0.37092
RDH5	4	0.045893	0.087084	0.81678	1911	2	-0.58891	0.94981	0.94969	1	16300	0	0
WDR7	4	0.045965	0.087184	0.817297	1912	2	-0.51609	0.98981	0.9899	1	17291	0	0
C10orf2	4	0.046011	0.087246	0.817453	1913	2	-0.71348	0.91128	0.91108	1	15527	0	0
C1orf109	4	0.046284	0.087625	0.820564	1914	1	-1.2838	0.49233	0.49243	1	8479	1	0.26553
BTLA	4	0.046339	0.087708	0.820564	1915	1	-1.4944	0.10711	0.17649	0.97613	3211	1	0.46723
PTPRF	4	0.046344	0.087715	0.820564	1916	2	-0.51463	0.22743	0.27783	1	4904	1	0.4907
ZKSCAN5	4	0.046383	0.087769	0.820646	1917	2	-0.71489	0.96407	0.96399	1	16624	0	0
ELP3	4	0.046448	0.087857	0.820899	1918	1	-1.1904	0.035364	0.071103	0.885961	1432	2	0.49706
DTYMK	4	0.046488	0.087913	0.820899	1919	2	-0.51212	0.95028	0.95018	1	16306	0	0
DDX42	4	0.046503	0.087932	0.820899	1920	1	-0.9377	0.46844	0.47002	1	8117	1	0.38601
RIF1	4	0.046557	0.088026	0.821345	1921	2	-0.67914	0.46749	0.46914	1	8105	1	0.48913
FAM208A	4	0.046593	0.088073	0.821365	1922	2	-0.7392	0.73749	0.73697	1	12526	0	0
ITSN1	4	0.046763	0.088313	0.822965	1923	2	-0.4984	0.88741	0.88698	1	15099	0	0
FKBP9	4	0.046776	0.088336	0.822965	1924	2	-0.41051	0.60517	0.60444	1	10385	0	0
PSME3	4	0.047145	0.088885	0.827084	1925	2	-0.67675	0.36376	0.3797	1	6616	1	0.4564
IBA57	4	0.047178	0.08893	0.827084	1926	2	-0.43119	0.98858	0.98869	1	17250	0	0
FIS1	4	0.047213	0.088973	0.827084	1927	1	-0.86895	0.072688	0.12651	0.951078	2381	1	0.54825
CCNI2	4	0.047224	0.088989	0.827084	1928	2	-0.54299	0.86134	0.86088	1	14647	0	0
CGRRF1	4	0.047237	0.089007	0.827084	1929	2	-0.51954	0.99156	0.99168	1	17357	0	0
TIAL1	4	0.04731	0.089108	0.82745	1931	2	-0.51707	0.91922	0.91901	1	15693	0	0
YWHAB	4	0.047329	0.089138	0.82745	1932	2	-0.49969	0.87999	0.87945	1	14963	0	0
PRSS53	4	0.047377	0.089199	0.82759	1933	1	-1.1192	0.53219	0.53136	1	9139	0	0
PPP4R2	1	0.08934	0.089324	0.828324	2629	1	-0.38047	0.91066	0.91114	1	15518	0	0
FBXL19	4	0.0477	0.089684	0.831238	1934	2	-0.59407	0.90332	0.90298	1	15396	0	0
PHOX2A	4	0.048078	0.090217	0.83575	1935	2	-0.46449	0.8067	0.80629	1	13722	0	0
PIGT	4	0.048137	0.09031	0.836174	1936	2	-0.59259	0.96185	0.96173	1	16572	0	0
MRPL34	4	0.04836	0.090613	0.838552	1937	1	-0.8612	0.78537	0.7849	1	13325	0	0
ZNF385A	4	0.048524	0.090845	0.839838	1938	2	-0.53871	0.62446	0.62388	1	10692	0	0
CDK4	4	0.048524	0.090845	0.839838	1939	2	-0.59014	0.99567	0.99575	1	17542	0	0
NRDE2	4	0.04863	0.090979	0.840191	1940	2	-0.73897	0.74281	0.74231	1	12601	0	0
MTPN	4	0.048644	0.090994	0.840191	1941	2	-0.40288	0.70732	0.70658	1	12025	0	0
TPSD1	4	0.04867	0.091041	0.840191	1942	2	-0.41082	0.35349	0.37137	1	6471	1	0.33768
FANCD2	4	0.048697	0.091078	0.840191	1943	2	-0.46154	0.94855	0.94846	1	16275	0	0
GSTO2	4	0.048724	0.091116	0.840191	1944	2	-0.66999	0.72097	0.72036	1	12258	0	0
MAZ	4	0.048804	0.091229	0.840808	1945	2	-0.50791	0.99235	0.99247	1	17394	0	0
LSM12	4	0.048884	0.091349	0.841481	1946	2	-0.45656	0.63361	0.633	1	10825	0	0
DIMT1	4	0.048965	0.091456	0.842036	1947	2	-0.52792	0.9874	0.98748	1	17210	0	0
KCNC4	4	0.049015	0.091529	0.842091	1948	1	-0.67004	0.6329	0.63229	1	10815	0	0
SPAG4	4	0.049032	0.091555	0.842091	1949	2	-0.48078	0.9972	0.99723	1	17612	0	0
NBAS	4	0.049179	0.091792	0.843627	1950	1	-1.0107	0.69141	0.69071	1	11772	0	0
APTX	4	0.049193	0.091815	0.843627	1951	2	-0.59979	0.98059	0.98066	1	17016	0	0
DDX23	4	0.049233	0.091886	0.843848	1952	2	-0.6899	0.89721	0.89688	1	15282	0	0
RMND5A	4	0.049288	0.091975	0.844234	1953	1	-1.1862	0.52143	0.52071	1	8951	1	0.21752
ALG9	4	0.049367	0.092094	0.844679	1955	2	-0.47808	0.96078	0.96066	1	16539	0	0
C11orf83	4	0.049381	0.092117	0.844679	1956	2	-0.43117	0.96824	0.96813	1	16720	0	0
MAP3K7	4	0.049448	0.092213	0.84513	1957	2	-0.47454	0.98843	0.98855	1	17244	0	0
SHB	4	0.049506	0.092316	0.845641	1958	2	-0.714	0.98115	0.98122	1	17036	0	0
MMACHC	4	0.049542	0.092373	0.845734	1959	2	-0.5188	0.97211	0.97206	1	16811	0	0
GTF3C3	4	0.049615	0.092489	0.845998	1960	1	-0.93447	0.96436	0.96429	1	16631	0	0
YARS2	4	0.049636	0.092521	0.845998	1961	2	-0.71197	0.95953	0.95939	1	16507	0	0
MAPK1	4	0.04965	0.092542	0.845998	1962	2	-0.59593	0.87945	0.87892	1	14955	0	0
C9orf64	4	0.049751	0.092693	0.846515	1963	2	-0.50018	0.9826	0.98266	1	17076	0	0
CRNKL1	4	0.049779	0.092732	0.846515	1964	2	-0.55198	0.98498	0.98505	1	17141	0	0
FBXL16	4	0.049798	0.092761	0.846515	1965	2	-0.57403	0.4763	0.4773	1	8234	1	0.2976
ANAPC13	4	0.049811	0.092786	0.846515	1966	2	-0.58544	0.80036	0.79996	1	13601	0	0
PRSS33	4	0.049865	0.092857	0.846732	1967	2	-0.4633	0.40444	0.41347	1	7194	1	0.25422
ZNF622	4	0.049933	0.092957	0.847219	1968	2	-0.63024	0.89346	0.89307	1	15211	0	0
RGP1	4	0.049967	0.09301	0.847271	1969	2	-0.82898	0.55894	0.55801	1	9600	0	0
SFXN2	4	0.050082	0.093172	0.847895	1970	2	-0.45011	0.31397	0.34068	1	5944	1	0.35586
SRSF2	2	0.075827	0.093167	0.847895	2401	1	-0.87781	0.21435	0.21743	0.992322	4756	1	0.25282
S100A11	2	0.075991	0.093314	0.848754	2405	1	-0.61781	0.83535	0.83489	1	14213	0	0
U2AF1	4	0.050271	0.093451	0.849573	1971	2	-0.6402	0.75479	0.75434	1	12808	0	0
HLX	4	0.050434	0.093705	0.851294	1972	2	-0.46282	0.29177	0.32392	1	5679	1	0.33958
GBF1	4	0.050487	0.093781	0.851294	1973	2	-0.72738	0.93775	0.93761	1	16056	0	0
MT1G	1	0.093773	0.093758	0.851294	2694	1	-0.35129	0.90623	0.90676	1	15436	0	0
SULT6B1	4	0.050542	0.093866	0.851632	1974	1	-1.5865	0.010513	0.027657	0.792368	607	2	0.43613
TBC1D20	4	0.050691	0.094088	0.852282	1975	2	-0.4073	0.88056	0.88004	1	14975	0	0
PYCARD	4	0.050705	0.094112	0.852282	1976	2	-0.44907	0.04896	0.091171	0.9046	1801	1	1.8516
KIN	4	0.050705	0.094112	0.852282	1977	1	-0.87627	0.78016	0.77966	1	13238	0	0
EXTL1	4	0.050719	0.094126	0.852282	1978	2	-0.7253	0.90275	0.9024	1	15387	0	0
UBQLN1	4	0.050821	0.094285	0.853289	1979	2	-0.68441	0.60112	0.60044	1	10318	0	0
NUP98	4	0.050869	0.09436	0.853541	1980	1	-1.8665	0.85362	0.85307	1	14527	0	0
FOSL2	4	0.050977	0.09451	0.854362	1981	2	-0.57394	0.91321	0.91297	1	15573	0	0
DCPS	4	0.051004	0.094545	0.854362	1982	2	-0.56123	0.089861	0.15147	0.964304	2806	1	0.58299
ATP2B4	4	0.051073	0.094642	0.85478	1983	2	-0.69738	0.32129	0.34619	1	6045	1	0.33288
[truncated: 16,056 more rows]

## Sheet: Genes with FDR<0.01
U2OS WT viability			parp1Δparp2Δ viability
id	neg|fdr		id	neg|fdr
POLR2L	0.000825		POLR2L	0.00099		Supplementary Data 1: Genome-wide screen for synthetic lethal interactions with parp1/2 gene disruption. Results were analysed using MAGeCK 0.5.9 (Li W, et al. Genome biology 15, 554 [2014]) and genes with false discovery rate (FDR) <0.01 were identified as hits. Genes in bold are unique to each gene set.
RPL14	0.000825		PPP4C	0.00099
BUB3	0.000825		TCEB2	0.00099
CCT3	0.000825		DNAJC9	0.00099
POLR3H	0.000825		BUB3	0.00099
EIF3A	0.000825		TUBB	0.002122
RRM1	0.00099		SS18L2	0.002122
LSM2	0.00099		PSMG3	0.003094
PSMA5	0.00099		RPP25L	0.003182
TUBB	0.00099		POLR1B	0.003182
TIMM44	0.00099		HSPA9	0.003182
PSMG1	0.00099		CPSF4	0.003182
RPP25L	0.00099		TPT1	0.003182
SF3B4	0.00099		CCNA2	0.003182
NARFL	0.00099		MYC	0.003354
RCL1	0.00099		CHORDC1	0.003354
WDR43	0.00099		DDX46	0.003354
PRPF38A	0.00099		RPL10A	0.003354
POLR1B	0.00099		MED24	0.003354
SYMPK	0.00099		MOCS3	0.003354
SRP14	0.00099		PRPF38A	0.003354
PPP4C	0.00099		POLR3H	0.003354
ALG1	0.00099		SYS1	0.003354
POP5	0.00099		RNASEH2A	0.003354
HSPA5	0.00099		RPS11	0.003354
HYPK	0.001118		NVL	0.003354
NOL8	0.001118		MECR	0.003354
ALDOA	0.001118		DDX11	0.003354
HIRA	0.001118		SARS	0.003354
SSU72	0.001118		NOP16	0.003354
MED24	0.001118		CCT3	0.003354
LONP1	0.001513		RPL36	0.003868
NOC4L	0.001513		HIRA	0.005851
RPS11	0.001513		RRM1	0.00597
CIRH1A	0.001513		HNRNPK	0.006082
RPS5	0.001513		TACC3	0.006188
SF3A3	0.00157		CCDC84	0.007091
BRD2	0.00157		EIF3A	0.007151
THOC2	0.00157		FANCF	0.007151
AIFM1	0.00157		MRPS34	0.007151
EIF3G	0.00157		WDR82	0.007151
HSPA9	0.001727		ABCC6	0.007151
TPT1	0.001727		RPP21	0.007151
CCT2	0.001881		OGT	0.007151
ZNF407	0.001881		POP5	0.007151
PDCD11	0.001881		PLK1	0.007379
CPSF4	0.001881		LSM2	0.007379
POP7	0.001881		WDR1	0.007379
UBR4	0.001881		NUDC	0.007379
CPSF3L	0.001881		PTBP1	0.007379
NOP16	0.001999		CHAF1B	0.007379
ORC6	0.001999		SRP14	0.007379
MOCS3	0.002148		C16orf72	0.007379
NAA38	0.00221		EIF3E	0.007426
PSMD13	0.00221		BRD2	0.008551
CCDC84	0.00221		PPP1R12A	0.008621
TRAIP	0.002228		FAM96B	0.008621
TCEB2	0.002228		HSP90AB1	0.008621
ISG20L2	0.002228		EIF4A1	0.009817
CCT6A	0.002228
NEDD1	0.002516
DDX59	0.002635
MOB4	0.002695
SF3B3	0.002695
GPN3	0.002695
CCNA2	0.002695
TRAPPC3	0.002695
RPP21	0.002695
ATP5B	0.002695
GPI	0.002695
DHX9	0.002695
POLR2C	0.002695
C9orf114	0.002695
EIF3D	0.002695
RTCB	0.002695
DNAJA3	0.002695
SPATA5	0.002695
FAM96B	0.002695
URB1	0.002695
GUK1	0.002785
PSMG3	0.003016
SMARCA5	0.003016
NUP155	0.003016
ANKLE2	0.003016
TACC3	0.003016
HAUS6	0.003016
POLR3C	0.003016
PSMD2	0.003094
PITRM1	0.003171
KTI12	0.0033
LRR1	0.003318
RFC3	0.003336
RPS2	0.003529
CPSF1	0.003529
DKC1	0.003543
UTP14A	0.003543
PRMT1	0.003543
CHORDC1	0.003543
NOP58	0.003543
GNL3	0.003543
PSMB7	0.003543
DBR1	0.003543
RIOK2	0.003797
FTSJ3	0.003856
NUDC	0.003896
EIF2B5	0.003896
RAN	0.003896
EIF1AX	0.003896
ALG2	0.004042
RPL27A	0.004455
PMPCA	0.004683
LSM7	0.004818
PES1	0.00495
EIF4A1	0.004993
PGD	0.004993
AATF	0.004993
ELL	0.005034
CUL1	0.005034
PHAX	0.005034
CDC73	0.005109
THOC7	0.005109
RPS3	0.005109
SLC35B1	0.005109
PPP1R2	0.005109
RBM17	0.005109
PPP1R12A	0.005135
TRAPPC1	0.005135
YY1	0.005135
CHAF1A	0.005135
TAF7	0.005135
ELP5	0.005135
CCT5	0.005135
TCP1	0.005135
HSP90AB1	0.005135
OGT	0.005171
FBL	0.005202
CEBPZ	0.005202
HINFP	0.005202
LYRM4	0.005339
NAA25	0.005339
PRPF8	0.005372
UBE2C	0.005574
COPS5	0.005574
HNRNPK	0.005604
POLR3A	0.005633
CDC123	0.005663
PCNA	0.00571
NUFIP1	0.00571
C14orf80	0.00571
RPL10A	0.00571
RPL30	0.005737
PRPF4	0.005856
CCNH	0.005856
NOM1	0.006047
RNGTT	0.006047
DDX23	0.006047
WDR1	0.006047
GEMIN8	0.006047
HSPA14	0.006071
TOMM40	0.006281
RPL8	0.006303
ACTR3	0.006326
EIF3E	0.006357
EXOSC7	0.006357
SUPT6H	0.006357
TONSL	0.006357
RPL11	0.006357
NGDN	0.006357
SMNDC1	0.006357
PPP1R8	0.006377
TEX10	0.006514
CDCA8	0.006591
MCM4	0.006761
YARS	0.006761
C10orf2	0.006761
NDUFAB1	0.006948
DDX11	0.006964
STRAP	0.006981
THOC3	0.007099
MECR	0.007099
PSMA4	0.007099
CHERP	0.007099
RPL18	0.007115
SYS1	0.007305
HAUS3	0.007305
VARS	0.007308
PDCD5	0.007308
POLR2D	0.007308
DPAGT1	0.007308
SUPV3L1	0.007322
EIF3F	0.007335
DHX15	0.007812
PTCD3	0.008234
ASNA1	0.008259
MED26	0.008259
NELFA	0.008259
ZNF207	0.008318
RARS2	0.008426
EIF1AD	0.008433
GNB2L1	0.008441
WDR12	0.008455
ELP4	0.008455
PLK1	0.008462
MTX1	0.008476
PSMB2	0.008476
ZBTB11	0.008507
OXA1L	0.008663
GARS	0.008663
EXOSC1	0.008663
PPP2R4	0.008663
SS18L2	0.008663
PMPCB	0.008663
PCBP1	0.008809
SNRPB	0.008814
RPS16	0.008957
MYC	0.009053
BCAP31	0.009148
SLC35B2	0.009288
CHAF1B	0.009291
SBDS	0.009293
NOP2	0.009386
NOL12	0.00939
MTPAP	0.00939
WDR82	0.009393
DDX56	0.009402
EFTUD1	0.009402
SACM1L	0.009402
ZNF593	0.009402
CTR9	0.009404
RPE	0.009408
ITGB5	0.009408
PI4KA	0.009581
PRPF40A	0.009582
TM2D2	0.009584
MARS2	0.009585
TICRR	0.009586
OTUD5	0.009588
SMC4	0.009757
N6AMT1	0.009757
KANSL2	0.009757
CFDP1	0.009757
DDX46	0.00984
