# Supplementary material for: C16orf72/HAPSTR1/TAPR1 functions with BRCA1/Senataxin to modulate replication-associated R-loops and confer resistance to PARP disruption
Source: Nat Commun. 2023 Aug 17;14:5003. doi: 10.1038/s41467-023-40779-9 (PMC10435583; doi:10.1038/s41467-023-40779-9)
Supplement: Supplementary file 6 — Source Data [file 41467_2023_40779_MOESM6_ESM.zip]

Archive with 2 entries (2 files):
- 411762_2_data_set_7919776_ryvf2v.xlsx
- P_values for Figures and Supplementary figures.docx
