# Supplementary material for: C16orf72/HAPSTR1/TAPR1 functions with BRCA1/Senataxin to modulate replication-associated R-loops and confer resistance to PARP disruption
Source: Nat Commun. 2023 Aug 17;14:5003. doi: 10.1038/s41467-023-40779-9 (PMC10435583; doi:10.1038/s41467-023-40779-9)
Supplement: Supplementary file 6 — Source Data [file 41467_2023_40779_MOESM6_ESM.zip › 411762_2_data_set_7919776_ryvf2v.xlsx]

## Sheet: 1b
	Number of colonies
	Biological replicate		#1			#2			#3
	Technical replicate		#1	#2	#3	#1	#2	#3	#1	#2	#3
	U2OS	siControl	223	256	240	288	284	277	239	175	283
		siBRCA1	169	201	176	208	207	215	182	62	210
		siC16orf72	206	250	280	286	272	227	245	127	262
	parp1/2Δ	siControl	98	155	124	166	188	116	126	105	157
		siBRCA1	19	26	25	32	36	45	21	0	38
		siC16orf72	44	52	36	52	49	28	44	26	43

## Sheet: 1c
	Number of colonies
	Biological replicate		#1			#2			#3
	U2OS	siCtrl	184	170	164	202	184	132	168	180	188
	U2OS	siC16orf72	154	164	130	62	96	104	188	172	115
	parp1Δ	siCtrl	108	104	89	140	142	102	138	142	145
	parp1Δ	siC16orf72	42	76	54	7	17	22	21	44	47
	parp2Δ	siCtrl	150	155	123	176	172	164	157	173	194
	parp2Δ	siC16orf72	95	156	140	73	95	88	73	123	100
	parp1Δparp2Δ	siCtrl	100	85	62	100	102	72	103	155	155
	parp1Δparp2Δ	siC16orf72	5	30	15	5	6	7	7	15	22

## Sheet: 1d
	Number of colonies
	Biological replicate		#1	#2	#3
	U2OS	0 µM Olaparib	283	107	178
		2 µM Olaparib	233	96	141
		4 µM Olaparib	152	72	82
		6 µM Olaparib	131	63	83
		8 µM Olaparib	78	55	74
		10 µM Olaparib	40	16	4
	U2OS + Flag-C16orf72	0 µM Olaparib	273	165	190
		2 µM Olaparib	216	125	155
		4 µM Olaparib	161	80	87
		6 µM Olaparib	77	84	83
		8 µM Olaparib	63	87	59
		10 µM Olaparib	27	34	15
	c16orf72Δ.2	0 µM Olaparib	217	145	165
		2 µM Olaparib	138	112	97
		4 µM Olaparib	95	52	41
		6 µM Olaparib	49	47	16
		8 µM Olaparib	25	34	12
		10 µM Olaparib	6	10	1
	c16orf72Δ.2 + Flag-C16orf72	0 µM Olaparib	224	179	188
		2 µM Olaparib	181	131	183
		4 µM Olaparib	136	101	83
		6 µM Olaparib	101	83	91
		8 µM Olaparib	44	64	65
		10 µM Olaparib	26	26	4

## Sheet: 1e
	Number of colonies
	Biological replicate		#1	#2	#3	#4
	U2OS	0 µM ATRi	149	190	162	274
		0.2 µM ATRi	135	163	149	221
		0.4 µM ATRi	58	54	17	88
		0.6 µM ATRi	13	15	22	13
		0.8 µM ATRi	3	5	3	4
		1 µM ATRi	0	0	3	1
	c16orf72Δ.2	0 µM ATRi	150	179	161	146
		0.2 µM ATRi	71	67	84	53
		0.4 µM ATRi	2	4	0	5
		0.6 µM ATRi	1	1	0	1
		0.8 µM ATRi	0	0	0	0
		1 µM ATRi	0	0	0	0
	c16orf72Δ.2 + Flag-C16orf72	0 µM ATRi	168	164	168	215
		0.2 µM ATRi	125	110	135	116
		0.4 µM ATRi	29	24	9	22
		0.6 µM ATRi	6	7	9	5
		0.8 µM ATRi	0	3	0	0
		1 µM ATRi	0	0	0	0

## Sheet: 2a
	Number of colonies
	Biological replicate		#1	#2	#3		Biological replicate		#1	#2	#3		Biological replicate		#1	#2	#3
	U2OS	0 mM MMS	307	176	217		U2OS	0 µM Phleomycin	324	323	361		U2OS	0 ng/ml MMC	273	300	390
		0.5 mM MMS	270	131	123			5 µM Phleomycin	115	128	222			20 ng/ml MMC	238	247	381
		1 mM MMS	126	70	38			10 µM Phleomycin	84	103	160			40 ng/ml MMC	146	154	201
		1.5 mM MMS	32	71	5			15 µM Phleomycin	48	51	122			60 ng/ml MMC	69	56	114
		2 mM MMS	9	63	0			20 µM Phleomycin	35	40	78			80 ng/ml MMC	26	35	52
		2.5 mM MMS	2	53	0			25 µM Phleomycin	18	11	43			100 ng/ml MMC	7	9	16
	c16orf72Δ.2	0 mM MMS	232	148	255		c16orf72Δ.2	0 µM Phleomycin	356	256	248		c16orf72Δ.2	0 ng/ml MMC	271	252	281
		0.5 mM MMS	172	104	132			5 µM Phleomycin	149	125	139			20 ng/ml MMC	257	206	271
		1 mM MMS	71	53	41			10 µM Phleomycin	81	89	106			40 ng/ml MMC	94	57	85
		1.5 mM MMS	15	76	12			15 µM Phleomycin	62	53	79			60 ng/ml MMC	34	25	44
		2 mM MMS	3	64	1			20 µM Phleomycin	44	33	41			80 ng/ml MMC	13	8	13
		2.5 mM MMS	1	31	0			25 µM Phleomycin	20	20	18			100 ng/ml MMC	4	3	4
	c16orf72Δ.3	0 mM MMS	154	132	168		c16orf72Δ.3	0 µM Phleomycin	158	164	159		c16orf72Δ.3	0 ng/ml MMC	119	144	199
		0.5 mM MMS	95	84	88			5 µM Phleomycin	56	53	69			20 ng/ml MMC	133	127	143
		1 mM MMS	78	31	20			10 µM Phleomycin	35	49	46			40 ng/ml MMC	57	51	106
		1.5 mM MMS	17	65	0			15 µM Phleomycin	26	25	45			60 ng/ml MMC	25	22	45
		2 mM MMS	11	59	0			20 µM Phleomycin	9	17	25			80 ng/ml MMC	17	8	24
		2.5 mM MMS	0	12	0			25 µM Phleomycin	3	7	18			100 ng/ml MMC	1	1	3
	parp1Δ	0 mM MMS	240	138	140
		0.5 mM MMS	61	22	31
		1 mM MMS	2	48	5
		1.5 mM MMS	0	26	0
		2 mM MMS	0	17	0
		2.5 mM MMS	0	29	0

## Sheet: 2b
	Number of colonies
	Biological replicate		#1	#2	#3
	U2OS	0 mM HU	57	264	276
		1.6 mM HU	45	121	130
		3.2 mM HU	8	58	85
		4.8 mM HU	15	50	70
		6.4 mM HU	0	48	71
		8 mM HU	0	31	47
	U2OS + Flag-C16orf72	0 mM HU	257	236	257
		1.6 mM HU	136	128	141
		3.2 mM HU	62	49	88
		4.8 mM HU	66	51	73
		6.4 mM HU	53	18	47
		8 mM HU	25	19	46
	c16orf72Δ.2	0 mM HU	165	183	206
		1.6 mM HU	17	15	52
		3.2 mM HU	12	3	35
		4.8 mM HU	8	2	17
		6.4 mM HU	5	4	19
		8 mM HU	3	1	15
	c16orf72Δ.2 + Flag-C16orf72	0 mM HU	243	131	217
		1.6 mM HU	121	27	79
		3.2 mM HU	66	13	55
		4.8 mM HU	48	13	33
		6.4 mM HU	37	13	30
		8 mM HU	26	11	31

## Sheet: 2c
	Number of colonies
	Biological replicate		#1	#2	#3
	U2OS	0 µM Aphidicolin	239	197	183
		2 µM Aphidicolin	208	121	170
		4 µM Aphidicolin	184	70	148
		6 µM Aphidicolin	130	98	92
		8 µM Aphidicolin	148	86	100
		10 µM Aphidicolin	113	92	84
	U2OS + Flag-C16orf72	0 µM Aphidicolin	250	191	199
		2 µM Aphidicolin	192	130	192
		4 µM Aphidicolin	149	87	147
		6 µM Aphidicolin	130	82	81
		8 µM Aphidicolin	113	86	120
		10 µM Aphidicolin	119	91	91
	c16orf72Δ.2	0 µM Aphidicolin	214	132	188
		2 µM Aphidicolin	130	50	123
		4 µM Aphidicolin	91	46	84
		6 µM Aphidicolin	54	35	50
		8 µM Aphidicolin	47	28	69
		10 µM Aphidicolin	36	26	41
	c16orf72Δ.2 + Flag-C16orf72	0 µM Aphidicolin	198	166	110
		2 µM Aphidicolin	126	77	78
		4 µM Aphidicolin	97	50	50
		6 µM Aphidicolin	89	57	39
		8 µM Aphidicolin	72	48	45
		10 µM Aphidicolin	65	44	15

## Sheet: 2d
	WCE, C16orf72										Chromatin, C16orf72
	WCE, Actin										Chromatin, H3

## Sheet: 3a
Nuclear γH2AX fluorescence (A.U.)
Vehicle			1h HU			2h HU			8h HU			24h HU
U2OS	C16orf72Δ.2	C16orf72Δ.3	U2OS	C16orf72Δ.2	C16orf72Δ.3	U2OS	C16orf72Δ.2	C16orf72Δ.3	U2OS	C16orf72Δ.2	C16orf72Δ.3	U2OS	C16orf72Δ.2	C16orf72Δ.3
16.5186	11.9342	36.7168	127.8	15.1111	68.3713	168.005	84.212	40.0254	32.1906	198.636	163.32	190.045	551.042	551.042
10.7912	217.724	36.3193	9.50401	87.8399	115.651	13.6577	39.2329	166.594	47.0451	191.13	58.5894	321.139	471.767	471.767
23.0705	15.0075	35.8252	120.927	29.9867	18.7029	24.6193	128.847	60.5652	34.676	167.162	41.0445	43.918	66.7689	66.7689
15.8009	32.7264	18.1713	125.888	67.7296	91.7573	43.3416	159.393	42.3603	75.4251	16.2281	77.9917	120.583	88.1853	88.1853
65.6083	20.1811	26.2478	127.339	92.9726	46.8528	191.695	38.7044	233.846	68.5491	291.281	55.0503	81.6352	196.305	196.305
12.865	12.6402	36.1473	21.5956	152.908	209.133	13.1738	14.8714	295.723	176.816	312.027	115.366	181.245	41.9042	41.9042
11.3691	22.7736	12.4783	41.1162	12.8805	39.2455	9.96142	38.9351	184.537	26.7216	27.1697	48.2967	199.174	518.578	518.578
13.4997	13.7763	58.2271	140.563	17.7504	14.269	139.97	94.3626	104.016	24.0882	112.384	26.8529	87.7528	151.772	151.772
14.4152	11.9668	24.7994	19.7871	48.1143	227.495	13.39	18.5652	686.632	560.536	262.936	462.936	225.448	271.95	271.95
15.2857	34.0043	15.019	21.5941	106.463	14.8289	11.1718	12.9093	11.71	33.8249	40.2323	237.209	340.613	35.6069	35.6069
22.762	9.33889	19.7884	54.4257	30.0578	36.1081	9.775	130.356	30.8038	21.8253	198.446	66.1506	36.8969	317.178	317.178
20.7454	15.153	28.0276	70.1499	14.0121	94.7072	24.9975	276.73	15.1544	27.4406	18.7563	28.1424	274.348	706.541	706.541
11.5524	14.486	15.1925	20.6799	201.901	278.079	50.6495	181.213	12.1182	40.4153	22.1237	89.8988	64.208	376.837	376.837
28.3649	15.5595	25.8154	125.468	77.2722	240.424	17.8461	199.44	556.316	96.5826	30.3723	197.944	45.7023	59.5977	59.5977
13.1707	22.4986	31.476	231.838	119.076	22.6118	28.9729	24.3659	10.4856	13.6137	9.30314	259.927	1228.06	291.39	291.39
18.6771	18.3079	22.7055	37.0766	12.2047	129.895	145.262	19.0035	16.7254	60.3219	10.3849	105.55	1254.84	693.901	693.901
13.0471	34.6348	46.5932	64.3443	109.422	57.5477	105.874	117.596	508.821	15.3177	317.348	249.856	727.208	525.687	525.687
13.1717	23.9241	37.8074	181.769	11.8208	67.3757	7.67305	55.8265	12.2736	38.2173	21.2972	154.142	330.862	565.5	565.5
26.9453	54.0752	27.8962	125.839	32.4106	35.8426	37.2133	368.283	226.047	39.5926	26.9898	11.3176	28.0006	752.031	752.031
16.1339	13.1965	33.7857	11.8996	16.0164	547.239	86.4184	76.8218	62.6113	43.8001	29.6794	176.856	57.3616	246.965	246.965
16.9823	16.9943	97.9325	11.1687	12.2007	50.0846	40.9977	18.0913	257.493	193.659	13.3136	25.8129	94.6654	448.817	448.817
15.0054	8.63832	22.1484	219.346	168.749	23.631	47.1247	28.8862	66.7414	170.669	12.6941	12.7655	104.604	1400.97	1400.97
16.3951	11.9811	42.3672	141.959	17.08	93.9213	9.331	573.733	82.3653	71.7715	46.0231	48.9706	285.2	133.01	133.01
33.7271	21.6322	94.4836	182.228	14.6123	24.5672	127.345	19.9263	233.734	383.458	24.2845	46.385	89.4879	568.979	568.979
22.9953	13.979	106.945	46.5516	109.757	38.1072	57.5729	96.6898	335.306	216.445	15.23	34.2106	105.681	108.667	108.667
14.6221	9.21742	24.771	20.0206	15.2786	25.2662	152.819	78.8949	237.285	17.4421	21.6606	108.66	72.8492	91.6381	91.6381
18.2648	12.1614	18.1736	88.3005	13.7172	173.817	11.7551	533.301	528.597	24.8792	11.0373	24.4967	68.4357	88.0694	88.0694
21.5496	16.8554	39.1816	38.7418	24.516	119.623	109.414	86.7956	247.406	22.4924	25.2561	31.4584	220.553	1539.83	1539.83
14.9115	14.0865	16.0796	22.1667	86.0792	24.1792	12.9905	71.8852	101.57	42.9505	24.0831	88.3588	94.5895	150.832	150.832
19.1793	18.8858	65.6891	99.0531	127.775	25.352	15.9181	16.1803	89.1054	90.6194	304.096	461.381	84.3145	498.443	498.443
17.6703	12.6148	52.0638	222.999	19.3296	96.1	39.2772	16.8947	154.858	27.2721	12.7272	95.0288	48.657	43.6802	43.6802
57.0466	21.0776	21.5626	16.1953	35.4511	26.2372	13.6772	93.9044	28.4083	94.991	13.7036	83.7032	80.2291	29.591	29.591
18.4993	16.8336	17.6596	161.881	18.2433	226.524	347.459	60.437	40.694	49.4186	222.117	475.745	224.597	36.7743	36.7743
18.9183	20.6787	16.034	26.366	60.4824	26.4285	92.9529	15.6539	62.0389	58.8992	10.8973	66.8324	70.2131	150.662	150.662
13.4733	87.547	17.0611	14.3485	24.2095	123.5	41.5203	110.914	235.144	462.117	28.3049	40.4747	55.4351	40.3369	40.3369
12.2041	13.7879	10.8703	14.5305	80.7144	77.8934	9.84831	218.644	134.81	424.126	12.1473	67.8656	68.7079	194.076	194.076
13.1647	10.5572	22.1002	18.1114	12.3494	49.9724	34.6705	469.406	145.582	44.0865	16.7171	284.349	33.7778	323.204	323.204
43.3992	13.9099	38.3172	57.3087	69.0864	141.294	48.4431	43.8623	179.891	22.5047	16.6967	310.908	512.553	1129.28	1129.28
20.0786	12.1504	19.0462	31.8015	79.1355	12.9347	29.1463	91.4819	63.8246	37.4727	13.8579	70.166	47.5434	341.55	341.55
10.5909	17.0877	20.1706	49.5015	105.399	16.1596	17.8344	92.1661	37.5968	74.2083	53.389	51.5093	73.748	747.139	747.139
45.2483	13.8588	34.6609	96.651	11.7513	18.6828	118.863	315.722	33.8808	66.9767	265.647	66.0601	113.691	262.498	262.498
17.4391	14.135	19.4584	140.661	73.7858	170.126	88.0754	265.714	116.99	63.4544	243.782	34.0905	513.806	415.653	415.653
17.8506	17.3085	30.612	13.9992	16.1356	62.3472	169.838	105.86	1301.45	37.5747	27.6824	321.963	44.3605	1532.35	1532.35
20.3194	26.1628	31.236	120.011	149.25	104.754	108.455	35.3995	320.001	67.3019	136.395	68.8263	21.4636	29.2749	29.2749
30.4051	16.2517	15.4676	26.8691	135.24	65.9714	126.896	182.12	87.0263	21.8238	57.9059	422.432	81.1759	47.2825	47.2825
12.043	11.4171	24.6571	125.296	18.0029	139.642	161.819	30.5068	277.346	36.6929	18.0155	54.8798	1322.2	751.465	751.465
23.5645	14.9249	38.9101	98.6938	17.8354	94.686	87.8195	35.7428	84.6501	53.7263	7.925	588.25	63.9964	227.4	227.4
19.4065	16.184	45.1673	87.3234	91.0458	144.129	26.952	106.005	130.43	376.733	23.8723	294.052	46.8941	21.2785	21.2785
23.0424	11.6941	42.5136	142.558	17.7678	23.1603	65.7678	654.17	28.7985	47.2767	9.31616	75.8255	53.1993	1230.74	1230.74
10.1924	11.9484	288.746	12.6305	9.27911	131.097	26.6186	100.59	77.8372	17.1416	123.875	85.1554	76.9604	1900.66	1900.66
12.9863	18.6714	16.6673	9.55115	115.585	22.9754	67.386	371.049	15.4114	41.2884	17.0967	59.1833	82.9044	73.61	73.61
13.3343	16.2286	33.6778	31.7376	108.858	35.924	22.897	35.8622	10.346	262.412	11.3611	59.3717	232.354	314.614	314.614
20.3964	15.8713	15.0498	70.6086	126.641	41.6458	27.3964	10.4439	137.595	53.2965	34.393	62.4896	170.687	622.037	622.037
10.6228	16.9434	14.8987	20.0422	20.6129	111.066	276.588	92.7199	13.0977	170.681	17.817	217.605	48.2988	216.538	216.538
13.1887	28.2618	25.363	96.7511	16.18	65.3535	153.983	56.9341	858.084	18.1179	23.9172	47.5751	75.3349	48.3742	48.3742
24.8675	23.1078	50.969	123.683	24.7511	17	27.9545	174.922	25.5311	87.436	43.2728	43.0764	59.8789	1021.77	1021.77
13.5633	22.8375	72.6071	41.0547	92.0613	16.9206	15.5235	113.869	43.2192	211.59	38.9872	63.0968	305.31	188.088	188.088
16.5833	18.004	56.9632	100.828	105.716	214.033	36.5515	189.717	112.663	251.448	37.858	17.3033	65.0976	169.079	169.079
14.6837	26.2422	45.6818	18.7561	73.2799	27.6266	13.2042	90.192	27.5709	47.5989	227.988	16.7347	37.267	349.809	349.809
23.926	23.4369	33.7207	11.1802	32.3451	37.5043	61.4581	58.0219	155.317	25.4268	217.778	24.5092	266.895	33.9002	33.9002
15.0077	9.94884	82.577	8.96058	28.9982	130.606	240.32	65.9621	854.812	13.7876	323.677	1575.26	90.2144	286.339	286.339
15.5405	13.6916	38.8945	184.946	159.909	150.709	66.3948	75.9968	189.729	20.463	21.6064	118.79	177.291	277.401	277.401
14.8567	17.2623	54.7053	18.5397	31.3984	53.2214	91.6554	71.8529	534.673	283.709	247.629	25.5273	71.5122	304.033	304.033
15.64	13.2928	23.3343	10.0789	98.2903	49.7196	91.6676	19.1479	70.1971	41.8108	130.375	17.0878	38.0922	200.874	200.874
18.4417	19.8611	25.3045	75.1098	149.147	135.466	78.0184	24.113	46.0602	298.414	164.255	77.5727	41.9105	487.587	487.587
16.2711	17.0199	29.2202	215.965	35.9053	74.3092	53.4514	29.3109	299.552	31.8972	41.7313	64.6556	229.004	39.1301	39.1301
39	16.8895	23.8195	66.0696	34.322	58.9498	74.7808	32.7464	56.9105	324.19	9.98553	16.4025	41.7696	30.2821	30.2821
13.3718	22.1152	20.1517	17.1549	12.9279	18.15	17.621	12.0464	53.7001	102.951	200.994	471.62	54.7063	357.035	357.035
40.6723	9.70505	18.421	97.962	14.3864	29.2369	150.281	76.049	226.316	40.4666	43.6229	31.9895	128.97	1191.95	1191.95
124.489	27.8709	97.9506	120.263	9.89087	264.73	11.0478	24.4942	118.384	64.9587	15.3782	92.8987	193.519	1665.29	1665.29
21.1938	17.3603	23.0507	71.4208	148.474	114.205	34.7176	64.1536	296.922	63.8256	13.8432	83.201	48.4627	100.133	100.133
16.557	22.0297	25.2803	11.2417	55.6288	216.73	130.071	14.6638	185.653	24.6236	138.896	261.504	199.597	377.257	377.257
12.4277	11.6449	27.8881	32.1958	84.2195	113.728	140.872	76.8588	234.897	100.505	24.3537	162.191	174.418	124.817	124.817
25.0311	15.7752	68.4638	41.6601	20.1998	36.5675	14.5024	40.2513	206.239	188.292	173.89	76.6846	383.309	570.65	570.65
18.5577	17.5458	24.5858	56.476	12.0294	37.1535	10.2315	29.8246	491.419	222.961	19.1802	51.2541	168.635	29.2161	29.2161
14.7658	13.7065	44.9364	110.578	9.22377	55.958	12.6625	30.0038	880.275	17.1264	163.43	29.5817	44.0235	218.602	218.602
16.6195	14.6968	24.3429	143.769	10.396	51.6961	8.79874	19.1964	472.35	245.696	27.9299	279.559	120.575	20.515	20.515
11.9955	17.6453	43.7718	164.907	34.5719	23.0261	45.21	22.4752	153.947	14.4025	13.8134	38.2779	511.174	715.985	715.985
22.4889	13.1721	26.8447	118.009	22.78	164.826	11.7234	54.0036	19.327	64.6215	380.659	79.0912	49.6604	400.047	400.047
16.6144	11.5719	105.178	67.0869	14.0721	29.255	47.8328	80.6643	186.904	40.2459	299.519	297.392	82.0967	241.217	241.217
15.948	16.426	77.5157	124.984	28.7062	23.0021	10.4547	30.6831	24.4552	42.5584	31.5647	218.289	127.803	490.394	490.394
16.664	11.6842	17.8671	11.3892	84.5593	19.9162	137.185	98.4114	57.1354	16.7551	26.1753	73.9972	257.585	327.486	327.486
28.1745	25.9762	23.2125	6.95076	68.6965	41.8406	9.53967	16.5391	76.9674	213.608	28.1229	85.7012	201.971	1511.84	1511.84
31.4271	13.9799	41.6724	13.4373	29.6479	41.9692	11.1568	17.5767	478.795	40.8954	169.595	478.511	328.288	141.846	141.846
12.7636	22.0579	52.7845	12.564	43.1071	193.513	17.7657	13.7333	155.56	194.873	159.618	31.6484	76.8574	966.129	966.129
16.925	19.2457	116.569	141.918	76.6405	15.1867	92.1337	23.8002	149.096	39.293	14.8219	14.645	180.405	938.614	938.614
15.3014	17.6355	47.6308	153.096	12.2941	15.0086	91.9084	36.6767	204.205	327.1	23.8784	32.4811	455.722	411.783	411.783
51.0137	13.6781	23.7894	27.9032	12.5739	141.638	13.907	27.2124	34.5905	52.7216	29.9815	367.197	82.849	125.903	125.903
15.942	15.2717	18.3645	277.669	23.5982	17.0883	15.7513	241.565	26.1037	37.0449	37.8144	94.1064	94.9542	84.8089	84.8089
21.0591	15.5873	24.1841	153.083	99.3754	21.7714	180.372	11.224	22.9811	13.3905	12.1881	74.2369	26.794	16.3153	16.3153
21.2814	14.7475	24.7794	38.7652	12.3945	105.707	45.3221	48.0864	233.994	16.6313	180.489	23.1245	162.311	79.2815	79.2815
25.6284	14.145	26.1605	10.9676	11.7178	29.661	9.8544	33.0345	41.3023	31.417	9.8723	38.7558	51.9536	855.705	855.705
25.1042	26.8545	19.2172	99.2755	15.1611	17.8422	98.9958	12.3127	145.078	16.4816	196.758	37.1797	42.5851	269.732	269.732
14.7775	14.0797	53.0106	15.3833	51.4208	19.9307	95.1624	21.6957	309.698	17.7663	64.3329	62.5348	63.3931	13.8228	13.8228
53.1746	16.5023	35.2427	43.113	13.2665	84.2582	73.6927	384.685	119.851	133.314	41.24	27.523	42.7038	528.691	528.691
15.2151	20.2202	15.8063	110.03	53.7147	43.4433	66.2049	13.7284	117.883	281.075	16.6612	112.711	291.469	741.324	741.324
9.17177	12.6117	47.456	27.1212	134.605	57.539	10.5689	549.358	14.8181	539.576	26.5614	51.9836	168.347	757.344	757.344
18.938	53.4206	34.2731	30.614	110.212	20.2067	35.6383	19.6966	25.9969	45.4381	8.81941	17.771	69.1313	135.461	135.461
10.1	14.1082	38.6842	135.539	146.667	199.016	50.5389	125.72	38.1237	22.1765	6.89605	74.512	864.554	284.275	284.275
11.0012	18.4566	20.9576	76.5474	27.6996	217.475	37.6482	70.8917	343.56	20.7609	8.03994	22.3416	786.896	450.912	450.912
14.1455	14.2754	24.9821	98.8377	18.7599	19.8885	146.522	53.5626	179.176	54.5165	17.0593	88.8606	71.6984	24.7975	24.7975
13.4476	16.4118	13.8514	145.604	11.6489	228.073	10.2831	66.8471	28.3666	46.8182	36.4245	786.039	89.9945	610.664	610.664
15.65	28.537	24.6831	107.522	61.9598	101.155	11.0445	547.467	156.483	26.7428	27.0835	97.5085	536.062	1246.18	1246.18
12.1936	9.67137	117.696	118.468	96.8827	128.721	20.2362	26.8067	377.395	37.3149	167.433	100.428	300.307	50.1472	50.1472
21.284	23.114	27.2212	167.579	13.0508	156.857	16.5285	21.3946	27.4216	15.8827	15.1047	579.583	71.9967	583.699	583.699
16.3154	10.9991	47.0903	65.6562	40.2867	235.086	9.72303	16.2617	72.4947	29.2422	28.0969	486.834	69.9382	23.6185	23.6185
12.5152	12.5898	22.3209	194.328	9.6283	43.5707	97.0079	30.1958	54.7726	48.5019	36.8228	33.0799	37.0126	1168.41	1168.41
9.80092	32.4269	16.8172	92.7266	133.247	138.876	11.8308	323.616	113.418	19.4578	14.9768	329.099	123.743	222.415	222.415
14.9122	20.5228	31.3472	43.131	138.284	15.0904	16.5352	13.3188	92.9626	59.0505	38.9124	170.755	933.842	47.8105	47.8105
13.8693	25.4275	17.9988	73.52	11.8	16.3335	76.3382	20.8695	620.841	37.1616	225.554	35.4996	84.7525	52.3081	52.3081
14.1034	16.0665	35.0916	11.9073	12.9217	23.3496	89.1971	40.7111	38.8085	80.8094	128.624	60.927	71.978	182.95	182.95
26.3836	20.5617	65.8823	131.843	103.144	237.307	13.7455	12.8908	354.989	21.4585	75.5847	89.2536	80.6365	1280.76	1280.76
15.762	24.097	10.5909	235.895	98.0083	42.1251	11.0693	141.902	216.779	11.6332	304.843	59.0233	96.4443	834.76	834.76
14.5568	15.6864	12.6548	69.7298	109.44	15.8076	11.758	161.226	104.306	261.383	324.95	97.9259	335.725	33.3587	33.3587
52.2604	26.3356	104.835	23.0334	67.1343	333.537	10.7683	140.893	165.334	26.2657	16.3055	75.1752	297.594	379.099	379.099
11.595	12.9145	97.9317	24.0718	95.8553	21.0829	129.459	13.6924	35.488	69.8618	19.7351	450.029	98.3911	13.9908	13.9908
20.1435	17.1473	27.5169	28.6959	65.5859	22.9668	134.394	123.997	61.6281	500.26	157.202	82.9042	73.1815	672.634	672.634
7.14446	9.75543	27.0622	76.8829	50.064	148.515	37.3419	171.343	61.6508	161.107	184.123	36.7393	166.572	159.737	159.737
7.26726	17.3452	97.006	62.0849	76.6643	136.242	134.923	16.6865	22.9028	32.0777	35.2805	61.8922	25.7235	215.986	215.986
9.89648	12.3011	20.2098	36.2678	64.8456	77.2528	524.182	251.152	23.78	24.5185	21.0725	373.982	84.3699	15.1473	15.1473
17.5387	13.3859	28.7045	75.1685	53.8501	49.5701	95.7394	25.6764	24.8742	71.9593	221.42	47.4584	28.4484	73.759	73.759
7.80792	12.4934	33.18	104.303	125.905	230.026	147.365	16.7422	32.4785	12.4567	192.465	17.5287	115.511	28.0626	28.0626
10.8394	14.3301	52.6105	90.1137	35.711	12.1597	81.4599	30.4969	23.6588	203.372	29.8751	16.4661	823.362	70.0774	70.0774
10.9255	15.342	21.1443	139.507	87.5365	44.1744	405.114	255.394	116.508	36.2943	17.9291	15.6883	645.714	18.9191	18.9191
7.69887	14.9119	12.6482	90.1997	69.8358	284.01	134.298	10.2495	18.1556	56.2539	27.7244	29.6481	279.592	17.7129	17.7129
13.6629	17.8373	10.7427	121.948	56.5514	269.892	59.2839	82.3653	18.7135	18.1037	16.9457	24.7992	1166.02	89.7479	89.7479
10.4752	16.1209	23.5855	64.8704	55.1981	15.8214	10.9944	30.4973	146.741	65.3154	205.487	16.5106	723.036	53.1324	53.1324
10.4573	10.4125	101.301	26.1642	8.8202	220.279	114.016	14.5649	183.14	164.687	119.698	63.0805	107.571	39.5365	39.5365
15.0011	12.3595	11.3435	68.4753	105.806	249.741	82.5	22.7342	251.111	16.5716	16.8523	16.444	1284.42	56.2746	56.2746
10.9732	55.3732	10.9353	128.248	120.552	18.1172	138.079	251.519	735.552	19.782	50.5973	23.7984	231.353	100.137	100.137
25.1436	10.8961	72.8793	32.3582	19.4908	156.742	12.0652	120.501	52.8273	100.325	214.032	114.259	111.224	157.704	157.704
9.36131	9.68307	22.3029	34.9053	111.411	196.065	74.5604	419.581	226.775	25.7038	21.2653	25.6754	87.571	285.15	285.15
12.8784	13.792	17.8501	68.3099	55.6692	187.798	14.4354	18.5637	217.701	59.1448	33.9172	60.5077	28.4369	808.934	808.934
12.6839	15.4831	13.5948	140.641	123.106	32.3557	66.8977	233.048	14.8554	116.336	143.552	145.589	111.303	79.8798	79.8798
19.2884	12.0525	22.5249	94.1661	89.2505	190.707	76.2548	197.957	31.3951	128.534	14.8912	41.0536	58.6319	16.0156	16.0156
12.6183	14.9209	13.2812	22.1561	93.9553	186.899	13.8494	180.7	701.027	31.4301	180.312	232.081	213.823	496.811	496.811
17.7112	15.2531	20.9881	67.22	57.5645	218.811	19.3026	168.445	41.9811	88.7614	24.9692	54.4274	132.856	228.973	228.973
13.8636	11.0093	49.1412	82.0661	32.8683	29.927	9.12176	17.4565	374.051	73.1239	11.5058	74.5671	113.439	1517.76	1517.76
10.464	12.9219	45.0719	19.8887	14.569	26.6198	18.7836	42.073	339.862	54.6629	22.7388	56.5336	54.3323	32.9197	32.9197
24.7965	17.073	21.4649	108.725	16.6139	33.2387	135.259	167.418	394.177	24.1407	29.7277	373.04	206.844	826.513	826.513
10.6042	13.738	21.4871	27.2255	9.88083	43.5256	116.044	27.3446	154.634	18.2638	37.3857	184.71	561.431	1774.46	1774.46
17.99	20.9626	34.7019	162.363	105.417	37.5983	126.146	159.092	52.9206	55.1936	23.5872	92.2303	123.775	65.2973	65.2973
10.692	352.519	36.1157	329.547	138.074	41.6582	86.6596	14.9684	136.919	17.4029	25.6796	21.7385	35.7199	231.042	231.042
14.1406	26.1394	26.6925	92.8328	123.755	169.329	81.5056	25.9139	22.5359	66.7155	20.3656	208.047	88.2888	1682.46	1682.46
10.753	16.15	20.9613	93.4777	74.5129	156.156	60.7795	17.4503	74.6487	337.945	37.4756	77.9471	159.54	459.844	459.844
13.3832	26.7365	137.674	154.532	15.7803	39.9062	115.979	136.202	54.0893	109.621	15.6809	288.987	76.2279	989.49	989.49
41.7968	13.9824	24.5517	13.1763	199.996	66.2203	25.1397	46.3849	39.465	118.883	112.14	157.066	70.5809	29.0835	29.0835
25.0531	13.7597	14.2758	24.7605	254.055	25.0803	19.3078	141.831	998.444	22.8173	26.35	50.3685	138.163	1323.55	1323.55
16.6703	11.3065	13.662	11.3094	21.1762	25.4083	187.018	65.0928	36.9787	236.749	22.0911	79.4322	63.0894	270.034	270.034
13.5936	20.0493	37.9934	13.1203	72.7325	154.729	25.8909	22.3628	272.445	25.9404	26.3683	401.705	49.2344	1169.47	1169.47
25.3135	13.965	59.1053	109.177	68.4386	244.021	292.226	28.548	23.9151	12.761	12.6434	96.7236	52.0348	62.2725	62.2725
13.7793	9.75234	15.1586	16.9162	57.4026	111.856	8.64841	116.071	23.6737	44.2258	309.044	156.406	77.2143	1231.26	1231.26
19.2925	17.6021	19.0183	54.8324	100.638	172.83	102.801	25.4105	346.724	18.9739	49.3631	131.56	1225.03	63.9107	63.9107
27.0838	14.6762	37.4312	64.0338	103.839	45.0464	8.19861	53.1159	221.716	54.4533	219.999	67.0097	117.915	128.04	128.04
15.495	17.774	44.4606	16.7798	66.0671	40.832	27.1422	179.75	426.029	488.859	17.1875	567.156	49.775	554.93	554.93
14.7741	33.7669	13.1668	57.6849	36.5682	112.24	6.36862	213.044	215.211	179.626	121.826	45.502	98.8409	69.5212	69.5212
13.4208	14.4802	21.054	82.4613	10.9878	207.587	12.7339	124.845	18.056	21.0563	18.8148	49.4496	154.121	32.9742	32.9742
11.0635	14.7036	37.9517	100.533	14.1283	16.4036	10.2166	28.5963	13.2724	32.1744	30.4904	45.6234	32.9799	275.823	275.823
24.3325	13.652	25.4123	17.0252	103.982	180.337	102.163	92.34	14.0865	126.908	29.3185	32.6277	76.5047	124.707	124.707
7.35038	14.5876	27.4273	202.532	177.721	28.6267	84.3501	325.704	370.805	44.3706	26.3173	51.7589	120.115	48.6726	48.6726
12.8214	20.2073	40.3982	319.982	8.19363	22.7413	74.1323	59.5741	255.356	245.378	10.4595	70.7865	455.925	251.733	251.733
10.909	29.7645	22.2753	95.0961	26.6353	104.822	11.3946	15.4259	11.9858	17.5327	158.786	33.9679	1146.92	1099.78	1099.78
8.20781	9.00701	25.3426	40.2254	21.2299	15.21	25.677	22.411	314.452	34.5943	54.1269	57.4965	413.285	37.0969	37.0969
22.791	12.4812	50.7256	12.3801	14.3246	267.183	91.5416	96.9842	268.088	91.9989	172.387	37.936	462.519	250.282	250.282
20.4291	16.2754	51.0111	101.1	41.3929	19.5689	13.3092	45.164	243.995	21.7309	11.7971	72.8927	205.347	107.754	107.754
25.4248	16.7598	78.5482	15.8217	8.46752	21.9032	37.8739	28.7	23.2067	60.202	145.708	49.3038	48.333	1863.37	1863.37
22.8022	13.9758	113.004	8.16037	22.2168	21.6143	138.078	31.2917	80.7534	406.668	21.9241	252.755	14.2159	938.766	938.766
16.0641	13.4258	33.7836	64.4819	27.129	32.9202	10.7824	172.869	40.7411	161.691	12.0459	77.848	365.376	240.86	240.86
17.024	19.5956	29.0309	21.7834	21.8108	29.6489	62.1298	26.5919	101.592	32.8325	25.6219	50.9988	198.754	38.6945	38.6945
19.0752	31.3706	19.9833	13.0863	10.5532	59.9064	17.0438	366.471	132.268	27.8279	10.2522	72.5999	107.035	327.769	327.769
19.7892	8.24697	38.4931	150.147	98.254	11.0012	25.3392	27.4088	125.684	51.9103	16.4547	36.5422	11.6024	793.629	793.629
13.7206	7.65497	105.648	153.676	39.6375	88.5866	127.643	835.9	15.0918	20.2729	125.998	45.1981	403.03	81.7302	81.7302
11.6455	14.3723	31.3616	15.5177	90.7144	152.192	15.9686	22.8306	46.2413	33.8762	23.8059	380.716	84.2392	91.7167	91.7167
17.5042	9.15545	29.2634	115.13	11.4769	19.9083	15.3469	327.901	30.6573	62.9152	179.97	77.0843	397.095	67.3743	67.3743
13.1977	11.3294	19.1486	131.146	10.9447	53.7194	57.3299	20.5026	13.6931	203.414	39.2393	145.643	272.135	40.1824	40.1824
12.4193	7.83613	14.5904	9.96418	108.96	505.2	54.0265	90.2195	14.8223	315.863	17.3329	198.703	305.855	256.543	256.543
13.5986	14.6491	25.4758	38.1895	24.7397	29.1427	14.1272	93.3424	24.3966	248.096	10.702	14.0688	16.1207	134.717	134.717
15.3524	12.4919	49.2906	22.3716	136.581	28.718	133.844	93.0091	46.0323	54.2661	24.5934	14.4297	121.979	131.57	131.57
12.4778	19.3923	17.0041	7.66872	16.6187	268.939	101.292	136.163	362.711	39.7279	67.4342	476.657	32.7067	26.5715	26.5715
14.3268	13.1986	26.7889	94.8228	26.6338	23.9268	53.0227	16.821	131.067	84.1044	30.9862	282.699	317.477	270.989	270.989
12.421	24.3066	18.1996	88.0921	70.1763	27.5821	109.18	29.9095	115.578	258.861	12.4321	74.8625	288.989	558.08	558.08
12.4333	73.4665	116.186	72.3796	79.863	39.6321	91.0375	60.7704	593.59	88.7667	36.3185	284.228	49.11	110.857	110.857
13.3373	69.7175	51.0173	8.92635	106.762	333.996	21.0427	18.015	627.755	323.217	18.8966	47.4953	59.978	808.112	808.112
12.3302	107.309	18.9283	84.961	29.5275	31.3093	135.407	24.3981	371.012	27.4774	15.6749	23.0163	109.09	48.8857	48.8857
32.3362	12.64	25.6039	276.095	39.534	247.941	15.378	17.2111	59.4782	50.6035	69.8762	130.086	114.61	773.659	773.659
12.9428	21.7607	41.0926	10.3326	23.1764	50.1118	17.9417	99.2862	23.0879	42.2878	29.1263	27.528	102.23	732.269	732.269
18.2015	9.02083	56.46	40.715	14.041	132.216	217.937	51.5847	47	58.6877	30.0116	80.2866	141.1	859.892	859.892
14.4708	30.6416	26.1582	133.118	48.9341	129.343	31.9813	127.34	507.41	50.4225	18.4247	87.1654	247.865	31.0161	31.0161
14.0108	42.6057	27.8893	111.761	23.9852	23.5372	25.059	16.5577	287.491	76.265	20.2173	89.0831	76.6089	35.9823	35.9823
16.3453	49.516	33.3999	36.1801	69.0108	104.034	127.715	82.9408	24.4525	15.9603	23.3207	59.4899	174.655	1076.76	1076.76
9.0555	14.9253	32.7218	56.5799	103.452	55.9226	12.5723	57.9872	24.6415	40.5408	250.663	61.6235	67.4658	323.378	323.378
17.4102	77.2672	38.673	20.4829	87.1233	106.393	65.5931	17.3257	51.299	252.212	12.3216	218.291	36.8035	200.484	200.484
9.84948	14.6613	29.7874	65.0532	82.8128	264.527	16.2888	121.512	151.38	22.7333	12.3724	20.4006	59.751	14.1247	14.1247
16.3579	8.16408	29.2022	114.934	144.992	56.839	121.151	15.06	16.8405	53.4905	14.5745	102.783	70.2767	24.2081	24.2081
6.57889	10.0103	86.7108	174.809	10.8559	223.181	44.8864	14.0334	21.2259	232.341	17.504	56.7636	75.119	46.8603	46.8603
9.27461	9.8905	78.9467	87.2218	71.786	153.073	14.0413	293.607	13.8179	16.0143	22.3548	29.3958	43.8824	136.56	136.56
10.6108	11.9188	18.9494	89.3519	48.7283	132.241	219.354	18.9404	39.3183	30.3304	37.4906	41.7227	92.1881	323.22	323.22
10.9382	9.20956	87.3381	95.8615	90.2818	20.4295	16.1142	273.513	147.657	285.56	19.4699	51.904	149.947	485.298	485.298
15.3658	14.2052	70.9427	27.0201	9.70588	13.1844	11.7549	81.526	148.47	57.9979	122.135	22.1232	94.8216	220.808	220.808
17.6914	16.422	12.018	113.123	52.2649	143.695	85.9169	17.3043	32.5494	106.286	11.7238	34.3379	47.4043	634.44	634.44
15.7402	11.3817	28.8115	31.8106	117.889	18.1264	53.8373	16.4246	117.977	57.4549	125.865	21.963	60.8366	878.958	878.958
15.3253	9.52907	11.4175	53.6379	40.2137	140.745	13.1123	100.077	125.962	168.682	27.7856	58.994	133.662	2220.82	2220.82
26.0334	18.8756	24.5521	49.8124	89.7654	30.0368	189.755	22.9731	270.395	196.702	126.502	23.6345	134.858	213.014	213.014
12.165	53.0203	67.8291	97.8127	55.3086	306.32	31.5996	539.719	198.312	46.7234	19.1813	82.1646	145.074	254.585	254.585
22.4533	30.8582	17.1334	16.3167	163.454	30.065	176.779	21.5773	528.578	211.515	24.2632	62.5113	147.575	577.618	577.618
9.64661	12.0113	23.9106	16.4346	75.675	35.4922	102.052	101.469	21.0158	273.885	24.4369	27.2581	73.37	52.4248	52.4248
10.5858	13.6081	16.5897	12.9208	20.2704	161.205	11.087	100.944	11.984	26.5677	14.3455	256.851	314.823	195.645	195.645
23.2306	17.9218	32.9517	85.8076	93.3671	228.463	9.27305	19.3706	12.6968	44.2426	25.2349	503.215	39.3994	103.452	103.452
28.5015	12.4817	26.4743	31.3954	15.7744	17.5339	7.96116	537.774	81.7074	19.458	38.3992	66.7611	325.198	287.765	287.765
11.021	13.3413	46.233	10.1999	68.4587	10.5241	94.9549	14.9548	138.03	27.532	13.1046	552.915	209.468	69.6212	69.6212
10.536	11.6223	18.1455	22.6134	25.7689	33.9906	80.973	14.407	760.502	33.9196	13.477	36.2027	115.83	41.2016	41.2016
35.9833	12.8549	38.0144	128.31	12.1507	8.58292	35.0685	32.9152	1687.63	28.1571	20.0819	631.059	770.093	62.062	62.062
47.289	37.0968	37.5055	203.464	27.9433	28.2825	179.871	48.7723	192.91	18.2608	12.9004	28.7472	130.801	259.668	259.668
15.6686	11.938	17.4547	98.1042	223.15	31.2894	25.7711	383.999	135.085	31.9609	12.6297	32.9688	90.1635	29.8384	29.8384
20.1943	77.0332	33.0704	163.342	96.3298	113.894	71.8737	107.606	28.304	51.02	39.3511	328.9	175.715	963.097	963.097
12.0587	9.64448	22.0374	128.933	10.9959	186.767	8.81591	131.661	29.1117	338.518	18.7361	31.4671	384.038	410.653	410.653
10.7833	13.7844	24.3039	83.5604	110.999	200.469	124.456	260.13	732.275	30.7359	47.5319	61.3939	665.141	1017.91	1017.91
14.5052	17.2272	113.44	160.038	114.191	47.2045	51.2519	180.579	51.2055	16.873	18.9731	83.5207	716.588	1059.18	1059.18
14.0635	12.7639	17.9947	7.90372	72.9371	38.0065	9.68496	142.751	607.898	27.4016	237.392	64.0828	69.0984	1044.11	1044.11
23.8386	11.9675	19.9125	54.0257	11.2411	115.985	14.928	708.665	205.061	92.5517	38.17	127.629	79.4075	179.889	179.889
23.5217	16.7419	11.7442	72.4047	55.8736	11.2729	145.605	20.4986	33.4774	21.3113	158.162	298.429	39.1072	98.0956	98.0956
11.0197	11.1386	30.1529	23.6806	23.2161	97.1848	11.4759	17.7816	20.9292	22.0636	17.351	89.3613	228.255	311.782	311.782
9.31364	18.3463	13.0655	18.769	38.8843	101.816	88.7402	991.446	279.069	170.082	396.036	129.402	637.276	839.768	839.768
19.9601	10.4817	17.4505	74.962	138.157	14.498	7.94865	27.9985	16.3262	53.3569	348.799	308.263	57.1963	238.453	238.453
19.6092	12.0059	32.586	174.463	10.2902	17.5098	21.6645	132.727	22.7984	114.484	11.2101	49.2921	90.0985	47.938	47.938
25.5238	52.3984	24.5254	160.808	11.6024	150.576	16.2685	79.1284	21.897	369.728	9.73772	97.4668	129.267	532.771	532.771
23.2458	15.5757	22.3069	151.151	139.844	19.0019	9.77346	116.785	53.4197	202.177	13.9969	441.301	89.5148	37.3166	37.3166
22.193	14.7829	26.9629	13.5251	70.2603	65.5691	14.9568	13.7198	18.5378	98.5993	210.915	141.918	78.2632	35.096	35.096
12.36	18.5394	35.1752	135.497	12.2701	301.828	73.0915	25.477	217.971	19.0883	189.742	108.527	152.284	869.689	869.689
12.0888	21.3787	52.946	92.817	24.8545	195.71	34.4834	35.0108	160.881	370.372	14.9714	42.4179	67.038	80.2928	80.2928
19.9285	16.9704	24.0779	133.703	13.9071	254.718	208.371	53.9681	597.448	27.9151	13.353	49.8361	132.394	211.815	211.815
30.1607	14.9058	28.2387	94.5211	15.1662	33.3115	55.5531	24.9695	614.701	349.366	16.1892	80.6819	543.763	526.911	526.911
21.3387	14.9861	23.9505	13.1846	18.8127	26.528	26.3072	168.429	49.8564	59.2871	10.6091	51.3262	72.5301	34.5169	34.5169
19.6749	17.0458	142.148	11.5333	31.7232	235.313	153.284	15.3945	12.4521	19.9568	12.5472	44.4568	259.916	44.9675	44.9675
18.7665	21.593	100.754	96.6883	15.093	17.7825	14.0864	327.104	216.044	21.2498	11.2169	41.6681	55.5838	17.9678	17.9678
15.9876	16.7048	19.2449	130.393	72.5514	25.5642	382.286	53.7232	368.031	20.7561	382.154	228.987	79.8985	476.368	476.368
27.109	21.2193	26.2604	137.644	83.0291	11.8334	148.835	16.3152	10.407	198.878	14.7467	457.026	244.034	235.39	235.39
16.0136	28.4856	43.8422	25.44	34.6047	57.4497	27.6896	11.2448	10.7554	19.0666	30.1574	319.21	67.7152	996.695	996.695
20.9707	11.2486	44.7032	124.88	90.5039	69.856	139.153	19.7416	20.7206	126.894	189.157	319.47	65.0528	82.3175	82.3175
13.2314	16.2638	24.9258	145.511	94.9936	67.4539	18.0871	26.8642	10.6817	26.1038	13.7817	47.3322	88.033	80.0014	80.0014
19.2485	16.7521	24.5642	355.89	21.7419	22.4445	64.2881	57.9226	31.2526	22.5495	33.5915	1121.9	122.741	34.7628	34.7628
15.7632	14.0581	17.1366	26.9818	13.4596	42.3871	66.6527	302.64	200.701	61.2708	28.3991	29.643	51.9847	11.5794	11.5794
53.658	12.3319	143.911	38.0744	28.9257	24.1987	20.924	20.327	14.757	58.0434	22.6242	166.584	86.0638	649.474	649.474
18.9709	15.86	18.158	65.3307	14.0521	13.0094	16.9084	30.3275	645.745	103.475	23.8982	43.4829	67.2556	40.0352	40.0352
11.3558	16.3099	35.5931	19.5024	15.9217	231.618	83.826	97.9812	12.0272	14.5642	46.0579	44.9006	209.57	30.5807	30.5807
21.6677	13.0167	47.8839	118.736	12.0679	344.961	120.229	81.4297	39.3167	198.325	131.312	20.8716	1043.97	71.3262	71.3262
108.213	17.902	28.9153	76.3255	11.0108	87.1096	22.7922	104.278	36.8504	14.6707	14.658	21.8473	166.826	701.053	701.053
67.0238	10.2717	17.3422	129.59	14.1028	28.6904	98.7851	58.9613	10.7782	301.845	29.6028	63.3341	269.769	1171.47	1171.47
7.46514	13.3663	30.4441	70.2134	135.61	61.2677	50.1574	63.7044	176.672	285.26	27.2287	23.1442	79.8804	173.408	173.408
6.7813	25.6084	20.6136	75.9575	127.67	56.9699	28.2868	45.7867	69.8293	400.341	18.1544	76.6116	42.8695	37.9906	37.9906
8.4266	18.8443	23.4098	133.169	12.6207	114.107	13.4639	636.021	133.748	38.3382	27.0975	73.979	66.4346	218.471	218.471
59.6797	19.1125	18.4047	136.955	11.3724	81.8576	17.8544	11.2375	147.049	34.8168	36.3042	60.7248	760.365	271.081	271.081
11.9337	13.1556	49.6077	75.9598	65.7369	71.8528	27.9879	12.7099	195.664	92.4357	15.9308	28.9698	52.9959	42.5045	42.5045
9.07249	17.2549	18.2486	30.3601	62.3849	272.23	141.774	546.769	82.5511	13.2013	171.744	469.745	185.603	31.297	31.297
42.6229	12.8493	31.0783	120.49	22.6245	157.438	32.1143	71.7443	26.042	25.0785	39.5187	328.332	158.167	1017.96	1017.96
9.47565	15.3268	22.2105	89.1455	75.6145	28.5603	16.3607	26.9181	30.6393	58.6518	187.888	383.709	39.4333	1682.36	1682.36
25.3163	17.0551	30.4645	98.9072	77.139	18.3059	11.0324	9.14114	149.547	53.5914	11.7821	30.2846	230.689	81.7563	81.7563
9.35	21.0202	27.4676	98.661	121.286	39.529	16	45.0724	30.2793	15.0682	23.1815	52.3968	458.246	224.861	224.861
12.2821	12.1291	49.7325	20.9562	70.099	105.672	21.1303	10.4502	19.4172	33.4506	17.1011	41.566	104.338	631.638	631.638
22.9359	53.8996	30.0011	210.531	56.8082	59.1218	16.8344	10.4027	18.2702	29.1829	14.3052	36.8715	134.802	99.242	99.242
23.8424	15.1108	10.6384	17.1445	7.70506	310.375	24.6454	271.169	143.898	23.3816	30.6762	79.565	72.5816	127.589	127.589
17.2989	11.3128	24.4945	37.448	7.14267	345.551	51.4722	30.5701	14.9024	390.404	156.9	34.4432	666.794	1016.94	1016.94
17.7042	14.2021	37.5422	186.498	227.827	60.9855	25.597	12.0966	115.848	82.0971	41.6215	38.2012	539.77	226.352	226.352
12.2987	9.032	26.2998	121.46	102.26	11.7201	34.3252	13.6356	55.4655	141.487	16.1472	115.856	38.4621	40.6866	40.6866
14.7252	15.7928	61.9568	15.5836	62.2398	86.6141	167.793	22.2124	223.589	299.595	143.114	57.6547	89.6032	1445.61	1445.61
12.3556	22.74	14.2391	16.1211	12.036	34.1737	62.9695	13.0944	16.8566	34.6939	198.948	69.6312	184.438	2006.75	2006.75
84.0969	7.98634	28.3722	73.2255	121.926	122.588	64.4412	84.317	45.65	416.431	163.572	24.475	56.961	177.979	177.979
30.3925	21.5872	28.3248	14.4541	12.9736	12.6064	77.0355	25.705	17.4348	22.0647	47.6121	66.3119	719.31	60.3278	60.3278
18.0061	12.9133	50.0136	21.4173	33.4842	29.8489	78.3608	58.7883	18.1112	34.0986	57.0678	54.6585	81.4798	221.081	221.081
16.8654	9.82498	33.5434	100.331	127.876	95.5389	15.2335	196.607	87.4182	96.843	23.5229	54.5579	173.712	34.2693	34.2693
11.793	12.521	17.9724	35.2664	13.3296	50.2597	42.4235	83.8855	104.66	171.763	20.5241	71.3734	842.677	299.032	299.032
11.5067	11.224	20.6273	201.88	106.403	18.0881	23.0826	79.7422	160.341	295.771	245.471	91.9003	74.5901	99.0599	99.0599
15.7059	16.5505	50.9708	95.4617	9.44168	23.8336	213.483	66.4958	102.638	164.513	14.0349	359.757	1025.72	11.8349	11.8349
32.9301	9.08901	17.3197	73.2484	17.3295	73.1271	16.7354	115.974	21.2758	183.279	15.7297	72.8718	180.002	279.311	279.311
16.7913	30.412	12.3819	7.02135	18.3329	183.061	153.717	11.954	20.1887	403.511	14.0796	171.024	418.667	40.1459	40.1459
14.0033	16.1539	16.085	111.794	76.3655	19.8232	68.2708	31.9272	139.639	183.117	13.5521	61.5924	56.0072	485.001	485.001
27.8205	8.91424	87.7966	125.069	13.2485	27.1012	95.4363	53.8858	99.2123	16.6914	71.6926	29.8269	893.835	17.9321	17.9321
16.3579	13.1221	39.7092	25.4616	125.804	21.3409	165.262	93.2557	89.2307	25.4839	135.462	64.129	44.1773	329.344	329.344
17.0034	12.9547	25.5466	29.5207	77.1504	29.6199	95.9246	22.258	203.173	70.2099	26.6503	256.066	376.156	1313.42	1313.42
11.1817	18.2898	29.7253	214.388	152.766	21.5061	192.48	68.034	199.222	90.4	28.9856	420.8	75.5042	43.6348	43.6348
9.88324	13.6628	86.4046	7.03913	36.8017	17.0092	28.6203	26.174	65.0535	18.2547	16.1122	9.64804	89.6279	1889.53	1889.53
17.3806	10.0085	19.7451	64.6801	31.8916	51.4135	110.006	32.281	199.915	19.1785	29.6643	249.296	74.4819	1392.72	1392.72
26.7714	25.1493	22.4918	104.261	56.9784	37.8061	139.508	272.913	342.956	34.1742	11.4028	10.8856	160.937	200.297	200.297
10.1893	16.219	39.5009	94.86	18.3907	32.7065	10.9254	214.448	50.7227	16.1041	49.8697	63.7731	68.6581	496.437	496.437
14.907	15.1856	51.6831	63.8169	22.6535	15	15.7675	75.1748	17.1974	14.2068	133.473	44.1793	38.2034	249.731	249.731
19.4562	16.7511	22.4097	30.5037	103.995	42.8887	10.494	118.491	236.466	19.2261	45.1191	43.3172	83.3824	195.673	195.673
43.9408	22.5023	51.3357	93.0158	55.1224	137.965	118.505	92.1569	71.0909	25.5808	8.649	204.751	44.4614	381.894	381.894
22.0907	15.367	34.811	81.0366	83.3223	17.0813	159.833	411.442	23.0023	61.4399	160.721	80.0771	77.23	323.125	323.125
22.5636	11.5131	28.1319	121.023	86.6081	22.2124	82.7783	31.6699	632.777	74.5647	20.9929	52.7396	75.6655	126.185	126.185
14.0595	16.076	62.7837	141.938	50.0167	183.047	31.2569	82.8314	833.674	35.4681	18.2458	35.2268	127.469	237.073	237.073
22.51	51.4404	40.0703	23.0819	67.1919	21.8232	52.4561	188.139	777.581	26.1908	347.074	36.7632	433.39	271.181	271.181
18.2599	11.1594	24.3121	43.9829	100.318	19.5247	12.0351	104.183	104.98	24.0713	17.8004	124.609	754.568	28.6295	28.6295
14.2167	11.7349	49.6858	104.662	104.099	48.3877	181.927	116.416	74.0986	206.665	11.6687	54.8049	139.702	1044.8	1044.8
11.587	10.576	20.4599	18.4269	109.998	31.9844	149.843	42.1105	30.2726	49.489	28.8541	29.5517	170.87	26.3694	26.3694
11.4606	10.9004	17.4389	73.7784	19.7452	149.841	16.0768	53.1574	75.199	27.6313	206.143	52.0947	309.562	705.012	705.012
17.0475	12.1058	22.4569	11.0331	36.4004	57.1748	147.683	12.5208	302.079	59.6099	19.4057	59.5716	150.484	433.078	433.078
14.2352	15.0387	27.0042	36.241	15.0608	14.8408	12.0951	12.9752	93.1559	61.9097	18.5767	28.019	54.8955	784.752	784.752
20.3669	14.8506	21.5803	175.124	111.962	48.5248	19.4795	17.9737	278.767	34.0248	30.9616	120.977	591.977	678.347	678.347
15.1305	9.89368	38.0619	12.8338	12.7057	31.3253	16.1542	54.2855	289.685	282.077	165.875	17.4867	67.1059	113.978	113.978
13.9697	12.3105	31.7351	10.1676	244.803	54.9828	197.666	29.6892	53.0392	53.2532	16.155	117.225	123.283	2318.85	2318.85
11.2484	22.1839	33.0175	54.1792	78.5891	197.582	9.5	261.423	52.6569	353.912	12.632	30.6772	33.513	316.067	316.067
57.8304	15.082	43.4547	23.3279	15.8151	40.2536	11.2538	18.905	16.3582	23.6341	12.7179	54.3289	129.665	91.3242	91.3242
24.2046	13.8163	49.2428	16.74	29.4136	21.1027	92.5073	14.2127	61.0986	62.4414	17.6684	28.849	94.2978	299.934	299.934
23.0199	11.81	45.0647	25.3385	105.964	32.2001	9.86358	148.096	34.1015	35.5405	163.049	440.263	72.8293	78.4673	78.4673
54.3765	17.1976	22.398	16.6802	89.3163	23.6405	95.5455	47.2278	75.0193	46.1881	23.9761	22.2273	297.768	499.758	499.758
19.4955	13.7024	23.4844	93.4234	17.0983	37.5582	10.1918	395.044	18.8762	28.5275	199.994	236.824	56.3189	17.694	17.694
10.0261	40.2548	26.1405	63.7752	134.674	137.343	17.6219	442.35	17.9097	312.221	14.5	48.4986	91.5979	295.747	295.747
14.7265	11.7244	64.6912	65.1613	7.43978	29.7099	254.883	12.0927	72.2157	285.065	304.93	20.4338	344.408	348.103	348.103
10.9437	16.1467	37.2929	161.55	8.60561	20.7205	12.0913	236.164	150.273	20.2687	12.4825	96.7832	31.9882	1465.03	1465.03
19.2174	16.8073	26.2336	250.307	18.2904	34.589	91.7257	8.54126	162.999	26.7825	272.331	120.902	69.6718	226.741	226.741
20.5318	24.4367	48.9525	24.7565	60.1762	61.9322	90.1731	73.3757	47.5937	26.9781	221.638	38.0564	124.848	1180.1	1180.1
16.3329	9.09731	21.3145	51.9087	79.5804	52.9643	8.88078	73.2565	22.0177	99.8514	289.186	30.3662	282.604	693.663	693.663
12.2557	14.5449	106.178	49.4319	113.26	60.9392	17.9002	19.8992	51.6299	329.762	192.855	26.7329	140.333	184.457	184.457
11.2401	11.0122	21.935	133.283	119.411	36.2	19.919	15.0408	18.4556	13.8655	34.1273	16.5114	208.463	663.272	663.272
15.1754	13.5653	22.3183	104.005	91.5989	40.8513	9.86626	20.2448	15.4724	157.212	60.6305	14.4624	85.016	380.358	380.358
24.7403	12.3624	55.4425	87.2821	84.6405	16.4979	16.1966	16.2639	16.0132	46.4592	13.5571	90.5515	35.8952	548.944	548.944
12.8359	18.4242	26.4108	95.8033	78.4062	278.975	104.796	13.1145	116.113	17.0183	10.5755	35.1257	48.1891	64.7931	64.7931
20	16.1335	55.1055	89.9648	42.2533	251.603	32.1903	13.3519	179.422	336.594	15.2338	91.49	42.5463	675.461	675.461
12.4238	12.8609	142.265	88.1169	106.275	36.1152	11.9707	104.328	137.575	30.7652	17.814	36.8872	367.788	54.7521	54.7521
15.482	10.4851	54.7068	80.0781	11.345	65.9676	15.1707	57.0841	141.952	88.4553	47.42	111.613	44.5586	507.26	507.26
18.7915	20.5991	23.6374	95.5635	26.2539	128.289	40.8295	89.2487	44.6617	45.6746	23.7905	203.539	47.5114	32.9912	32.9912
66.3184	9.87663	21.3205	14.6963	63.6163	239.736	7.62634	29.4417	62.1092	318.476	15.1017	25.7685	86.4582	2045.84	2045.84
49.5039	15.4559	14.0148	10.9064	73.9186	94.122	16.6035	529.644	239.679	59.7012	106.739	26.8485	233.059	719.715	719.715
19.5853	13.3047	34.7083	23.623	16.5633	58.1389	21.5855	12.6762	35.0187	219.099	29.2903	24.6615	87.9032	36.5826	36.5826
18.209	13.9807	60.86	14.1163	16.5693	31.8525	259.669	770.086	112.968	40.0038	37.5241	64.955	69.3301	626.665	626.665
22.6943	25.4131	17.375	15.983	77.0541	64.1573	56.5689	13.9937	80.8474	30.1223	281.84	330.689	2328.03	175.362	175.362
37.8793	15.5457	73.8528	72.1785	11.009	31.1027	300.363	24.5912	96.2049	179.157	20.8326	253.47	1230	72.4197	72.4197
13.1656	10.682	21.0782	14.6014	14.4227	327.673	54.4717	226.199	70.8994	59.152	269.256	33.6321	1075.29	26.0158	26.0158
12.3825	37.5955	286.474	100.038	15.8389	93.7485	38.9366	124.001	147.28	180.289	25.9301	32.4628	1180.4	647.053	647.053
19.4688	20.2202	84.5207	134.909	15.3189	9.59171	12.1794	72.5416	648.89	70.7954	43.0502	46.2094	552.748	585.228	585.228
15.6721	17.8869	69.691	32.4468	165.161	52.0563	41.6904	66.2411	154.963	64.2331	13.8141	49.5323	88.9091	160.405	160.405
17.0007	7.47456	94.6769	142.649	17.7471	101.774	60.0319	49.98	10.4298	105.658	17.4986	64.6977	102.112	11.4697	11.4697
20.928	14.3555	18.5272	36.2261	127.178	45.0717	12.9143	334.665	164.213	186.197	14.239	38.4618	60.9586	312.519	312.519
18.0023	22.0734	32.1849	44.4409	98.3321	42.2306	14.1145	94.7178	39.7923	25.5259	18.217	11.8946	291.583	26.1753	26.1753
209.601	24.5313	48.7162	39.8713	26.6219	10.6423	183.73	17.0449	138.628	182.731	235.777	47.8926	241.681	357.333	357.333
22.1704	9.3192	34.9447	13.8636	17.9681	34.8149	17.9481	91.2141	34.4287	25.476	28.2449	64.2578	82.2261	125.793	125.793
13.213	23.2896	47.1466	67.694	92.8733	121.316	172.503	12.7122	268.184	23.7207	138.264	53.3	44.0202	165.319	165.319
14.0196	40.0517	26.0025	20.6362	24.1223	38.3916	30.3503	78.6017	36.2625	135.521	252.954	152.298	81.769	677.867	677.867
27.2371	13.8684	33.5097	66.387	17.2346	40.1555	27.0084	12.4371	172.584	433.356	7.91322	48.3997	28.484	1141.29	1141.29
23.0041	13.8089	17.1137	125.702	19.63	56.1677	126.832	139.752	129.472	23.4375	15.2886	83.4671	77.69	685.324	685.324
32.6941	12.6436	101.287	88.4666	15.3292	16.7233	8.96902	127.732	32.7028	246.196	225.48	83.8359	577.352	932.219	932.219
24.3428	14.8079	33.612	11.0966	23.9329	35.8742	11.3653	63.9958	84.4082	61.8736	13.3548	14.5411	233.625	252.561	252.561
34.7748	10.7476	31.4932	29.2804	12.7636	27.6155	79.1244	137.965	52.3234	14.4917	15.7772	185.609	74.495	1169.84	1169.84
32.2421	13.0133	99.0371	19.1003	12.8221	31.1577	129.61	83.9115	25.7966	135.051	12.0676	43.7953	76.4943	122.277	122.277
29.2115	22.0049	20.5432	20.0618	97.952	125.823	12.0232	59.9297	37.4626	18.1572	26.9844	186.392	139.365	394.012	394.012
38.2725	15.392	19.3771	74.3908	14.3432	28.9172	23.6072	260.177	288.602	14.2976	109.685	14.435	143.697	342.173	342.173
19.8294	12.8299	59.7586	147.956	17.3804	42.2783	16.0202	43.0345	62.4421	37.2499	14.1706	23.7736	119.269	12.9766	12.9766
40.2458	16.4303	37.7003	19.933	15.3123	55.7788	10.801	89.4882	46.7116	78.5397	59.0462	352.413	103.556	1897.06	1897.06
13.5829	10.0564	42.9799	10.87	76.0125	212.807	78.4338	16.5108	28.9598	21.6041	33.5082	55.8129	442.376	287.527	287.527
14.1838	15.454	23.8671	26.7398	93.4778	16.6427	245.048	9.11275	10.8684	80.8784	60.538	393.767	41.9572	544.221	544.221
21.3546	18.3481	39.2585	12.628	82.3011	155.982	13.4521	18.447	160.836	48.3924	44.8569	412.11	172.447	237.829	237.829
24.9004	15.0398	33.5452	10.636	135.275	35.8616	217.125	196.813	428.374	31.9974	363.155	264.591	42.1656	216.482	216.482
25.1893	11.1129	20.0609	73.378	149.264	17.3452	7.70374	164.897	201.773	26.3946	56.7482	41.9802	1836.75	26.1866	26.1866
18.3478	12.8918	31.7284	21.3748	223.607	72.4922	23.6654	22.0363	82.2943	45.289	68.5757	297.588	507.25	253.982	253.982
16.4439	13.016	118.777	25.8818	9.66071	123.538	19.2448	151.283	116.71	16.5637	179.723	188.09	355.713	1511.83	1511.83
13.4428	31.7733	37.005	107.41	42.8401	30.0993	174.765	18.8024	12.5694	30.0787	22.1838	44.3527	53.46	1695.61	1695.61
30.3351	15.8361	91.4409	10.9029	9.24142	83.7038	161.517	369.629	82.0965	49.0061	14.6079	148.089	121.293	535.622	535.622
31.3806	15.0545	35.3972	12.816	9.94937	265.937	19.2601	166.494	88.2354	50.8934	35.5228	291.347	129.203	407.906	407.906
17.6349	11.419	57.7123	48.6131	72.4155	239.033	28.853	550.256	61.937	18.9503	17.079	227.006	102.761	34.5367	34.5367
22.8109	9.76932	26.0847	129.244	86.5543	27.7417	11.0737	31.3647	348.184	58.8147	31.2649	78.2934	51.9112	481.555	481.555
16.6952	11.1079	40.8209	13.2363	80.9547	78.8789	76.2691	66.2072	10.5416	141.954	157.473	42.1672	120.255	32.45	32.45
21.872	11.0953	50.9279	111.681	10.064	42.6865	11.6696	878.549	40.304	15.8814	12.852	49.8307	584.304	139.062	139.062
14.3948	24.4813	48.4813	19.1061	88.4094	17.5096	57.59	12.8911	63.4159	347.514	79.9155	46.6962	37.7799	51.7479	51.7479
14.9848	15.6397	27.9773	111.697	13.9162	121.841	163.909	1030.14	145.761	105.947	16.5031	65.2796	119.198	682.223	682.223
16.5441	13.1008	28.2136	62.507	80.8917	119.385	10.927	425.827	128.329	350.589	112.192	287.422	156.19	594.168	594.168
13.5701	10.9705	26.3962	88.1511	17.4872	31.8028	126.212	60.7727	128.81	27.2317	64.1494	81.8242	59.2637	19.4155	19.4155
13.7078	11.2442	31.297	23.3349	13.3262	18.5367	119.708	38.5612	132.23	276.148	298.456	23.3284	341.159	1064.79	1064.79
42.373	13.251	25.5218	91.1137	14.0087	51.5789	11.7139	115.373	691.392	202.319	57.6223	93.2394	1060.65	15.94	15.94
17.6007	21.3376	30.9315	16.4272	14.5409	180.787	10.6806	124.08	209.319	247.164	247.197	225.749	610.089	274.84	274.84
44.1831	11.3785	49.1039	8.26751	16.777	17.667	93.5377	101.01	223.349	136.521	38.3806	63.3627	95.862	507.445	507.445
16.8808	13.7916	91.2536	19.2505	125.919	39.4046	9.61305	72.5327	123.582	61.0973	36.3593	344.01	98.5401	26.2783	26.2783
15.9472	17.1471	186.398	25.745	135.986	21.4651	113.917	24.5295	110.644	177.164	38.7326	20.2277	1178.98	340.736	340.736
18.7552	10.7927	29.1552	14.4067	107.743	143.482	9.99454	280.756	760.498	26.9258	22.2301	77.4956	144.075	297.409	297.409
13.7221	13.6995	184.608	11.9362	159.374	23.7658	11.8436	237.309	163.75	182.313	13.1082	85.8565	1764.66	249.659	249.659
13.3593	52.3507	23.8015	11.1379	17.0999	16.4735	72.8912	90.5506	613.962	319.825	310.789	46.2463	91.5606	17.6433	17.6433
38.2386	26.4744	21.1366	17.6639	13.6411	68.7089	138.998	13.0589	39.7606	153.973	28.3517	61.4502	387.952	208.762	208.762
23.13	11.9569	23.2622	114.248	134.736	109.455	70.8419	16.6742	43.4779	71.693	186.746	49.1533	46.9086	1132.67	1132.67
33.5296	15.2876	207.871	98.4741	13.0445	32.6578	128.217	13.8911	23.2801	69.424	27.1699	65.5888	40.5342	84.6517	84.6517
32.6312	10.4535	42.9077	135.872	60.6438	33.0022	101.075	138.401	61.9549	19.2729	13.4909	46.9065	156.762	129.894	129.894
24.9624	15.3642	19.9495	86.9955	65.5784	106.801	104.922	17.0866	63.1952	21.8744	73.7902	451.7	109.902	174.186	174.186
18.4156	21.5	21.3177	105.421	151.674	191.733	24.2846	56.2367	14.6218	101.686	24.3178	69.8814	67.2224	639.144	639.144
29.1013	15.0246	43.0611	149.073	16.2625	49.1664	43.177	31.7128	57.5878	67.4237	13.8799	222.766	103.952	119.528	119.528
33.1631	14.5987	22.1694	46.9939	72.268	13.5062	14.9148	102.096	16.0069	205.245	414.909	46.0218	186.146	1501.63	1501.63
15.1636	11.6971	49.6038	7.89847	106.816	58.3009	23.8738	215.954	59.032	174.87	34.0717	53.398	143.197	866	866
23.4728	17.1467	41.1941	7.70311	14.0426	19.2352	127.941	54.3401	159.527	12.397	189.22	39.3717	67.8544	811.533	811.533
14.2377	15.4211	254.28	187.628	101.608	36.9381	73.9221	14.9501	157.905	9.30014	196.152	181.536	126.549	584.953	584.953
16.8759	14.4749	31.8079	26.8493	11.7227	31.8	8.25055	48.7352	197.269	16.4543	13.2368	75.8487	25.4852	153.999	153.999
15.7469	11.8849	119.426	20.4216	80.5415	25.2927	13.84	45.6288	183.14	91.7049	22.0096	69.986	22.9585	89.9807	89.9807
13.491	11.4692	45.7429	12.6132	81.4362	92.7787	106.792	48.7225	139.583	129.512	16.0935	51.0661	2308.48	48.4107	48.4107
13.9834	18.281	23.102	227.608	16.235	19.4513	9.18352	46.7357	42.5821	255.003	37.7602	29.4528	568.628	49.7082	49.7082
14.6885	13.0186	28.2597	77.3168	22.8368	46.6263	11.1896	13.44	90.3824	194.714	7.67845	288.352	41.9523	344.85	344.85
14.3794	31.0081	41.0593	22.6937	18.4176	17.0631	11.6363	12.0393	83.3192	75.722	10.1121	37.8678	1271.38	436.958	436.958
19.2032	14.561	54.7246	168.383	124.972	143.51	11.0628	12.6482	364.902	218.835	24.629	80.0437	350.132	165.086	165.086
17.5489	13.0778	47.2275	67.772	84.7853	352.911	9.58972	124.139	20.8381	54.5477	11.3418	74.7876	89.6122	860.514	860.514
11.962	29.5123	51.65	18.2423	97.0049	25.4393	42.0042	17.8891	33.6489	200.513	47.4653	56.7315	48.0943	216.273	216.273
9.50887	16.9994	37.9734	16.5779	14.6614	153.248	31.89	216.982	35.7325	28.682	18.5466	292.019	78.4913	201.954	201.954
17.3708	15.0588	39.2532	72.5479	105.13	95.7306	14.8956	52.1024	32.6468	55.0203	71.5012	106.234	1962.43	625.803	625.803
20.4878	21.499	14.4161	97.7247	20.3936	44.6513	90.7177	70.1199	24.636	146.047	9.85732	43.3562	241.111	906.196	906.196
9.98421	18.4599	40.7388	182.269	10.9667	31.5544	34.7779	97.9132	23.6965	38.9832	17.9573	74.3401	51.1336	149.802	149.802
22.0656	14.3414	75.6016	104.608	13.8874	171.167	179.859	16.167	186.401	153.628	9.4726	47.9994	20.1309	55.2872	55.2872
16.6164	20.2343	31.3567	104.261	165.01	35.1766	16.9561	138.453	155.401	167.346	191.673	55.2867	275.821	171.032	171.032
16.8659	15.8596	39.2666	18.2971	66.1163	20.6715	104.166	201.08	113.193	69.0743	140.373	74.4423	514.516	576.653	576.653
16.1461	20.2409	91.4036	23.5974	146.424	24.5621	11.5734	27.4904	87.4332	44.8797	27.3054	56.7598	843.71	137.137	137.137
15.7081	13.6555	67.6999	14.9397	115.995	83.3557	48.8328	100.542	460.478	165.66	43.5569	450.528	199.487	804.5	804.5
18.6428	14.4718	38.7455	84.952	12.3038	28.1331	94.5407	290.534	96.3771	40.5779	24.9354	38.465	143.826	829.749	829.749
12.4753	11.6187	46.9322	179.345	19.4684	11.9702	9.29992	14.1946	312.042	69.0737	32.0219	19.8048	15.2657	56.6969	56.6969
16.9748	11.5468	212.748	21.0563	15.7289	84.7701	9.23748	150.087	16.0283	15.3327	30.286	359.583	231.551	185.158	185.158
19.2301	16.6704	194.725	66.2114	13.979	114.083	108.28	33.3107	90.0082	94.4102	15.3601	345.885	1538.64	1310.56	1310.56
14.7918	10.6667	202.788	49.0172	17.9853	25.1443	87.9203	23.4013	551.386	27.4345	255.045	41.7335	385.566	14.7758	14.7758
29.0252	16.4662	125.067	14.5745	18.5952	500.726	63.9478	16.389	12.9794	37.6306	24.1494	66.6851	267.761	252.786	252.786
19.3842	8.78326	33.1202	124.649	43.2167	17.2897	76.1715	52.6247	18.6504	186.218	13.7871	228.944	407.783	93.8725	93.8725
7.40206	18.1342	41.8862	133.136	158.294	32.6243	98.5042	23.0008	15.1078	18.5616	14.1102	50.3806	72.3172	52.7589	52.7589
13.8471	13.5721	16.3871	27.37	14.8006	206.059	22.7843	30.6094	158.394	32.213	184.045	50.8142	164.066	343.421	343.421
54.5413	13.533	66.7148	17.0709	139.978	22.1182	66.1003	26.5984	362.59	481.425	200.969	101.426	841.134	280.789	280.789
18.2528	14.2208	104.087	153.527	44.2473	20.7684	19.9948	75.2563	129.961	22.5175	130.145	48.1297	66.8678	644.844	644.844
16.3499	12.5081	61.5335	101.854	24.363	187.194	46.5753	16.7051	42.5922	190.391	14.3167	80.6702	342.692	454.253	454.253
12.9994	19.9583	13.2948	40.6836	22.7126	107.829	19.7611	16.4404	38.5912	24.7217	29.1513	41.3827	55.3408	1915.18	1915.18
25.6613	19.4858	69.3505	70.5882	13.3912	33.1561	79.1392	14.8081	159.801	207.498	27.5511	124.514	555.327	594.516	594.516
26.1031	21.5496	38.5783	80.8357	141.563	32.644	46.9229	11.9499	335.576	12.0645	17.672	105.321	145.867	345.92	345.92
14.6837	14.3489	36.3083	9.60336	131.32	63.1514	92.0947	121.267	438.943	36.7402	205.64	51.2433	640.753	355.221	355.221
13.7824	8.20384	44.4567	89.0476	9.09453	106.986	66.0274	199.763	19.2164	19.1374	26.3269	104.625	532.051	924.317	924.317
10.4457	15.3249	30.5691	55.1257	116.805	160.937	17.5509	91.2439	71.5566	21.736	19.3736	32.7945	240.928	513.14	513.14
14.0985	19.0303	27.2854	123.616	12.1056	205.793	24.2444	28.8396	199.536	57.8703	35.7549	267.143	1196.95	354.83	354.83
11.0491	21.2139	34.7677	13.1621	72.3626	78.7385	27.0332	86.7558	20.4812	14.2918	283.703	235.771	125.277	1001.75	1001.75
16.8887	18.5133	33.0733	13.2066	49.563	75.0129	12.6789	56.7007	183.461	385.351	21.6887	39.5788	73.1444	1866.91	1866.91
14.1947	16.4796	156.495	108.02	122.437	66.5745	201.032	131.78	19.3273	14.0348	19.3062	39.1517	197.324	792.516	792.516
24.4113	19.7807	60.0527	89.9351	37.6695	122.192	16.1532	114.209	167.995	36.602	15.0869	26.4796	118.085	199.251	199.251
17.9934	13.7351	111.548	133.748	112.104	267.269	39.4389	14.9123	35.2313	45.761	12.6398	23.4694	92.0689	36.6856	36.6856
20.9649	17.9442	40.2086	17.6897	12.7827	236.415	54.2825	75.0763	368.436	206.786	658.642	26.7682	38.0439	199.252	199.252
20.0483	19.6295	17.2758	72.2249	12.1067	293.786	196.622	11.4448	27.7563	30.7003	16.9728	74.1635	24.2777	836.867	836.867
9.96039	29.5803	121.584	15.6147	9.7462	280.591	19.8427	11.8834	202.64	14.5921	13.3215	47.9037	24.4656	391.194	391.194
15.6582	21.4932	72.6824	47.5595	10.059	236.532	77.7409	77.4933	21.3237	48.1287	9.49083	66.8914	96.887	674.613	674.613
26.3263	31.9636	17.3992	12.5539	9.06394	120.282	62.223	29.7195	18.571	18.9829	26.5189	42.644	516.179	15.8643	15.8643
16.3046	14.4143	26.6349	12.9536	68.7632	161.432	17.788	22.9752	443.432	191.827	18.8146	46.1603	28.427	213.206	213.206
43.1119	15.7822	30.1953	40.1033	108.876	169.848	50.3581	14.936	161.55	52.2981	195.82	77.1647	60.2381	41.0901	41.0901
21.7054	26.7904	99.6912	70.9506	165.388	85.4811	47.2984	18.2009	547.742	41.2582	18.3775	34.49	37.7893	958.24	958.24
13.6873	12.4187	52.6964	11.755	8.4428	50.3867	107.683	127.202	156.543	171.361	8.78402	195.919	57.6241	164.703	164.703
15.7813	14.5481	41.9593	49.5188	16.6402	288.5	80.9275	8.65774	225.535	47.2242	33.162	50.6579	535.688	118.582	118.582
50.2274	9.08687	9.7315	156.389	14.0149	50.6542	22.7215	107.304	112.742	42.4055	47.4353	180.24	44.3002	58.5698	58.5698
17.7369	77.1796	39.3088	20.7506	47.3055	83.3383	63.7078	20.7616	37.414	60.2351	211.245	64.0705	638.404	1320.11	1320.11
14.1909	20.304	21.1934	54.7435	65.0701	91.5298	14.0729	53.0216	239.413	16.5241	97.5104	27.612	169.12	200.083	200.083
75.7613	44.5926	82.1757	34.7803	25.1549	22.4668	120.008	22.3298	81.9326	36.746	172.305	670.47	153.571	1192.23	1192.23
21.4966	9.46063	19.83	80.5741	351.544	88.0737	97.5901	19.9643	125.176	54.0254	11.503	30.5692	343.29	209.416	209.416
48.5406	13.5072	51.8312	144.035	73.6147	211.291	92.8173	97.5965	69.2395	44.8825	16.0309	55.3475	86.9137	311.521	311.521
22.8918	21.3326	25.3798	15.7742	40.211	42.403	83.5798	12.7732	45.5887	235.723	25.9708	74.7568	493.201	130.314	130.314
14.573	25.6957	94.6618	41.3854	28.9942	123.103	9.43267	16.344	527.674	36.0922	27.021	84.831	1518.62	379.074	379.074
13.1094	15.7052	83.3025	10.9417	60.2175	18.184	73.2683	23.161	11.7787	32.2665	18.9455	28.077	74.3398	23.3681	23.3681
20.9591	15.6091	60.2764	47.2306	33.7918	18.9557	13.6077	16.7692	16.7053	23.9512	14.7229	641.834	308.993	30.1631	30.1631
15.9809	11.418	90.4332	159.068	108.177	168.313	10.9973	13.8848	839.9	14.8178	127.099	71.3004	68.5235	48.0199	48.0199
53.0305	14.1131	49.9435	12.2721	24.4503	12.7638	11.7164	30.2475	39.1723	70.114	45.5785	29.8446	444.169	77.2741	77.2741
20.6183	13.9129	49.2735	142.691	20.4522	14.1547	16.521	26.3148	23.2315	13.4771	35.1256	42.2162	37.4235	53.1543	53.1543
14.9714	18.876	19.3418	104.548	21.4038	158.787	12.756	16.9072	17.495	70.2232	105.375	24.9963	248.684	220.302	220.302
20.6319	12.9683	15.3943	161.822	69.6851	56.9696	60.0303	14.9961	34.626	41.608	273.239	276.182	33.699	304.43	304.43
14.765	8.97422	22.2375	131.986	21.1043	24.9117	8.76316	30.8212	341.651	42.3443	13.497	34.4281	84.2017	141.291	141.291
18.1703	17.5526	62.5235	146.455	144.008	109.359	13.0346	13.3487	33.4843	372.962	234.246	29.5819	69.861	586.446	586.446
12.1811	13.6042	24.5156	12.2995	70.1263	231.313	18.7875	288.294	18.6724	363.661	10.6651	74.7929	547.207	1098.69	1098.69
12.7743	15.261	14.0067	9.80408	24.2307	63.4269	11.895	27.7267	84.0232	45.6734	163.542	67.3693	49.5298	61.3914	61.3914
18.1825	13.8106	28.2101	73.6113	134.886	117.633	21.1375	25.2987	18.5417	221.66	12.5874	103.176	232.707	1267.18	1267.18
11.7175	15.0056	21.5422	37.049	13.3771	15.8368	13.8899	9.16237	110.763	48.1888	25.7377	45.0963	342.904	39.5055	39.5055
7.68103	15.9467	18.7483	127.356	33.4927	164.702	151.514	14.6033	18.5125	19.2453	233.126	292.955	60.0996	129.202	129.202
9.90812	19.5631	19.9516	14.6179	30.759	12.6572	75.9419	13.2562	12.7497	256.454	38.4678	34.8731	90.5111	933.901	933.901
15.3249	12.7527	31.4387	83.3494	31.8699	219.86	40.9313	45.2654	85.5873	30.514	233.518	16.4381	34.4151	259.471	259.471
14.0314	9.80831	36.9088	115.486	14.5371	302.226	9.00649	190.318	278.745	28.7674	22.5155	20.1451	42.3598	117.281	117.281
14.6484	19.0607	237.247	162.489	13.0435	55.6323	179.747	11.7971	218.84	33.1742	243.994	102.134	123.5	566.948	566.948
13.4633	25.3577	29.153	25.6747	204.165	230.426	171.887	27.5005	33.4002	59.2755	156.331	10.9906	730.315	79.5777	79.5777
23.9744	14.7574	47.9352	38.8125	136.183	213.958	12.9281	13.5631	20.3397	229.765	10.3149	22.5556	48.2326	1647.88	1647.88
12.5602	70.2997	60.6941	71.5146	100.629	170.417	36.4967	380.857	19.9339	32.3096	42.8745	49.8984	60.1316	172.196	172.196
19.7129	32.8536	36.4793	253.715	9.83756	40.8117	101.178	248.43	254.465	51.2475	16.9161	10.4305	57.5646	93.6267	93.6267
14.1995	10.6278	18.0092	72.3857	36.2934	174.379	17.5868	14.7801	19.5859	18.9027	41.1325	19.1611	260.369	145.301	145.301
17.7653	22.2516	22.4334	9.50958	72.994	22.9521	122.66	162.061	34.7855	22.4708	137.897	55.8299	51.9303	507.221	507.221
14.4931	10.1153	20.7741	148.702	13.005	53.4056	213.863	40.6772	20.4792	186.557	30.9324	185.245	551.597	136.18	136.18
12.0276	11.0017	29.4544	10.3761	14.2662	97.2073	25.0025	85.0905	18.955	150.064	17.1745	63.4237	15.4744	1432.17	1432.17
8.91889	11.4381	18.2972	22.1666	20.2111	53.4848	161.588	135.441	84.5292	16.9989	16.2589	77.8953	56.3649	57.1646	57.1646
7.38423	15.2292	20.8901	13.1694	13.1911	55.3783	7.96322	32.7511	110.08	35.9118	16.4604	17.8984	60.4749	600.519	600.519
14.2474	16.745	32.1911	86.2876	42.8489	109.302	12.2736	140.308	17.4358	50.8192	47.8518	69.2401	242.125	236.378	236.378
12.2303	11.2355	18.3134	265.617	10.4955	22.0666	15.7702	324.674	27.1687	20.8234	49.2087	42.9618	118.302	72.2087	72.2087
11.3488	10.9379	19.658	228.27	35.2853	29.414	112.808	110.005	37.8932	119.851	42.6494	48.8126	55.9076	941.857	941.857
12.3516	22.813	53.5508	100.603	56.7967	24.0275	79.647	22.2522	99.8966	18.4934	42.2436	131.469	508.793	839.372	839.372
9.86616	12.0861	47.3616	71.637	100.85	21.0118	35.5069	22.5003	264.899	289.318	46.0567	33.0563	109.008	207.077	207.077
18.857	16.3333	44.2702	120.502	80.6675	44.4736	153.517	166.635	21.6755	16.8808	226.872	226.686	53.9584	170.046	170.046
20.3286	18.4852	38.1806	171.464	35.9272	87.5782	121.311	15.5863	35.7687	35.79	13.6847	316.426	797.01	1127.11	1127.11
16.4105	12.5298	31.8339	158.892	19.1677	131.05	217.61	149.838	16.5543	55.9833	24.2864	17.1862	32.4116	228.119	228.119
36.0781	18.1422	35.7397	173.183	89.7561	107.121	306.521	15.8962	13.0029	19.1033	23.3529	44.2653	2772.16	223.384	223.384
26.4377	17.1371	18.1438	20.8824	9.66899	99.3437	205.522	154.095	75.4906	48.559	21.8998	19.3377	100.588	458.02	458.02
14.1369	15.4147	13.6977	190.399	23.1945	34.7988	132.534	110.47	165.045	28.3855	20.3043	488.385	38.573	58.4356	58.4356
19.322	29.9322	11.4687	34.925	12.9719	114.044	34.4228	50.7813	125.768	55.1248	15.1002	94.405	564.467	1054.72	1054.72
15.7003	30.2313	12.9627	108.872	20.8754	13.3283	11.5515	11.5921	21.3148	100.673	44.0327	39.1543	1311.98	21.7611	21.7611
23.1504	30.9338	14.9356	53.7177	20.7158	278.899	49.5324	39.7469	68.7552	46.5319	243.323	24.1901	76.8505	314.274	314.274
13.6463	23.4573	133.4	18.6096	9.41096	21.8031	28.2491	10.2072	106.13	14.1617	211.261	29.0261	51.944	130.465	130.465
8.69976	16.189	14.1773	36.8387	15.5561	22.1506	9.33603	74.0178	23.0077	20.4242	34.7289	239.087	345.676	1529.94	1529.94
9.86125	21.5332	80.7617	11.318	15.6484	180.458	25.2376	34.1629	867.77	16.5429	33.4532	32.1011	150.116	951.549	951.549
9.99445	70.0299	47.4532	163.581	9.28713	245.349	100.921	27.3746	36.1905	18.2922	27.1606	40.7087	22.486	910.579	910.579
30.4202	14.3443	17.2659	86.0119	14.1299	48.7402	25.2164	12.1916	243.508	173.55	16.287	33.8015	818.041	56.0909	56.0909
9.98467	14.0914	38.3506	95.9812	11.8971	184.043	75.4883	178.251	40.7265	240.36	166.605	106.687	68.1922	1488.84	1488.84
13.4456	14.1618	36.0156	82.4815	49.1745	344.43	57.1995	30.1296	96.0469	25.4165	47.4036	34.9273	59.619	24.3637	24.3637
10.0461	16.6363	51.5954	13.1164	47.9843	394.96	11.5817	24.1638	45.0297	62.8433	26.5284	172.165	528.831	270.57	270.57
92.7423	23.4285	8.85418	19.4839	87.234	210.086	340.706	132.913	151.003	172.218	149.86	116.928	62.8723	1151.33	1151.33
18.4899	28.1094	14.909	26.2848	85.7222	330.451	407.145	155.957	25.8431	107.299	30.2481	62.7385	222.765	381.722	381.722
15.9711	31.1717	13.2433	83.8622	78.502	24.635	10.7541	30.7214	13.4288	216.797	118.407	389.617	217.961	832.841	832.841
15.8788	10.1786	11.98	37.2079	12.4191	30.1035	118.188	95.6371	119.83	25.9456	14.3583	17.0034	86.8154	261.28	261.28
16.3149	17.1637	17.4923	10.3992	12.3896	362.922	19.3466	28.2669	61.2187	392.626	146.755	59.1101	235.785	346.89	346.89
13.7882	34.6879	102.026	47.9708	106.763	17.3342	108.882	16.5207	57.9272	22.8915	328.305	104.915	1072.71	389.091	389.091
17.9695	23.3408	13.2416	374.36	69.3441	31.6864	62.1396	13.9398	220.226	22.5095	10.7221	37.0303	577.082	488.118	488.118
13.736	7.54939	36.337	85.7076	99.7452	207.836	67.0667	15.8162	13.1822	48.5283	10.283	33.0204	76.8481	247.183	247.183
12.2294	13.9367	33.0487	74.4717	31.3023	108.067	23.181	18.9949	165.345	97.5409	106.035	37.837	52.4344	16.1884	16.1884
17.9339	14.6378	15.5888	51.6956	56.0186	22.4351	12.6422	18.1277	19.7979	49.4743	33.0862	46.8673	2178.1	1249.26	1249.26
19.8507	9.08862	14.9586	249.514	205.213	27.1175	16.5941	16.0997	13.0992	220.959	366.926	95.9432	72.8868	653.15	653.15
24.0225	9.8714	25.4758	11.5876	75.6326	15.4478	14.248	35.1075	9.67559	156.861	8.97498	45.6774	183.98	942.192	942.192
18.4724	11.8164	31.5527	13.7565	21.2822	54.3232	51.6851	12.6931	235.393	36.4734	14.773	31.1045	134.353	1271.34	1271.34
12.6639	12.7453	18.321	223.986	63.357	217.291	10.3959	336.504	533.548	47.1574	162.11	61.568	218.145	772.065	772.065
14.2999	17.5931	29.4763	16.1526	43.4944	128.9	57.8962	28.7894	65.9601	99.5186	199.496	65.7792	104.373	34.911	34.911
13.4341	12.9147	14.3148	140.73	28.0342	22.6553	64.339	15.114	27.5759	31.8495	36.7282	157.31	47.8785	99.6055	99.6055
13.3077	17.6531	33.6662	20.6104	87.0993	17.173	26.1475	16.7703	107.661	440.253	32.0476	67.5207	73.6081	238.85	238.85
9.76404	10.3401	27.5695	10.5559	14.6098	91.0677	21.3271	29.3029	37.8681	64.7541	337.29	71.0499	33.8189	1267.66	1267.66
21.9313	20.1893	21.9368	16.6643	85.8808	351.622	17.7425	198.846	201.757	303.975	26.336	19.9509	89.9985	28.3763	28.3763
13.5652	11.0282	50.3043	324.001	189.368	157.774	28.0548	107.34	20.4033	14.706	270.607	84.7147	121.797	28.0987	28.0987
13.6257	19.2828	68.6917	49.5632	58.1994	289.506	18.3781	228.725	18.9501	14.2935	35.0116	42.2316	158.455	282.677	282.677
26.7643	25.6816	16.9537	125.057	46.0686	323.893	17.1487	21.8497	190.457	17.3373	92.0733	25.7412	27.8044	1104.55	1104.55
131.932	11.0271	19.2713	167.171	33.3795	21.8138	11.3568	315.684	13.8782	35.2437	88.0818	53.6678	96.8481	220.58	220.58
23.2236	13.7713	21.7258	84.6119	18.0123	176.621	10.9223	43.5672	100.333	27.0412	171.59	38.6074	454.274	14.8462	14.8462
13.767	31.3198	27.3076	148.988	53.8556	133.015	60.9343	13.6235	230.346	46.8725	351.514	32.5452	94.1493	190.601	190.601
12.1618	17.0881	23.0728	14.7976	23.6728	75.804	18.2348	79.6913	59.5628	304.013	15.9937	24.8059	168.968	716.123	716.123
12.1007	11.0361	115.066	41.4829	13.5702	209.572	8.71212	28.4541	66.504	38.1781	15.8994	38.773	367.502	191.856	191.856
17.1403	10.7035	26.9108	52.1606	93.2023	75.4366	11.5984	88.4657	116.174	180.344	191.363	44.3965	72.4294	668.121	668.121
18.2258	20.4833	56.9931	39.8187	61.0281	116.234	10.7112	10.6076	52.2431	87.5523	32.2181	28.8829	99.2988	952.628	952.628
15.8937	33.4843	11.5845	71.814	38.3053	36.3834	9.94379	9.59764	215.572	31.7219	31.0879	27.5265	145.441	31.9565	31.9565
20.1118	10.5122	25.1269	151.138	99.6843	22.385	20.858	13.031	93.9215	247.572	32.4135	43.8259	661.821	170.489	170.489
29.6483	19.6677	10.2564	17.6151	128.755	159.222	15.6897	165.162	263.526	25.9048	27.9273	45.4442	180.421	579.459	579.459
14.7631	13.547	26.6484	36.4853	116.107	56.5596	16.3053	182.411	366.815	42.0652	31.0012	35.2625	26.2112	150.758	150.758
23.071	14.8612	21.5332	44.8058	99.9053	39.4607	53.486	114.428	33.5686	350.56	30.6966	84.2476	32.7165	263.708	263.708
15.7797	8.97084	19.0714	20.2646	22.74	51.2881	13.8924	117.392	78.1815	20.658	40.8428	22.9768	949.605	168.793	168.793
24.0187	18.7096	20.7047	42.3344	14.2817	195.299	136.915	182.586	32.8837	238.078	18.8602	97.8973	203.114	126.887	126.887
12.3274	9.68182	42.2585	88.0953	14.72	243.184	12.5685	294.27	19.391	16.3697	35.8505	20.722	239.439	44.0507	44.0507
13.7777	18.5145	10.7941	33.1795	39.0516	216.08	9.9577	442.986	156.723	84.1718	27.8149	38.048	338.848	35.6006	35.6006
22.2539	12.3737	14.5612	27.73	69.8567	29.9902	10.2581	198.596	40.5809	18.7044	27.9283	37.6888	54.8278	1266.04	1266.04
38.9541	10.5026	12.8686	257.304	42.6928	57.8489	18.0693	84.257	63.7527	184.225	44.8295	52.3677	1656.32	46.8411	46.8411
13.6143	11.7289	37.4649	79.0718	50.3138	251.702	27.143	252.6	206.804	30.3613	150.522	191.373	79.9242	365.511	365.511
29.1598	30.1924	108.849	34.3129	9.50891	159.995	17.9279	156.137	33.0629	16.5113	184.298	36.4846	377.144	138.163	138.163
31.791	5.64412	13.0926	18.3842	42.2544	37.235	20.9394	12.4205	338.79	231.509	8.0238	23.9829	133.25	13.7934	13.7934
15.6764	16.2463	57.4901	98.8294	7.0082	321.344	9.25751	102.869	149.825	37.2683	50.79	70.9977	83.9257	2096.05	2096.05
16.0636	41.3299	59.9515	21.8575	37.4913	233.035	13.9969	197.481	12.5201	36.7349	156.912	323.593	687.847	158.377	158.377
18.8252	17.4077	30.6564	82.6464	80.2239	308.975	24.6602	16.474	78.1662	121.295	24.8855	39.8242	306.359	630.127	630.127
14.707	43.2427	24.0746	156.727	109.62	36.448	14.4252	11.4794	110.085	33.6273	39.3351	52.5087	240.404	26.4883	26.4883
13.0353	10.8937	20.579	15.4197	24.1455	28.3635	60.9427	46.7679	112.941	49.9809	10.6763	276.17	33.6587	1808.11	1808.11
17.1492	26.5292	9.87782	35.3553	101.789	40.6879	11.4612	13.4415	205.604	251.263	288.563	35.0969	42.795	511.97	511.97
14.7576	11.9109	44.5576	31.1831	88.9448	33.1713	21.9931	123.379	133.487	37.958	35.5481	31.1396	43.3603	237.439	237.439
34.1304	18.1625	68.7427	37.7916	126.912	15.232	51.4185	23.2273	62.8652	21.6944	24.7695	43.3924	82.1786	46.9768	46.9768
14.9517	17.6724	10.6462	23.1794	14.4752	39.6828	45.512	14.2038	586.856	433.847	229.936	68.4189	1198.2	644.29	644.29
18.7612	12.6849	75.2808	16.5569	20.8161	64.9372	70.9949	49.0504	23.228	28.6809	18.2532	23.2017	70.9881	35.0666	35.0666
15.9043	12.9105	48.4989	14.1956	12.8199	38.6925	133.725	14.6022	52.1738	33.8552	25.5729	38.7512	442.01	35.9321	35.9321
39.1212	47.2147	22.5417	260.36	12.1713	17.3803	38.7629	437.562	213.868	178.119	13.1724	41.0675	92.9775	631.987	631.987
18.7293	15.6396	41.4877	19.7458	48.5228	148.645	28.9433	336.034	56.0787	44.3955	263.284	67.1601	132.913	41.9774	41.9774
22.2743	16.3972	95.2247	23.4782	95.2856	173.414	18.2749	12.2424	100.123	236.478	25.6895	48.6104	67.8051	118.93	118.93
16.3101	13.399	16.6861	169.739	16.2323	166.454	80.7121	77.4266	112.845	313.033	17.1631	77.4952	68.9428	802.977	802.977
37.7137	46.9207	24.4905	21.9321	115.821	46.3519	49.1138	55.3821	150.628	49.0597	20.3667	19	57.8044	816.76	816.76
20.3494	18.599	27.9674	16.4513	151.516	376.054	56.359	113.505	91.3386	25.036	26.8463	29.1305	33.8892	224.122	224.122
16.4232	18.7226	36.7021	26.1045	10.6897	93.7111	57.5446	88.7168	170.203	47.8066	65.4651	141.553	107.644	177.681	177.681
17.2584	14.8692	29.5767	33.3526	84.5677	29.124	43.1413	488.794	54.3343	114.327	281.91	213.757	57.2757	670.299	670.299
13.7629	13.3177	25.7138	101.692	125.905	425.465	97.1286	80.5034	24.6752	21.9768	41.0107	80.5439	81.3054	24.9902	24.9902
20.1579	11.0846	79.4668	24.7255	183.692	96.5573	156.275	288.843	22.2645	29.0544	41.2712	38.6271	35.3356	403.897	403.897
28.7049	24.5813	50.1828	9.20499	46.1562	37.1495	20.4038	103.903	937.725	37.0661	29.2604	25.0481	65.5338	906.557	906.557
31.9982	17.5166	36.1533	57.9564	87.8387	18.5656	87.6588	32.6368	47.4759	26.3641	213.842	37.2942	88.6477	48.9375	48.9375
14.1921	25.8216	33.2699	21.6146	10.7059	41.2526	68.93	15.0496	35.5387	238.246	32.4676	23.6532	60.416	372.454	372.454
15.9287	11.5703	32.3375	27.7515	9.95012	78.026	72.3132	135.426	624.245	56.4805	49.1427	12.8721	586.963	328.722	328.722
19.3068	21.5926	23.6409	12.557	96.9244	195.575	17.9902	245.419	536.52	20.3735	304.865	56.5348	51.1178	295.06	295.06
26.8938	13.3552	15.7608	15.9459	47.7734	66.754	12.2658	12.5071	131.016	435.763	177.231	18.2933	72.0214	139.264	139.264
14.8362	12.7345	99.4853	40.8492	9.79502	210.056	11.1408	10.4708	18.9709	22.9641	16.4977	39.8223	119.687	177.741	177.741
27.0845	27.4205	36.8392	219.051	9.11111	122.076	15.1478	13.9373	214.838	19.9518	22.8616	33.5729	69.8786	705.176	705.176
14.6566	16.6326	60.8	58.5419	143.921	34.1665	80.8461	148.741	42.4785	19.9663	152.471	41.2588	102.101	182.444	182.444
17.3791	15.1606	17.9952	51.571	78.5988	113.348	65.5526	26.2904	11.0888	410.344	22.8285	15.5553	60.0782	783.894	783.894
14.0915	24.0334	22.9952	17.534	284.888	196.129	14.8119	197.631	44.8479	14.9779	360.787	47.7082	53.2554	301.372	301.372
27.0855	30.7343	50.427	78.023	7.95802	217.706	11.5666	184.712	13.3538	24.2403	122.91	17.6398	53.4551	230.251	230.251
25.3285	24.0203	24.6797	18.8744	26.0909	25.1408	35.1305	138.445	12.6645	35.7942	49.9024	23.9796	729.482	394.975	394.975
54.1843	21.255	60.4287	72.4434	19.4274	69.9118	36.3684	64.7824	15.3007	66.6797	27.7879	18.5123	56.9361	121.032	121.032
31.085	12.9365	55.4219	186.852	7.23532	174.409	99.3875	156.597	14.4913	36.2706	224.122	233.531	112.172	240.472	240.472
14.1566	14.3837	42.8765	195.767	51.491	38.0161	47.3305	217.401	196.699	129.274	201.932	204.243	551.429	1251.1	1251.1
42.3649	19.9055	16.0993	324.926	119.082	36.2172	184.586	68.8412	632.35	51.2114	225.618	31.6102	371.188	837.386	837.386
11.7658	9.11147	19.982	22.8966	56.0642	160.192	21.0428	190.969	646.087	421.569	284.068	23.5068	101.739	1013.31	1013.31
14.6142	17.1321	48.1483	103.785	24.446	21.4391	96.3521	16.9662	645.125	15.9797	195.432	20.4619	27.8243	664.283	664.283
13.4551	14.0713	13.1876	306.125	47.1328	13.6207	84.0521	26.6795	25.3149	53.3545	17.1636	27.6861	45.124	181.024	181.024
17.4735	21.3589	65.2567	26.1757	103.612	33.5012	11.8734	18.5215	861.886	64.3911	309.385	31.2923	307.53	622.859	622.859
30.9853	18.9789	32.8687	16.1431	57.8379	128.401	92.674	116.524	53.1062	29.0712	20.7228	28.4798	516.966	184.157	184.157
30.4538	12.4302	53.4067	33.9284	16.526	365.874	121.435	21.2117	809.732	218.319	346.629	112.083	49.9449	382.831	382.831
16.7558	17.8612	20.9371	169.126	15.1648	42.1664	78.9745	230.178	141.25	63.9901	212.775	229.404	140.454	136.829	136.829
22.4904	14.3522	150.443	279.227	76.4459	40.7192	9.16124	218.821	76.4045	135.571	17.8892	37.1617	250.903	767.879	767.879
31.0348	10.9446	17.8606	134.121	53.4512	225.313	65.3945	113.462	56.1447	28.5003	241.196	40.2982	240.105	1112.44	1112.44
212.026	12.0709	49.9405	49.966	10.8724	385.056	149.035	195.176	88.484	37.2127	111.301	73.8441	224.588	1066.47	1066.47
49.0016	10.8399	28.669	20.62	52.0676	292.098	18.4725	18.2876	205.449	35.4972	37.7558	30.756	100.502	26.8873	26.8873
57.3981	14.9897	48.4925	28.5677	10.5589	100.688	18.3795	39.6603	34.2079	280.994	19.338	378.02	72.2661	145.669	145.669
9.76056	20.628	55.2109	53.1541	84.3203	47.229	9.81449	570.584	221.445	164.391	27.3057	374.414	90.6569	771.524	771.524
18.2255	18.5654	23.1118	14.2747	61.9614	57.005	275.064	13.275	34.3007	67.9478	91.9732	52.092	61.0197	214.7	214.7
12.2735	15.985	50.0124	46.4006	85.1505	88.5516	147.108	70.2053	140.299	26.6814	30.5048	28.6454	95.2748	194.321	194.321
78.9436	15.3818	42.1859	133.007	137.048	76.6194	48.5783	320.675	224.589	66.6748	45.0446	38.1048	133.277	337.44	337.44
17.628	17.6149	16.1016	30.6713	13.3082	199.725	9.90274	34.1623	98.7437	13.9679	33.285	198.752	133.155	633.694	633.694
13.4478	11.7518	44.5527	747.821	87.913	24.8592	87.75	13.6613	344.487	18.8428	19.5581	27.6047	317.902	231.712	231.712
15.0384	13.7031	22.4288	141.8	36.3223	52.8326	75.6929	109.621	89.8659	277.257	21.3128	54.1448	104.603	86.4384	86.4384
16.108	10.6837	16.7219	229.948	71.5408	49.6356	14.828	93.2122	134.879	17.47	22.5652	33.4055	83.5842	461.635	461.635
21.6487	13.9138	25.1224	47.6146	51.0615	45.9295	12.464	318.569	399.319	250.507	184.93	30.5355	75.562	566.859	566.859
9.96971	15.3823	30.7079	16.9418	18.3166	12.4828	7.74053	47.6092	207.867	70.1306	25.9511	43.1937	229.09	82.4858	82.4858
13.3721	40.7249	64.0106	242.714	20.0846	61.7882	16.2663	126.48	147.597	49.995	19.6615	46.2802	96.8955	287.829	287.829
12.2033	12.7544	52.5887	12.4406	19.0547	266.029	19.1646	16.8852	192.968	191.917	27.0816	59.9061	57.7757	1220.74	1220.74
10.2295	43.7797	26.6407	174.675	61.8408	24.2508	208.794	16.524	73.5016	40.6065	61.767	54.431	85.563	990.98	990.98
70.0545	34.056	22.3654	174.746	62.7436	263.068	18.1121	89.6712	144.818	94.7406	15.9095	29.8763	101.66	63.0367	63.0367
14.8416	27.013	31.917	26.7753	12.7414	101.536	16.438	91.7681	85.485	44.2453	174.967	58.7879	199.707	1268.87	1268.87
15.6762	15.9109	17.1691	12.8633	8.28498	141.88	53.2431	26.2312	58.1317	25.69	14.7858	15.6795	180.961	13.2764	13.2764
12.4373	119.757	16.9548	307.769	9.38931	384.712	194.276	43.6309	289.748	202.925	17.1479	56.0722	1204.2	26.2361	26.2361
13.8922	38.5252	29.4964	122.564	24.4991	28.389	182.082	90.3703	37.1389	22.4948	119.938	13.0183	350.569	587.288	587.288
16.4298	15.9536	37.646	30.7345	13.1839	80.6748	95.9375	9.07102	281.65	249.736	36.2239	13.1301	33.6042	36.6126	36.6126
16.0987	12.0955	25.4948	122.84	19.3068	31.4082	233.189	75.1576	406.278	40.3968	30.9815	131.526	213.039	88.4119	88.4119
16.3076	16.3503	44.2246	33.6887	11.2878	24.9775	23.2094	16.7932	266.968	43.5577	162.244	182.626	45.0708	1133.76	1133.76
20.271	18.3021	136.341	71.0406	16.0155	49.7873	103.775	46.2368	238.668	42.6251	22.7335	16.0531	128.763	586.246	586.246
23.4368	11.4698	103.901	190.667	14.6197	194.102	131.421	82.6783	154.893	45.0337	264.444	102.595	80.3651	66.9772	66.9772
11.3442	22.7106	65.428	29.4171	66.4423	138.264	220.74	339.098	33.7262	243.429	22.2789	15.2963	35.2945	350.309	350.309
13.6328	15.1083	25.1626	24.7793	17.9816	280.789	155.237	293.912	24.258	38.7532	33.7564	21.5537	655.86	175.505	175.505
17.1122	21.551	65.917	230.826	22.2481	28.8314	146.787	15.1576	19.599	236.186	19.9381	41.4861	364.078	187.702	187.702
12.009	23.1955	46.4776	110.254	26.2685	32.98	65.3908	26.769	56.0663	449.923	18.5441	251.261	93.6963	460.246	460.246
21.7085	18.462	32.441	35.5592	62.0045	92.4985	14.8196	22.187	100.223	163.084	223.471	28.3867	64.073	35.2041	35.2041
12.7565	9.44362	31.4012	7.69038	12.8626	14.2643	168.532	206.089	105.154	36.225	313.625	402.914	146.304	18.8392	18.8392
14.79	16.2753	33.5319	19.1174	54.7947	78.5935	120.028	360.395	195.536	64.747	312.685	70.3978	709.102	452.21	452.21
26.6195	11.6133	25.9288	27.2084	78.0886	11.0162	60.0564	15.1906	56.8484	40.6837	286.026	23.5845	64.3948	39.486	39.486
13.1388	93.9963	34.953	80.6694	22.8873	26.9784	89.0627	19.4927	44.6459	41.7685	23.9417	83.6354	166.433	544.267	544.267
9.90783	10.2442	35.8965	56.1825	12.0516	34.3475	73.2199	17.2051	701.51	37.431	27.1819	20.9855	1175.5	858.824	858.824
89.4716	11.8511	45.5572	16.1252	10.0469	135.562	10.251	14.2921	162.389	92.8333	15.3386	26.8136	70.0569	229.63	229.63
17.3788	11.8071	25.6628	256.977	63.4736	194.651	81.651	21.9459	217.151	45.0147	226.522	30.234	751.254	731.586	731.586
13.9394	18.3322	21.655	16.2305	15.1966	171.718	29.0685	23.3116	136.073	97.4537	126.024	48.2313	372.399	34.175	34.175
13.5632	11.2081	21.1419	34.0775	17.5822	38.0651	79.0203	16.6199	94.5887	132.496	26.5115	222.569	313.016	166.564	166.564
7.13333	14.0173	71.7801	43.072	133.145	74.1195	23.9531	18.3534	29.8861	23.1367	13.0638	49.2487	378.976	48.4359	48.4359
19.6388	14.0307	47.3618	82.2434	114.271	26.4346	134.926	65.1999	377.122	33.526	208.538	77.8404	197.061	780.036	780.036
30.8695	10.7529	18.8626	21.265	12.5764	48.8741	209.326	18.1328	211.704	18.2226	182.95	23.4062	255.204	685.734	685.734
13.3371	9.37264	13.8917	24.1162	22.4653	22.0888	108.319	118.69	18.5027	15.6642	24.7166	53.0797	75.2895	1085.59	1085.59
15.2178	15.7505	26.3006	36.7906	15.8815	171.952	13.3656	56.9227	31.2345	71.8957	237.783	53.4778	66.8133	83.4243	83.4243
15.6929	13.4596	72.5547	37.8361	67.4467	21.2898	84.7131	24.6391	107.821	120.896	99.5469	181.575	37.3467	33.2143	33.2143
14.0839	12.8065	23.2592	14.9288	9.35641	23.3261	11.722	18.3193	41.696	18.3558	20.8444	102.337	90.428	32.1645	32.1645
12.2509	13.1137	60.1827	18.2651	15.3484	291.882	199.043	280.87	151.05	98.2139	18.0964	31.1788	814.344	288.443	288.443
12.252	30.4282	63.7673	104.217	15.9125	120.882	133.464	24.9431	42.8436	23.9784	247.664	21.0677	532.905	16.8227	16.8227
13.4872	14.3324	67.6868	12.3143	78.9333	188.879	101.318	352.95	35.6561	17.847	15.3997	33.1379	825.116	23.6924	23.6924
27.3698	10.2723	39.2699	9.22278	109.771	29.4777	121.945	48.923	17.2576	192.84	180.706	171.357	596.628	234.051	234.051
23.6552	18.1515	17.4192	17.9745	68.5315	221.916	137.921	17.3896	21.5234	53.4886	10.6886	31.6875	444.355	771.429	771.429
110.731	9.67377	21.2188	14.0112	19.1397	22.209	145.589	460.436	350.171	251.93	19.5905	46.8594	196.427	232.628	232.628
13.3681	9.61686	33.4316	193.966	56.4754	71.1729	253.245	10.7654	485.528	75.7357	17.1172	31.5373	60.4932	63.2557	63.2557
41.5229	10.7399	45.4839	25.5817	98.2124	84.3664	205.239	11.1374	18.7773	21.5375	25.5959	86.2753	65.0299	36.4251	36.4251
14.2939	12.71	17.5163	145.096	14.3406	227.383	172.707	35.8995	26.689	38.1296	22.3946	18.7587	376.562	408.192	408.192
13.0759	16.2688	26.8666	211.253	12.2713	300.146	116.814	13.7957	164.302	19.7551	9.17714	14.6923	605.184	201.674	201.674
13.6859	14.9946	10.825	99.2699	6.91218	40.1991	95.5344	25.2243	16.8143	159.48	13.5498	62.0118	125.336	48.5855	48.5855
13.3125	24.6882	15.1513	221.129	21.2171	199.674	190.628	26.0305	49.3424	11.2724	11.8824	169.81	119.926	654.854	654.854
9.56279	14.6	27.8942	64.457	22.4326	31.7102	93.037	40.0029	26.9712	289.797	111.885	63.5928	204.384	679.044	679.044
13.1497	35.332	12.6598	7.62192	24.8738	134.799	23.425	984.088	8.60775	23.4932	11.2288	97.0085	87.7866	328.325	328.325
8.93271	42.4884	23.3454	198.493	74.3351	29.2032	191.631	117.56	21.9078	39.9686	219.871	34.81	87.9877	209.452	209.452
13.8917	19.8329	15.145	15.7383	29.4551	19.8176	30.8561	16.0959	335.675	55.857	38.7809	230.857	341.484	1104.2	1104.2
7.46555	20.9024	17.665	172.983	82.9451	13.4601	148.707	43.6256	36.8452	188.081	201.028	141.427	54.3061	81.3021	81.3021
14.9711	7.35115	18.4119	72.3504	74.6443	25.2322	66.8444	21.5874	34.2971	274.955	38.7608	46.2987	46.2686	586.711	586.711
19.2106	9.78202	20.8774	39.6273	97.0006	20.9087	240.369	39.3325	30.6766	176.708	225.73	57.8703	33.367	475.937	475.937
11.3878	15.6635	22.3902	53.1624	140.434	40.6711	39.1283	20.214	25.6768	50.6759	356.515	58.1321	34.3957	382.022	382.022
23.4157	11.4581	8.53853	16.7231	88.2572	132.414	119.295	206.258	34.262	174.347	106.728	69.5274	30.0241	521.27	521.27
12.0336	16.866	37.5877	94.7161	119.596	282.317	20.9682	15.0456	32.9853	38.3404	97.3665	37.421	653.686	251.782	251.782
16.2942	55.5873	28.448	38.3928	5.65705	44.1815	71.7891	43.3618	19.2235	48.4567	116.741	28.4086	243.564	988.462	988.462
19.0724	26.9794	23.406	178.955	98.5313	58.5099	112.623	7.68354	52.16	39.8339	25.1749	34.4339	69.7449	40.9	40.9
25.3536	17.8275	35.5524	259.601	13.4878	32.108	17.0056	174.476	51.4916	57.4925	21.4347	23.0282	557.48	1078.05	1078.05
31.0165	14.6489	11.7629	46.0694	16.0363	23.1629	21.3954	90.6599	123.991	181.474	190.991	16.8821	212.808	270.919	270.919
13.26	20.4382	24.5002	40.3082	84.9643	28.7771	85.065	27.9918	26.5961	172.13	13.0727	20.0871	43.3776	519.11	519.11
14.8399	19.9132	15.3663	82.6142	97.7187	250.201	194.883	63.8349	38.0909	8.07479	29.3238	425.792	144.242	472.08	472.08
26.1315	18.9061	43.7084	22.1775	86.9877	23.6306	17.7977	16.8811	98.9854	45.4464	119.785	158.639	42.6141	742.297	742.297
34.5012	10.2184	28.3352	13.9142	131.37	330.652	68.4236	119.25	121.243	295.853	333.933	203.328	234.348	259.219	259.219
18.9322	24.666	19.922	17.1468	52.0368	12.6055	30.329	19.6447	26.2893	25.2206	332.35	245.735	72.9412	338.202	338.202
10.1319	16.5312	38.8971	18.1174	11.6129	14.3076	24.8375	121.532	110.426	15.4467	214.176	60.8126	1237.77	278.464	278.464
19.8736	5.72914	36.9359	148.941	73.5671	17.3291	123.279	24.6078	23.4444	12.0998	32.7809	196.984	59.251	150.812	150.812
17.5331	10.2565	48.8969	22.6808	71.1052	14.1029	139.834	128.444	76.9861	302.716	88.6793	42.8453	1315.64	1481.56	1481.56
8.26513	16.6725	64.7131	61.4716	82.832	19.1782	46.2282	41.1533	18.7006	12.5147	170.642	64.0593	64.4215	281.592	281.592
14.4513	14.7664	18.787	16.9108	150.956	138.014	10.459	62.8483	106.936	22.2363	17.0176	35.8862	209.375	180.963	180.963
10.0858	7.89656	27.1731	93.2034	138.519	20.6074	18.2625	388.237	22.0353	167.006	27.3222	32.5154	321.941	51.2951	51.2951
12.8404	24.6525	174.876	48.8462	52.4225	130.335	126.639	191.342	19.3388	31.9935	27.2224	63.485	1094.88	78.3156	78.3156
20.5344	16.0198	75.3575	112.112	24.6144	328.087	35.5472	83.8207	14.5159	82.1636	18.8584	67.373	92.446	425.091	425.091
15.587	14.9053	190.956	51.3765	189.005	264.471	97.6131	70.8154	20.9122	248.411	178.554	52.9883	63.976	239.073	239.073
14.1765	29.4308	33.5703	114.92	59.358	278.586	19.5708	100.391	34.6712	16.8661	19.5435	350.176	366.32	1183.24	1183.24
38.3681	10.9632	66.7017	233.834	51.5529	36.3422	93.2894	60.4369	14.9913	13.3455	147.019	40.3644	92.2304	453.356	453.356
43.7989	16.4	25.1719	13.522	88.3131	16.9079	18.1786	7.19775	19.6107	181.134	30.7333	32.9593	44.9488	925.431	925.431
25.5174	16.6528	72.4826	15.8032	46.1936	80.4979	93.3013	105.647	32.0911	54.0794	10.9527	319.781	108.066	326.978	326.978
26.6633	10.0619	5.91768	26.6178	24.2998	285.048	12.251	8.49142	18.721	12.2578	147.37	241.912	70.1851	270.405	270.405
85.1085	12.6274	21.0077	17.6175	11.4766	236.425	152.664	16.2811	32.2733	149.747	42.3382	292.409	44.5775	50.8315	50.8315
23.7747	10.8641	30.7878	13.7983	82.1857	124.602	207.633	57.1755	21.6018	42.6094	9.51733	128.018	308.064	58.6472	58.6472
19.3265	10.4919	25.5829	37.9886	55.9765	25.4455	240.331	18.7354	24.6146	19.5406	210.208	124.111	128.453	1158.92	1158.92
33.1299	9.82703	6.79756	41.1317	32.3568	40.0624	13.5022	79.9865	20.4438	31.9045	22.0974	45.7908	17.3098	382	382
18.7554	16.5575	62.5536	21.8116	85.9745	97.1599	95.4583	23.8745	67.9369	24.6289	146.223	181.06	450.634	274.592	274.592
55.878	16.6795	38.8037	140.643	51.0623	183.906	71.2502	17.7351	21.092	308.043	42.6814	115.128	420.066	26.2908	26.2908
35.8883	17.2491	22.8846	137.035	21.4051	27.1471	13.1019	50.8748	290.916	347.167	32.1458	72.321	72.5677	306.682	306.682
16.5311	12.1683	23.0463	206.908	10.4123	66.2965	85.5572	10.7321	31.5966	163.42	149.462	505.036	504.142	552.776	552.776
9.53588	22.1942	212.621	189.522	60.3085	34.731	16.7851	8.85638	27.488	65.8846	144.876	55.1395	112.453	514.696	514.696
18.3932	13.4635	17.6231	40.8451	16.6161	116.252	15.7802	71.1915	25.1998	20.3469	19.6852	135.011	301.92	343.427	343.427
23.3996	12.3257	136.522	162.575	47.2543	241.452	14.9857	11.6278	26.7981	32.5895	696.3	300.333	343.386	55.1839	55.1839
21.7752	38.3319	14.0518	197.045	14.6967	80.2717	23.4771	14.3639	36.3541	46.997	36.4776	65.4456	65.6041	84.6799	84.6799
16.8578	14.4792	37.2292	19.8514	10.5541	128.449	36.0789	11.9326	311.11	84.6316	52.4306	226.955	202.225	1141.34	1141.34
219.21	47.5718	17.5557	123.583	15.5209	139.445	92.3402	17.5096	24.8028	441.992	160.784	58.7231	80.2329	66.5867	66.5867
13.6547	21.2852	17.1659	53.2444	9.95387	68.6056	86.3697	102.232	43.9471	219.906	210.872	35.5421	411.7	313.236	313.236
28.158	18.245	35.4031	221.897	20.6529	34.5476	158.359	35.8549	43.0548	356.591	19.8096	20.963	794.012	502.539	502.539
25.4283	14.6144	38.1661	16.0184	63.0672	99.38	129.059	408.247	63.5426	49.1768	37.7218	13.9582	181.203	33.5144	33.5144
31.3047	18.2604	14.2225	192.059	17.3097	90.5157	30.7126	15.6561	20.1929	277.07	47.2351	77.2383	51.7621	20.1621	20.1621
19.4696	80.3829	74.4485	31.5005	22.1611	270.373	12.033	20.6527	270.636	14.2404	196.752	17.3609	16.14	38.1633	38.1633
43.3153	28.1815	26.6933	19.0776	22.3403	31.6426	185.769	65.1484	143.723	236.185	34.6393	75.2064	43.2596	18.4339	18.4339
30.0948	17.0808	72.8733	26.7217	37.1946	108.724	39.7209	20.7201	43.9131	26.1783	44.0999	22.0516	171.138	45.2675	45.2675
22.0515	8.71076	43.0057	263.846	11.3394	16.407	13.6389	140.254	185.501	91.8426	17	158.566	446.207	824.904	824.904
21.1495	19.7431	34.0506	32.461	7.36433	22.3523	154.446	166.254	47.6272	42.0758	21.1334	62.3046	71.663	730.446	730.446
17.3385	16.923	22.1934	52.6866	9.20413	34.271	143.784	62.5484	17.401	44.7109	11.5492	93.9085	28.1744	65.073	65.073
27.4809	17.6023	25.1423	28.0539	11.2271	34.9588	35.6897	140.89	30.1072	31.8787	25.2187	408.665	87.3834	48.6974	48.6974
17.6327	10.0878	104.387	15.6532	123.659	116.02	26.2841	17.4365	37.0003	27.158	12.9404	98.4169	481.569	115.999	115.999
10.2251	9.09729	59.7507	16.3673	103.019	37.6969	59.2832	121.226	19.115	69.5298	253.949	117.145	52.674	161.616	161.616
151.924	20.3925	22.2335	24.7132	100.733	202.562	43.5857	14.7695	82.765	67.4333	10.1779	29.1582	134.329	786.325	786.325
12.1703	11.9981	14.5146	21.0222	74.6565	167.714	12.8167	47.2212	42.0734	30.6368	22.251	76.9329	33.2961	497.13	497.13
12.7466	11.9431	76.0236	125.021	77.825	104.931	42.19	84.382	16.4099	87.1762	21.7785	217.456	571.382	1756.04	1756.04
15.3697	15.1145	25.252	17.9827	103.797	125.848	94.2536	50.4961	69.7363	189.053	26.1974	333.278	88.5754	74.7562	74.7562
15.2159	9.05151	18.5884	13.9438	64.265	129.382	31.2803	18.0208	10.1364	96.458	26.0178	506.644	91.3637	1223.21	1223.21
42.0422	16.9578	24.1144	187.683	15.2937	60.1041	16.0515	54.2294	10.6656	43.2078	201.266	21.7539	712.287	241.123	241.123
19.6479	12.7275	48.8452	46.3071	11.5027	451.93	165.98	142.794	603.956	34.6834	56.1729	76.3806	156.286	33.6555	33.6555
10.5315	15.2084	63.3301	52.099	47.7449	180.772	184.35	112.893	107.955	137.673	108.941	82.1389	77.4801	78.1161	78.1161
20.1022	7.98189	95.9061	18.95	9.98452	289.405	23.2131	143.513	83.1966	53.6292	17.6754	92.5411	44.4403	107.292	107.292
14.5538	11.7596	29.419	159.576	101.586	35.6399	50.9789	96.6063	243.295	14.4905	317.427	48.4545	112.773	154.161	154.161
35.5015	9.0462	19.7978	27.8412	36.4825	31.2706	53.3817	27.6438	56.3672	143.088	12.6228	32.8105	44.0189	1157.87	1157.87
9.7764	13.3888	41.4929	263.672	14.5448	59.9029	25.0959	73.8715	13.3875	71.2807	18.7131	44.8631	117.251	29.7162	29.7162
14.3854	17.4129	35.6894	19.3284	97.3554	10.7518	14.6312	15.8672	18.3047	55.1828	23.0428	134.329	179.019	333.8	333.8
8.93704	21.7489	42.3079	10.3539	69.7442	83.096	14.2689	174.364	328.225	30.0588	16.9889	88.4948	102.901	472.149	472.149
15.7709	14.1478	71.951	21.9165	81.4755	136.747	70.7806	285.524	121.353	45.1471	91.1846	32.5029	194.929	278.56	278.56
9.52546	12.9845	26.7254	212.862	49.1735	77.7229	36.0872	8.46624	19.5087	22.5698	25.3338	22.5829	66.1572	49.3183	49.3183
21.2599	16.0421	32.7711	23.1971	10.4735	16.543	37.0937	117.663	871.929	78.298	12.2021	128.847	165.986	339.011	339.011
10.8163	14.5674	10.758	147.449	133.717	45.9495	14.2842	76.6997	36.295	130.163	59.0251	24.8494	105.995	20.7389	20.7389
18.5832	22.3967	16.623	11.0498	50.0643	52.5246	14.15	10.4801	22.5077	30.4134	14.1608	110.069	51.0334	57.832	57.832
15.5894	20.3051	8.61688	209.868	105.632	44.2406	19.9009	17.3057	27.2053	216.414	9.70258	78.2347	89.5683	780.854	780.854
17.5912	14.6069	22.3519	18.3016	9.17741	41.4133	86.7535	26.7918	12.7972	41.4686	44.2486	26.8672	907.776	427.871	427.871
32.6737	32.1971	63.7578	25.8859	92.3843	211.714	21.8406	14.9649	36.3343	67.3387	27.8741	31.1332	78.0589	42.4493	42.4493
11.9811	18.5694	45.8748	48.3048	118.192	23.3355	24.1894	108.862	96.3091	53.3419	21.0585	447.175	92.4632	86.4045	86.4045
9.75312	14.0358	9.98002	21.5831	154.125	19.254	12.7663	436.584	373.645	80.0978	190.867	39.0187	59.3322	22.3794	22.3794
10.4201	45.9133	16.3364	54.538	89.0431	24.6658	14.2236	65.7107	39.1269	42.9878	12.0464	151.632	490.777	906.702	906.702
16.7448	9.92574	57.757	51.6118	44.6417	36.8246	23.2496	37.508	45.2362	164.966	130.511	41.738	112.193	122.571	122.571
60.2056	14.4969	60.2464	24.8461	91.0469	36.1968	111.835	81.9767	57.8398	177.614	22.8733	69.3188	43.9211	1820.11	1820.11
9.29668	31.2486	48.3503	35.1054	35.5298	16.2127	110.325	23.8844	137.871	27.7282	22.9161	43.684	28.7514	43.5964	43.5964
9.28298	12.3887	68.1128	35.1606	11.4843	17.7767	30.6625	20.8312	92.9785	43.6623	206.951	76.1686	115.498	210.078	210.078
10.3071	12.6489	9.6507	22.5891	95.4289	206.775	85.8085	292.107	182.089	16.6795	316.947	111.956	80.793	160.216	160.216
19.6939	16.9088	32.5654	56.1743	24.3777	216.024	214.771	16.9106	22.5213	22.1594	110.664	56.7637	54.2215	1555.57	1555.57
20.8254	21.9178	19.3648	21.4777	17.3686	19.6475	18.3647	14.0827	19.9154	33.7639	16.6007	91.002	406.059	757.602	757.602
26.7017	20.3685	58.4009	55.063	62.6691	21.7542	20.7609	24.9303	28.7768	76.4997	26.3088	8.7677	149.962	1194.8	1194.8
15.3891	25.3915	167.883	15.3864	99.5431	11.2734	13.8532	15.2488	64.7383	40.8757	204.579	81.142	51.4083	210.76	210.76
18.0901	13.0622	61.1904	101.289	25.376	106.133	169.92	9.54844	37.417	240.626	19.3271	11.501	87.2337	572.124	572.124
17.5412	12.2244	58.477	151.885	54.167	265.949	15.4244	14.6312	19.3515	15.5852	12.802	51.5697	1002.74	1066.9	1066.9
17.4934	10.4733	18.8828	117.464	162.912	46.0473	28.8089	58.4012	16.2085	47.0059	165.5	40.4521	780.504	242.229	242.229
13.1991	10.0408	27.8888	126.845	110.916	68.4307	147.686	32.5688	599.085	27.1924	12.7108	26.5329	77.4961	70.532	70.532
17.1756	12.5135	13.0693	173.635	98.4232	91.561	24.3987	77.7678	56.8016	412.863	234.839	51.5714	326.09	33.6053	33.6053
15.985	15.5434	23.4906	99.561	32.1146	161.752	32.5	14.4756	210.754	31.212	31.5815	57.8192	107.439	326.823	326.823
16.2552	46.986	81.2455	197.198	11.8981	88.9841	164.197	21.0288	696.23	28.6914	14.2822	24.1573	21.7181	765.198	765.198
26.4494	14.465	28.5403	13.2953	78.0261	272.836	20.0585	14.9212	42.9952	42.7177	27.5937	83.7436	67.7008	372.429	372.429
11.2431	13.2779	11.3462	219.595	92.1728	156.127	110.449	82.9008	30.4338	17.1886	193.01	594.67	335.139	170.165	170.165
17.0587	18.8618	22.4767	101.556	134.5	40.145	18.9691	141.905	22.9243	34.7426	18.7459	15.4534	252.708	449.762	449.762
44.4259	30.816	11.9628	12.0832	127.873	154.525	153.551	21.4946	36.3129	33.9201	11.1698	448.878	48.4032	1371.42	1371.42
14.2747	12.2504	23.4578	27.8261	100.007	64.7207	46.8508	83.4606	48.5269	30.0581	11.435	517.07	47.1189	43.9134	43.9134
10.6649	12.1245	88.0512	132.49	68.2626	15.8047	23.3173	129.404	34.7083	65.0227	16.072	12.9799	235.455	748.005	748.005
19.724	10.7334	33.5102	37.348	78.4782	234.93	15.1353	129.478	102.8	26.7681	14.7627	15.5831	64.4401	26.4336	26.4336
8.69096	18.7688	21.8301	237.157	100.367	282.379	15.1632	11.9812	16.9135	18.9103	141.532	27.5602	611.024	29.9896	29.9896
10.1826	53.905	17.249	106.089	41.3145	25.7832	109.951	39.6882	15.664	80.0648	206.34	215.251	49.9848	392.195	392.195
38.946	9.78327	59.9008	192.593	20.927	183.912	23.7738	119.289	203.311	247.84	43.5829	191.384	638.849	1112.99	1112.99
9.12764	23.283	17.2668	176.1	21.6099	38.3098	99.4267	20.6721	519.942	70.601	111.475	337.067	59.2769	152.926	152.926
12.7654	17.8662	25.2625	41.9139	96.135	58.6494	160.6	81.8572	20.22	20.5496	21.992	48.1742	70.2876	1890.09	1890.09
19.0208	8.40718	11.9136	13.7617	88.9959	291.017	25.4787	24.1809	45.3369	118.865	123.689	69.9982	98.1992	39.1271	39.1271
15.6774	13.635	10.9341	24.1724	179.968	40.5415	36.0654	138.248	75.6518	8.50719	21.0848	31.2101	71.6645	622.426	622.426
13.1483	16.6146	23.1542	118.338	12.3592	64.5166	68.0865	13.5816	22.6158	26.3841	257.08	25.8168	33.7383	187.733	187.733
16.9038	25.4698	39.1462	189.183	156.049	217.681	169.545	18.338	23.5662	236.385	29.8305	32.2516	300.584	995.332	995.332
12.8956	12.3472	35.1212	156.751	20.0591	25.7032	218.751	73.1914	245.374	21.699	85.3547	99.6906	32.0527	609.118	609.118
64.1109	10.1586	31.7032	22.1082	65.961	99.7239	186.202	14.8936	17.545	87.1454	182.642	61.3048	361.487	208.157	208.157
11.389	8.38952	16.5112	178.048	69.2422	89.6293	247.539	16.5914	16.0072	79.361	32.0128	88.1457	390.432	158.851	158.851
11.9282	11.1101	28.3522	200.125	59.0655	32.6643	137.525	575.785	14.5509	20.1231	33.9855	12.7962	183.512	213.976	213.976
17.7595	26.8672	28.193	14.5484	105.725	163.962	103.738	15.6787	109.811	18.0364	24.4138	215.075	95.3967	675.309	675.309
72.7149	9.08399	26.3329	15.4816	78.0214	50.8137	41.6983	225.726	235.538	39.4067	28.6549	10.9789	53.485	412.819	412.819
11.6334	8.98097	57.0805	104.874	115.646	29.2211	51.5497	13.4034	86.4486	46.9978	26.1097	26.9717	44.4562	22.8283	22.8283
31.07	20.3854	13.8838	165.852	77.6032	32.4883	95.4332	25.3354	57.0109	26.5552	361.163	17.4314	579.294	32.6319	32.6319
46.3279	22.9128	74.2105	190.509	70.3115	271.573	18.0728	14.3705	193.648	48.3992	270.867	30.5666	114.684	29.8694	29.8694
7.9943	13.5111	62.8986	12.3445	202.783	79.8769	105.053	35.0246	39.235	102.561	29.8091	111.035	73.7011	334.343	334.343
20.1723	16.129	29.5	17.3082	28.4253	22.407	19.9628	21.9353	48.739	35.6097	27.4965	126.821	135.2	86.978	86.978
13.6595	13.5342	16.1424	29.1487	63.3862	321.437	221.05	12.3131	264.237	43.2315	11.3383	162.917	50.7285	359.965	359.965
14.4313	11.9075	12.3522	72.4363	83.2445	104.327	25.8667	64.4678	17.969	72.4077	28.0043	35.9599	131.971	223.099	223.099
45.8096	14.763	36.1148	45.2056	26.8589	259.015	60.6375	88.2332	435.196	50.4392	54.1075	184.13	106.147	20.8049	20.8049
11.8119	10.9557	19.8107	12.2561	124.914	16.889	41.8447	19.7723	415.46	12.6274	34.697	109.075	47.557	34.1134	34.1134
14.4533	44.1756	16.2066	125.37	11.6726	161.083	39.5081	26.2964	178.282	58.0466	15.0697	23.6101	1053.52	567.638	567.638
25.9613	28.6201	22.6982	94.6801	59.4012	29.2785	31.3513	92.5447	57.6572	19.0544	500.111	131.244	49.5242	656.578	656.578
16.4377	14.3935	31.18	8.5457	20.86	55.112	30.3651	34.393	21.6159	33.4794	10.7384	86.1401	47.1491	29.5657	29.5657
11.6941	21.1153	7.85666	11.9964	40.6752	84.9407	194.601	13.7582	235.621	29.4186	15.8712	368.049	34.2766	33.2102	33.2102
16.6774	33.3421	8.18047	41.4057	18.4331	12.098	165.393	223.757	31.8582	20.4441	142.948	38.3136	317.405	76.5592	76.5592
18.4733	13.7268	11.9753	104.245	14.4438	21.4463	17.4691	122.067	135.037	19.0318	80.7456	106.472	54.9882	201.745	201.745
19.1093	18.5969	27.6461	119.875	14.7345	187.883	117.306	152.261	20.1843	28.3813	33.5208	60.7253	84.5703	242.464	242.464
14.0454	25.0321	14.3874	197.321	18.1832	62.007	26.1412	24.7304	17.0611	33.2956	43.152	70.1412	85.1461	42.0612	42.0612
32.6699	13.032	44.9225	81.5591	25.3402	132.167	11.3565	370.479	37.7297	51.9234	274.39	11.421	444.876	1742.59	1742.59
17.8753	15.5419	50.9156	14.2817	11.5471	16.381	55.5011	132.531	710.946	163.302	12.219	50.1265	400.545	373.292	373.292
17.0194	9.75553	39.3533	31.0422	9.32138	42.4879	16.3874	46.0927	233.403	54.7573	299.829	356.003	59.3615	86.4757	86.4757
24.4097	11.2191	13.8449	141.163	37.8419	315.856	113.332	735.368	76.9033	162.281	125.234	56.9108	87.3818	125.559	125.559
47.5794	12.3183	55.8631	191.817	21.1144	96.5401	12.669	45.5196	73.101	28.8818	49.279	55.9562	63.1414	22.3432	22.3432
17.4512	10.1439	42.8349	56.1676	14.3522	60.2582	21.0966	112.191	306.15	40.825	183.5	22.5795	69.805	33.6684	33.6684
24.0279	10.5939	15.1697	393.14	96.1441	125.649	79.3218	21.2557	27.3378	11.2528	50.9736	35.2479	242.137	462.724	462.724
111.193	13.3711	24.1408	185.06	11.3971	107.099	10.2664	13.2359	31.3391	37.1349	50.4942	65.4276	70.4936	55.0541	55.0541
16.0474	6.66229	55.136	19.6006	7.56833	23.8489	92.1954	30.2768	15.9407	15.0576	181.015	64.2705	93.8563	181.004	181.004
22.908	13.7817	43.3603	22.2627	19.7768	169.544	71.8969	24.2341	162.367	260.337	14.5507	224.116	64.9376	1201.74	1201.74
15.2508	11.0362	127.037	57.615	108.833	177.633	20.0432	38.1382	149.652	35.8775	21.0463	46.4601	60.8031	206.197	206.197
21.3552	111.832	36.0651	81.1905	47.7233	192.556	49.5222	27.0413	12.5576	178.199	231.802	176.69	338.664	324.677	324.677
17.0875	22.842	50.8743	155.31	12.7457	17.3224	68.2031	104.332	38.9911	228.747	138.599	35.6616	46.2284	42.3949	42.3949
7.87722	12.9083	28.0665	254.29	13.3714	379.255	10.3771	99.1875	73.9499	31.5996	19.6558	88.543	41.9159	565.857	565.857
21.0545	12.3654	27.305	223.468	22.7971	16.5629	114.462	168.061	194.206	61.9323	139.357	37.6513	214.75	373.543	373.543
12.6591	17.4795	63.7602	25.4249	13.6765	83.5159	30.1776	64.7212	52.5676	97.3269	164.612	21.3731	103.482	354.657	354.657
17.5119	16.9819	17.9171	178.313	116.382	228.48	20.2214	81.7824	304.307	168.77	12.1616	104.019	876.897	400.037	400.037
24.8975	15.5403	91.7553	135.287	42.9687	49.4578	76.8327	99.0839	53.6197	206.245	106.816	17.2715	85.3516	1147.76	1147.76
26.5962	61.4415	48.4652	14.5261	48.6117	426.085	230.476	26.8928	20.9912	289.572	45.2441	40.732	387.186	168.729	168.729
19.3879	21.7844	48.5868	63.8928	21.8644	194.851	30.2027	11.7584	26.7552	14.366	10.0701	191.596	90.0455	837.06	837.06
20.6574	15.0214	16.276	47.0368	80.3947	103.4	13.6021	35.2637	37.7422	31.4159	16.5026	50.5978	82.8301	200.257	200.257
14.7204	14.4125	38.3147	87.6673	41.3347	67.4456	159.969	92.6401	21.0951	18.0596	15.5819	46.9069	42.3947	1152.26	1152.26
17.6648	355.345	17.9034	210.841	19.6131	167.001	15.5133	301.17	39.0259	33.5364	16.6966	50.2108	291.977	691.295	691.295
26.7828	18.5152	25.164	345.054	48.8351	126.022	191.712	88.6201	26.5754	15.3682	17.8641	172.154	84.4708	1419.32	1419.32
18.4183	18.2305	15.2182	131.939	32.865	33.1897	113.888	479.023	13.4346	11.0517	10.4067	48.3951	79.3289	406.142	406.142
13.0024	81.0805	30.7217	33.6376	73.7014	240.761	61.2876	627.852	93.1518	141.542	339.75	65.8466	281.306	432.714	432.714
23.1062	12.4657	44.3187	39.457	155.628	22.6653	112.915	115.239	19.2491	451.514	11.4475	100.249	768.459	209.51	209.51
19.4187	15.4887	21.5302	10.7679	48.7664	135.823	51.1926	253.139	70.7548	123.368	20.5737	91.111	67.1926	40.9891	40.9891
9.31046	25.9111	35.4996	61.8911	73.0372	204.8	218.254	223.631	18.8663	88.6084	84.7511	45.131	76.1872	275.71	275.71
10.7622	14.9867	17.4518	117.773	122.765	136.691	88.0219	246.89	10.6074	13.28	9.24154	56.0759	69.0912	1441.71	1441.71
16.2098	8.31453	44.1916	529.501	65.559	205.741	157.729	126.8	8.1607	38.6462	185.989	33.6558	496.794	79.1046	79.1046
10.5114	9.83793	35.4076	159.998	63.4456	174.519	95.1497	209.729	69.036	23.4236	24.1261	61.5174	75.1669	1132.79	1132.79
12.286	9.46329	20.3855	77.5774	35.4468	144.058	78.1228	14.6115	25.0269	26.9055	103.196	50.0375	108.005	277.251	277.251
16.9589	9.80715	20.4262	30.8876	94.3046	226.793	139.468	218.842	14.1716	165.406	11.4416	80.1649	70.5796	420.592	420.592
27.1508	19.2354	21.1193	31.3113	78.4648	58.3419	23.7906	35.3264	27.5669	82.6495	22.9864	13.8265	58.5183	1033.7	1033.7
109.473	13.8368	50.1903	266.788	82.6427	39.5429	78.5134	23.6951	34.1619	271.728	189.507	14.5393	181.941	1367.68	1367.68
10.9545	18.147	11.899	25.1188	72.2766	41.079	265.085	23.625	125.577	181.65	317.664	227.868	21.3835	233.75	233.75
43.024	11.4049	51.6487	257.678	93.0222	442.476	68.9535	12.0257	33.4946	388.69	22.6168	33.7152	133.039	896.647	896.647
17.5391	9.9553	16.7665	45.9873	166.934	49.5525	114.751	20.5678	31.0998	29.8162	132.476	245.742	108.983	614.311	614.311
14.1523	12.457	44.6851	168.653	90.8955	190.355	33.5556	17.5344	26.1999	40.2843	22.7412	436.052	391.522	31.7384	31.7384
15.1014	12.0705	64.4876	48.3861	15.4328	15.5336	289.373	191.68	113.289	21.8728	14.3373	352.453	54.4262	325.182	325.182
19.7848	13.7568	39.0084	15.4248	10.9766	246.36	19.7944	85.2659	24.1056	71.8642	20.2826	82.4326	218.168	162.327	162.327
15.4252	20.594	62.8771	49.23	24.0927	188.531	53.5875	231.381	206.497	33.2675	21.9949	113.924	288.281	270.394	270.394
14.2477	9.30879	72.9299	36.1873	51.8345	24.8901	16.0174	28.5785	114.859	391.651	194.811	22.8844	91.7823	280.718	280.718
37.639	14.1563	39.8527	84.1471	18.6901	403.6	47.9309	106.979	23.3538	31.5101	19.4608	64.2831	606.78	544.963	544.963
170.192	11.4568	25.735	83.3051	87.7093	290.782	10.9703	13.4463	23.2548	42.3635	182.974	21.9224	3009.18	378.689	378.689
12.6885	14.2747	14.9493	22.623	99.4587	123.353	34.7374	47.7956	31.0584	270.619	25.3846	18.8307	68.778	212.969	212.969
33.9255	12.0883	13.1333	52.8361	14.5784	118.989	37.7055	371.507	13.5057	36.4622	25.8017	38.675	324.253	1081.88	1081.88
18.3395	21.0105	35.5964	35.909	81.8513	26.56	211.108	296.605	47.4622	36.9861	18.975	74.5118	108.543	803.438	803.438
14.9761	22.907	42.6137	158.695	71.1899	261.66	218.363	106.843	217.794	11.9779	26.152	57.6973	106.78	210.709	210.709
44.8527	11.9046	13.5323	18.973	12.2966	15.5871	17.0924	77.1848	24.9412	88.6944	229.465	17.5825	37.1158	509.265	509.265
27.9122	14.366	99.5265	63.8962	160.316	20.1952	213.08	65.1487	33.4293	47.0134	346.067	29.0068	365.623	410.87	410.87
18.2954	11.9454	39.0544	154.692	121.442	186.992	10.5975	78.4344	114.76	43.0056	31.4278	26.4387	452.853	1108.04	1108.04
20.8968	23.2442	31.3184	43.0508	204.573	109.621	60.1559	14.8981	94.2421	22.9251	22.2648	38.4936	93.578	353.063	353.063
14.2525	24.8338	86.4319	33.2144	42.8042	144.02	116.399	18.6381	23.9351	68.1854	26.457	29.4629	157.299	1147.48	1147.48
11.7223	13.6149	14.0148	37.3134	21.0035	56.2837	24.3342	65.6844	35.3909	27.373	35.5356	19.3184	149.4	278.309	278.309
13.5942	27.6275	28.0622	19.5766	66.9486	12.9957	134.236	124.633	24.8016	102.664	167.994	259.033	117.853	1026.39	1026.39
16.2647	14.0303	182.031	49.7778	79.2156	50.6212	94.7272	12.6922	17.6597	315.317	157.247	40.5794	16.9969	296.179	296.179
11.6213	27.2627	23.3559	17.1993	13.1494	300.51	16.484	18.8353	26.2122	37.7951	171.591	83.1154	49.826	293.386	293.386
46.6258	15.8283	44.4476	16.8651	96.3147	35.5555	14.1553	49.6906	47.2334	383.821	28.8017	55.2949	91.309	125.202	125.202
30.6238	37.0535	31.646	132.965	10.6404	29.0144	245.213	218.101	101.341	37.3021	22.3146	80.7418	50.1193	166.407	166.407
11.1198	11.7483	10.4266	23.2587	12.1596	30.447	9.16483	10.6236	29.6475	277.464	16.7524	133.678	41.4642	1312.93	1312.93
34.8671	10.5306	64.1699	50.4792	107.434	182.941	16.0382	28.2779	29.8438	21.3229	33.8839	214.646	99.1223	186.991	186.991
23.4774	10.5434	53.1251	173.624	138.435	187.784	87.9705	45.7671	25.4815	274.968	26.0759	49.3258	160.926	594.828	594.828
9.32904	8.15132	24.4699	57.3861	35.0576	60.3133	141.839	91.904	38.7956	25.954	232.143	73.3808	74.5588	78.7953	78.7953
21.1817	21.1948	57.971	17.9306	157.197	137.687	300.215	52.5079	23.1694	23.5619	361.834	47.391	596.275	1472.35	1472.35
13.405	14.8697	14.9055	216.859	112.237	46.1231	90.6375	19.1228	26.7769	17.2724	17.6675	13.4986	119.874	317.395	317.395
29.8678	15.8193	43.9133	18.3065	23.9792	19.3833	95.6455	43.4131	214.932	12.1078	100.423	69.221	92.0867	55.0631	55.0631
14.8189	30.0173	14.5546	186.794	37.6424	219.089	75.9405	13.4351	32.3632	36.5961	29.6286	15.5413	531.362	320.163	320.163
13.7007	12.2209	41.2434	188.466	19.2724	25.0724	8.39446	8.24409	264.324	259.808	14.9916	259.526	14.2078	185.036	185.036
24.2372	10.4505	22.9782	22.9825	12.103	28.8246	113.255	42.6904	456.805	238.87	16.1395	421.899	18.2324	1218.8	1218.8
27.4516	11.2373	12.7513	31.6974	50.998	25.2435	116.143	10.9833	20.9289	36.0815	37.7869	77.6731	28.0087	1017.15	1017.15
18.2425	18.7577	24.1872	23.3914	22.4107	32.3377	117.567	71.5083	20.7462	16.9795	179.269	41.1148	75.4757	901.857	901.857
43.2957	11.4937	7.38388	222.213	78.2079	9.77046	11.2287	10.6774	472.483	221.417	29.4256	44.0569	88.4977	467.787	467.787
41.413	16.1715	47.0396	290.003	12.0882	230.156	102.668	21.1236	42.2399	17.2196	18.6787	40.0819	94.7947	672.545	672.545
28.7088	8.95782	35.6606	18.8327	116.99	246.091	12.075	48.1907	112.584	14.0135	15.5527	67.6538	26.016	57.9151	57.9151
48.5619	23.5524	12.67	172.137	7.13011	14.6019	97.2195	26.6115	13.977	15.4853	205.815	31.9209	199.325	688.318	688.318
32.9093	16.4534	14.687	28.2355	8.61161	140.261	10.634	218.955	43.3263	18.8501	297.275	22.8234	512.158	57.882	57.882
22.1874	22.8059	26.077	191.044	139.949	12.5467	14.3138	88.434	23.2554	49.8113	17.339	30.2847	42.6356	251.077	251.077
12.8499	10.7557	30.7516	15.578	11.5623	122.448	122.392	136.564	38.0969	38.5055	163.852	44.1837	28.3909	95.8306	95.8306
16.6294	11.4884	137.342	17.2454	97.951	76.7624	15.4535	347.584	45.1872	64.204	248.112	27.6053	59.1576	193.759	193.759
29.8213	20.2714	40.3705	35.75	182.855	45.0169	136.474	34.3482	203.425	52.9485	13.4099	84.1127	625.687	710.613	710.613
24.973	24.0453	45.8357	19.1905	37.4169	296.851	93.2744	65.0266	110.067	260.55	170.115	55.8853	40.0241	713.9	713.9
14.6085	17.7352	38.8272	152.651	9.79404	298.84	15.0188	95.6916	79.5636	38.1409	10.9867	30.5071	87.9778	77.608	77.608
34.9553	13.8626	28.0543	190.328	12.5889	39.1612	118.002	414.177	66.1703	223.478	23.8331	281.679	49.893	241.066	241.066
27.5831	23.3832	8.92821	176.739	53.4926	40.4259	9.85119	580.724	46.8038	24.9678	11.8659	75.4616	782.742	759.149	759.149
18.6203	12.2671	85.2166	223.782	119.567	27.7177	13.6472	29.8911	85.0568	274.97	25.1156	87.584	224.976	18.334	18.334
145.928	17.4387	15.8446	163.535	78.1274	24.6407	27.1794	285.334	34.9787	32.8685	18.0478	23.5329	75.9662	350.85	350.85
10.5424	24.4437	32.1093	279.291	13.1749	33.3329	68.0886	25.6208	129.303	362.466	120.03	40.4888	364.692	1164.24	1164.24
28.9208	17.4914	116.228	286.417	119.286	141.073	31.5112	41.7649	85.298	36.2498	271.67	180.112	1259.16	34.25	34.25
14.9109	18.1221	52.2238	200.747	108.585	155.993	27.1535	24.0071	20.6634	264.024	83.0687	31.3548	61.6687	2131.35	2131.35
14.3046	16.615	160.475	15.7079	9.97518	78.8993	15.5575	48.6105	33.3969	46.301	11.8789	312.894	87.5724	42.5842	42.5842
14.4709	42.8327	19.5959	36.2636	23.9432	29.0451	12.1305	43.7894	39.0188	88.1686	150.715	47.7476	215.269	77.3413	77.3413
22.4227	15.2652	84.3536	143.22	129.193	41.0552	18.5487	17.5374	28.5319	154.982	34.0652	26.869	116.84	1189.05	1189.05
17.0243	13.5604	24.1346	17.6756	85.5487	384.324	9.21612	91.3341	18.4578	72.4561	21.6965	61.341	77.1789	140.787	140.787
162.446	8.14635	14.409	54.1024	48.4713	112.244	21.0027	217.413	725.582	66.1224	25.2847	16.4354	158.747	23.6974	23.6974
12.8942	11.9419	25.715	26.269	55.2829	14.6659	8.54788	45.9539	37.3899	359.055	29.6203	26.9493	210.113	182.907	182.907
15.0261	12.169	58.6995	50.4284	29.9562	34.8754	15.6133	38.9528	127.565	63.622	17.6381	19.739	240.21	362.256	362.256
21.9638	12.0438	63.1999	62.0079	18.3201	175.411	17.8838	10.0909	52.8776	114.555	16.1668	20.0049	65.5425	72.3363	72.3363
11.5277	13.5832	46.8472	21.01	24.4988	173.657	118.499	19.6231	21.9976	20.5406	40.759	34.6998	1386.59	139.7	139.7
14.2094	13.4264	64.1937	36.5472	127.262	17.5339	40.1522	9.8426	19.2238	72.619	23.6854	78.2847	46.1598	1037.13	1037.13
13.0335	12.9023	68.2598	61.4925	41.8359	179.319	15.8951	49.4867	358.885	108.04	20.7801	21.1554	87.7233	27.3862	27.3862
19.2486	16.8285	30.0579	38.0633	62.8082	177.962	80.1576	10.9984	20.4207	346.703	98.4255	57.5614	43.4924	1085.99	1085.99
19.688	15.3371	47.7833	54.4622	16.034	11.4118	24.362	8.88539	13.75	51.9593	22.6094	35.658	582.346	1248.72	1248.72
12.6512	22.2335	16.9816	13.4358	13.7554	140.323	12.7489	84.5483	142.17	21.0141	22.615	48.0024	113.934	23.9003	23.9003
14.6374	11.963	17.1053	132.294	28.6897	259.881	19.8139	96.3847	99.337	431.649	161.648	23.2174	49.485	974.041	974.041
10.8351	15.391	38.6665	12.8358	16.4111	27.8979	29.6971	199.195	63.406	271.502	56.0586	12.6825	1266.95	185.751	185.751
11.0654	180.929	36.3735	52.5931	120.908	25.8703	12.3582	17.7238	208.672	231.309	16.2474	24.7081	107.327	406.631	406.631
26.4763	19.5712	27.7987	88.1633	87.3404	34.3822	39.5071	87.1113	222.914	42.3694	14.1836	32.9453	54.5576	910.863	910.863
13.1601	15.6245	25.3469	113.745	18.275	16.4044	17.9164	19.2563	91.4554	17.1303	22.1769	40.6848	185.962	693.289	693.289
30.484	20.7498	21.3128	105.566	126.821	95.3137	32.1285	22.3564	59.5999	50.3014	26.3684	115.795	84.4821	426.865	426.865
15.1193	16.4447	35.933	107.051	14.4551	34.7591	19.6373	153.03	90.1168	32.9606	10.5165	104.606	57.7753	789	789
32.9928	30.4264	15.9356	10.8817	35.6308	24.8336	21.5519	106.631	84.7605	41.8757	28.3799	26.0969	22.3492	713.705	713.705
29.203	14.1642	60.7636	31.5304	68.8141	176.293	156.985	8.11243	47.4372	11.3267	126.062	438.617	203.034	109.752	109.752
12.3144	14.3383	60.6457	390.619	17.1787	160.977	23.3283	7.97226	215.316	496.241	12.4968	43.734	27.4237	39.9278	39.9278
14.505	28.6597	94.0557	37.0175	109.4	205.917	25.0146	19.6832	17.044	49.6754	49.0368	19.589	435.019	163.095	163.095
11.4358	8.79843	32.5803	32.5758	79.6149	17.348	154.066	52.5969	98.0884	96.8125	157.44	50.3397	67.5549	1170.52	1170.52
19.9307	35.1511	24.2948	35.3058	15.6043	216.678	15.0643	30.0532	244.443	183.884	14.1166	45.5149	26.3837	305.382	305.382
10.4733	9.45561	15.34	24.4537	89.804	41.5106	17.1207	43.8032	22.7503	51.9748	10.25	180.157	57.9213	53.453	53.453
12.8711	25.0505	53.121	15.9561	133.061	22.2155	21.363	62.6449	81.3615	14.9423	129.947	26.6706	50.7014	81.066	81.066
23.9324	11.7358	36.4156	87.638	104.434	97.1349	11.1979	9.46266	148.293	30.8765	35.7602	76.083	298.053	486.788	486.788
26.0457	13.1889	36.9255	203.788	75.2208	246.36	112.633	120.314	25.0415	69.0811	52.3657	45.6388	89.8832	166.892	166.892
29.8686	10.269	30.3496	286.264	42.6854	112.253	16.9103	51.7805	36.6781	29.3576	94.6096	52.2984	231.686	62.0819	62.0819
19.4378	11.4211	112.655	339.601	12.9222	28.118	106.568	30.2097	131.74	292.212	11.178	310.611	40.4065	768.979	768.979
31.3169	13.2751	35.0922	333.023	13.2751	9.54546	17.2204	14.0496	14.5323	113.584	159.796	25.9051	67.3347	35.9525	35.9525
14.8911	32.2987	92.6258	34.8396	148.339	126.232	130.781	52.2502	106.739	47.3182	297.75	278.241	427.415	46.8368	46.8368
22.6288	11.4109	80.3087	33.3982	104.823	26.0149	180.252	18.7116	51.8424	64.9704	16.6408	71.3912	96.24	473.605	473.605
17.0244	13.1645	25.1748	30.9104	89.5351	22.4077	47.3028	14.3896	16.5722	20.3318	171.162	21.0251	22.9693	408.343	408.343
15.8781	12.8582	64.8445	178.891	25.1148	41.2736	54.6801	32.7961	425.8	37.1835	171.362	45.8629	44.3492	327.794	327.794
17.9228	14.4551	25.5561	155.677	29.7467	258.756	14.455	19.9884	38.6633	45.6096	175.968	240.055	27.0716	274.342	274.342
18.073	20.2256	10.2668	387.287	47.8799	15.4086	41.2082	18.2409	48.3673	40.8775	27.239	133.768	99.0748	717.641	717.641
11.6114	14.7515	29.6337	202.715	32.642	21.48	130.924	16.17	130.48	25.0633	28.9654	43.9123	36.0697	10.3426	10.3426
13.3913	13.3571	33.8208	26.8016	94.8194	35.4464	117.131	10.7635	57.6645	22.4761	27.9527	51.5675	63.7296	15.2479	15.2479
12.7124	11.7176	35.7927	31.9627	107.147	117.485	142.613	213.536	25.6376	254.194	23.9948	98.6703	30.533	395.232	395.232
13.0472	29.1705	42.4936	43.6517	45.3923	108.95	117.111	177.37	20.0576	134.695	164.297	75.9135	117.866	312.922	312.922
20.0984	12.9911	35.8467	72.522	82.2705	35.0337	21.3162	106.547	25.8218	24.9412	249.761	78.2909	106.442	818.376	818.376
80.4281	15.0186	39.1468	27.5452	17.4168	45.5155	11.5381	444.989	65.5904	166.182	22.9403	33.1246	70.6304	763.984	763.984
26.6382	24.093	15.6453	243.475	254.902	163.525	157.436	12.1389	138.624	285.398	165.207	16.8276	193.16	515.324	515.324
24.5265	49.756	29.1991	15.7653	13.7685	321.422	133.81	277.083	25.1608	38.7602	16.6574	23.4643	113.679	414.967	414.967
27.3834	9.60499	37.3032	16.563	156.864	39.0624	115.347	96.6259	103.58	56.0056	23.7135	11.7884	125.841	482.492	482.492
12.2863	10.6353	44.44	28.769	10.976	22.9898	137.128	15.903	21.7718	21.0648	16.4114	155.567	38.5825	43.4086	43.4086
21.1116	152.292	24.0909	35.2042	60.3158	48.8476	35.4389	117.175	306.279	128.488	20.6299	24.5756	818	73.5017	73.5017
12.2455	21.2671	34.7097	35.9477	86.2946	25.165	114.064	14.9172	23.5785	127.515	190.984	48.9921	2341.03	60.0735	60.0735
17.244	14.5862	62.8923	256.91	66.4833	27.3601	7.49103	17.4698	20.8931	55.2185	268.126	44.4498	94.3653	372.372	372.372
13	12.1269	42.5585	25.6308	21.3255	57.0026	132.641	64.7513	13.2703	71.4065	19.0401	32.5304	58.3787	233.771	233.771
29.6828	12.2963	28.8468	229.952	145.057	127.587	30.2349	30.1506	359.592	45.6722	11.3206	74.5409	175.454	30.4597	30.4597
11.9151	7.04042	42.7183	35.268	57.5808	174.057	54.2953	30.4565	78.7772	32.6748	152.406	131.183	88.4852	18.7144	18.7144
25.2228	17.3238	13.3297	32.3971	72.5417	28.4662	11.7521	33.6639	135.537	24.6034	344.412	380.286	110.262	664.29	664.29
53.5197	8.63078	72.8034	10.4739	166.061	65.8573	396.521	77.2898	122.162	40.4266	15.398	34.7535	60.0694	23.8485	23.8485
28.8244	7.73166	14.6508	10.8593	27.048	67.8727	53.8498	246.346	30.2395	25.0176	38.1945	32.8947	55.1895	392.748	392.748
45.9826	16.3764	22.3405	31.1189	11.2462	219.082	31.0307	40.0573	106.873	371.498	81.9244	120.332	63.5668	242.537	242.537
90.3909	7.36946	13.2924	38.8397	13.8351	16.5455	47.6351	62.3264	28.234	51.0015	28.2254	96.0843	125.415	103.496	103.496
28.1237	15.4729	22.6217	13.1421	103.555	260.208	11.3263	15.7843	353.906	117.457	244.432	46.7792	100.602	168.661	168.661
12.7802	12.3618	11.9875	9.52013	118.315	237.709	127.581	12.6459	26.1345	238.578	39.8361	36.5578	385.487	248.24	248.24
23.4519	12.6356	65.8741	262.776	91.0545	135.117	38.0783	74.59	23.6959	327.803	37.2565	28.0008	228.16	231.002	231.002
32.3842	15.0533	36.1933	144.271	176.88	124.927	9.91059	119.606	33.1803	34.9201	27.1192	583.426	87.8266	1770.97	1770.97
15.9363	14.5248	15.841	57.7541	71.6204	240.146	22.5171	445.931	125.215	192.256	34.0281	118.895	808.812	488.922	488.922
107.273	11.0355	32.7023	13.9325	78.1008	45.2073	16.6789	19.0085	38.9807	28.1323	161.81	18.0188	38.8302	125.863	125.863
20.2678	11.4887	89.8697	265.421	171.978	71.4942	100.288	67.5769	19.0938	10.8317	30.5221	130.949	59.7208	549.272	549.272
16.2139	24.8038	40.6829	280.851	54.9802	138.96	17.2991	97.7086	15.6831	90.821	174.061	54.9296	24.3032	20.3046	20.3046
18.183	16.6845	17.5647	28.5552	10.7541	29.8038	152.862	125.947	35.2348	120.752	12.261	30.0354	1135.05	467.159	467.159
72.6465	11.2972	38.1452	24.1535	104.022	62.4268	89.2497	108.837	54.8041	33.4005	227.866	63.5848	946.492	1059.51	1059.51
23.4292	12.9975	16.8952	92.9651	122.703	154.215	145.641	89.4241	25.7315	22.6648	15.1257	119.439	121.965	930.685	930.685
17.7955	13.2238	29.0469	75.3275	39.2694	332.581	18.9307	41.6857	97.0906	64.5138	11.5603	46.0858	24.2026	542.819	542.819
16.0208	11.0185	27.0867	96.4888	18.2324	34.8912	25.1485	267.888	122.971	199.181	30.0263	19.7963	317.717	651.84	651.84
17.6537	8.10724	52.9304	85.2554	17.2108	59.9215	11.8881	255.997	517.282	330.184	218.359	62.3906	527.942	175.497	175.497
17.9645	17.1313	18.0221	91.2964	99.6052	60.9376	14.1179	37.6182	14.506	26.0292	31.3928	65.5641	179.556	1322.6	1322.6
21.6732	15.2223	29.1538	33.599	65.9734	88.0042	107.544	179.193	575.996	68.6069	14.3392	21.998	108.824	639.176	639.176
18.1112	15.7773	53.4228	16.8197	32.0798	27.6751	88.9563	20.3248	38.4382	48.1801	36.8549	46.4497	182.26	162.913	162.913
25.3828	14.2716	79.2805	15.2423	54.4316	24.095	139.045	21.3653	17.2785	31.4363	15.4065	40.0853	1450.09	255.425	255.425
23.5538	21.8342	33.3469	12.9708	134.399	15.0499	8.61691	14.8813	25.1909	186.228	283.068	37.4379	67.1357	165.29	165.29
20.2148	13.2778	21.7408	42.2564	14.5075	30.0439	7.62459	359.505	14.8591	22.2962	241.309	11.4657	304.049	560.206	560.206
12.4847	12.6787	39.7944	10.6019	15.5594	134.423	51.2839	83.8733	41.0886	13.9925	154.345	61.2046	32.6992	417.615	417.615
20.9859	30.6892	32.0694	56.9881	85.2443	39.2712	7.45173	89.2827	308.719	33.5011	51.0263	80.2875	73.355	329.738	329.738
17.7577	15.9431	31.7364	25.4147	28.5198	207.89	198.461	139.946	19.068	12.3353	156.806	14.2137	172.898	51.707	51.707
15.1644	17.8185	54.1995	191.141	74.7194	57.242	64.4858	53.7831	54.7393	11.086	9.16937	11.6432	83.7156	1423.85	1423.85
21.8805	21.4724	20.0513	36.9977	25.8294	178.708	120.345	145.528	35.065	146.609	30.7099	41.9015	245.875	68.4286	68.4286
20.0095	12.8903	40.1267	59.8808	37.0275	46.3916	95.5552	98.6158	20.4542	227.522	35.705	70.7445	28.5379	148.604	148.604
40.8669	9.58099	23.3063	26.7078	40.5633	110.495	13.3815	40.2295	10.6896	143.817	46.3543	39.804	113.286	38.7812	38.7812
16.9096	17.2572	13.4344	66.9486	115.074	28.6865	34.6513	133.187	29.6585	11.0892	231.791	9.84333	56.0817	95.5888	95.5888
14.4436	15.1198	32.3612	167.292	133.37	97.283	66.9008	404.285	96.9019	104.303	283.12	358.796	68.9653	73.8991	73.8991
19.4267	11.5348	24.8465	102.178	33.6956	9.76125	7.45134	17.3854	262.59	46.0333	26.2817	178.532	177.939	43.6892	43.6892
12.2193	18.0115	62.0418	95.4919	29.5418	36.9892	20.3417	17.5722	326.419	161.357	81.7645	57.8632	246.467	1737.59	1737.59
17.775	348.417	48.2951	90.0131	130.837	96.7505	9.02611	18.8703	198.746	181.945	63.3093	67.6526	96.3428	97.6455	97.6455
16.3021	15.9932	17.7167	45.656	137.41	89.3286	199.189	29.2951	28.5398	167.035	115.489	28.0899	166.029	424.366	424.366
18.0012	16.2369	38.0347	22.56	116.675	190.927	9.84239	95.6471	23.943	60.0792	23.4282	27.3333	731.948	79.5043	79.5043
14.3386	18.221	15.5	18.5195	12.9339	147.699	60.7844	136.492	20.5893	50.0479	43.2512	31.6762	457.196	265.112	265.112
20.0208	15.1176	20.2177	229.557	32.1327	72.2313	16.1755	35.4932	18.056	72.9441	26.9814	198.013	477.678	20.2299	20.2299
22.1571	32.1114	142.277	26.5716	76.4019	128.889	169.027	29.356	24.6277	89.9498	37.0576	373.819	78.3997	379.923	379.923
20.4018	8.24407	12.3898	45.0036	14.2451	209.176	59.9208	62.9363	64.5826	21.5339	33.068	26.6471	83.8373	39.5644	39.5644
34.319	8.18934	18.3961	54.5037	18.2102	242.087	14.9239	72.8349	69.0501	44.9429	10.1553	31.3928	61.3178	1111.6	1111.6
22.0414	14.6122	22.836	133.49	16.4005	77.53	15.767	19.2212	15.8778	140.25	27.8398	198.733	74.9128	713.331	713.331
19.8897	11.4452	25.067	36.6703	26.7973	10.2073	21.4574	146.802	63.5668	30.6792	45.4328	29.1202	208.77	83.6023	83.6023
52.11	12.4635	23.2404	124.388	124.993	278.346	113.937	22.3405	31.9698	29.6048	236.918	159.826	120.246	1911.49	1911.49
13.2694	12.7401	21.848	257.106	144.239	11.5511	24.9094	23.6863	183.102	17.3423	11.2653	93.5502	1722.88	41.2772	41.2772
22.0839	15.7388	44.7257	17.7679	21.5041	135.695	16.2907	107.113	37.4642	31.8745	13.7757	87.6049	768.828	45.3412	45.3412
17.3179	12.6071	27.1898	21.3328	95.0754	176.514	102.32	26.7927	501.728	153.472	38.6658	75.2107	114.642	279.56	279.56
11.607	14.5941	74.5309	78.6682	38.4808	58.4451	20.5966	140.843	21.0227	41.2238	111.35	60.5723	134.895	516.128	516.128
18.4839	18.212	31.3527	102.088	133.232	15.3237	224.52	164.128	78.3458	64.9382	13.0464	400.655	273.313	36.1867	36.1867
13.933	58.0467	62.9611	139.289	26.4961	162.89	12.0314	26.0545	36.3174	55.6263	12.3169	71.6339	101.222	220.523	220.523
24.5368	11.1911	74.1122	30.4678	85.1226	201.762	8.9507	16.9923	251.955	177.008	11.8728	56.4568	256.771	62.0176	62.0176
63.9243	13.7644	22.7406	30.4335	9.87324	92.7461	90.9076	11.3975	226.188	94.87	7.78672	60.5344	44.2733	220.599	220.599
29.8594	10.7822	31.9205	15.2651	191.008	62.906	72.4286	22.6267	29.4521	41.7224	24.1253	156.025	190.903	69.8201	69.8201
47.3376	78.0317	34.9835	235.407	159.786	237.826	73.9672	62.126	29.656	51.3901	6.95941	306.658	32.3988	1485.52	1485.52
24.0926	21.7386	38.668	26.1816	91.7647	31.2906	15.257	16.0689	21.5355	200.093	21.4894	90.6663	73.3289	279.311	279.311
27.1264	15.492	21.4164	285.544	151.578	52.0283	78.7055	16.0745	115.008	217.293	25.4064	262.568	136.945	783.612	783.612
30.1015	15.1023	30.6942	46.9789	11.2569	37.6955	23.5185	17.1922	410.277	72.1586	18.9051	36.4594	49.088	270.677	270.677
15.1014	10.229	26.2279	29.0976	22.3211	96.3676	22.9558	18.4426	62.811	25.2161	211.304	191.759	626.34	219.884	219.884
22.9615	11.4968	88.5971	68.0428	127.857	33.0801	17.6637	36.1336	100.192	25.0808	17.7366	38.4086	671.318	548.545	548.545
22.2348	10.0062	27.803	57.7023	53.7681	37.6654	15.9987	50.0525	14.2486	87.028	30.0861	108.885	90.5732	351.722	351.722
105.138	54.6763	8.58782	26.67	64.1442	71.2019	125.67	110.639	228.142	31.3184	12.9447	97.9909	56.2518	29.4708	29.4708
26.4145	12.3873	40.8076	34.9966	240.837	96.9453	23.3054	292.293	37.652	159.846	17.0231	280.6	66.1789	125.709	125.709
28.1702	11.3166	16.6911	133.168	101.89	207.17	38.0817	173.434	103.814	15.7803	8.21577	338.919	68.3166	36.5291	36.5291
14.8949	6.27347	30.4142	38.5152	87.9348	88.1672	226.543	23.5729	26.4674	44.9088	49.4721	13.3112	338.436	51.0151	51.0151
54.6858	11.4134	198.827	27.8007	117.855	343.377	14.2765	287.426	11.0089	211.852	155.542	65.9356	1408.58	396.067	396.067
19.4189	8.52732	35.5713	31.113	86.0904	39.8652	93.7011	66.1108	31.1203	31.0425	200.521	155.309	222.98	180.207	180.207
68.3232	22.0434	35.6744	137.152	18.8797	143.13	112.085	20.9005	25.3229	334.354	105.547	49.2347	94.9446	46.2024	46.2024
15.0586	18.0593	14.8283	177.291	89.8295	80.82	95.4872	74.2578	12.0219	32.4525	12.4087	12.9728	77.0259	165.429	165.429
19.8888	11.4485	15.7142	212.148	135.778	107.131	121.454	87.0907	17.3562	19.0338	11.2986	70.6066	60.1801	1356.34	1356.34
39.873	14.9344	28.882	133.846	80.4721	31.2177	14.0093	29.0832	63.2846	68.1985	13.4488	21.8555	197.401	1358.36	1358.36
19.8644	13.7632	93.7036	281.521	74.9767	62.929	118.363	73.7918	88.4396	46.6809	244.744	73.745	65.7291	19.5073	19.5073
24.8616	14.8845	31.0017	100.71	120.151	54.6811	50.0566	57.7931	39.5557	28.4442	33.383	160.907	277.763	30.9466	30.9466
14.5589	18.5247	22.8439	74.1166	26.2599	40.1151	9.16156	315.263	32.6509	504.284	132.153	37.0268	63.9682	666.207	666.207
19.6314	16.6799	22.3689	204.062	23.0792	59.6207	17.9924	13.4217	43.8322	22.4641	18.5532	14.6609	116.414	1269.81	1269.81
15.5558	14.0158	27.1301	49.1736	123.459	57.152	22.0214	84.8766	17.8981	256.481	18.3404	128.385	427.919	303.107	303.107
18.9463	16.2289	21.8853	21.0061	12.5717	10.0841	14.7999	144.661	37.4052	199.353	16.8313	35.8405	296.439	74.0169	74.0169
23.4693	9.74844	24.4937	22.6636	51.0077	116.589	173.298	37.6667	43.3091	57.0194	22.3614	256.329	18.466	428.019	428.019
24.1602	16.0275	16.8137	67.3	63.5651	34.7222	87.5522	25.1132	193.299	212.541	19.3373	9.5358	11.3105	39.2026	39.2026
17.1915	20.057	53.702	49.3409	87.9465	201.569	142.962	90.4214	9.75154	19.2608	218.019	62.2848	61.4406	20.5871	20.5871
50.3498	17.809	33.8798	74.4471	12.4157	34.8964	29.6498	107.564	52.6299	26.1404	25.5841	12.7481	134.552	52.8695	52.8695
40.2992	14.1887	17.1491	17.1898	11.4776	44.8159	12.2422	268.406	33.7079	35.9256	24.4007	229.597	75.8441	34.4122	34.4122
15.9063	19.8124	55.5298	173.477	12.7747	44.0429	85.5093	10.1867	580.415	50.7839	9.09838	108.936	155.4	486.355	486.355
22.6667	11.4576	11.1326	97.8639	22.2173	44.6909	117.57	12.5764	136.709	72.1593	102.531	26.2506	51.3768	1591.53	1591.53
23.0609	15.8569	10.7326	49.1694	8.79643	90.7915	11.9517	20.5376	10.8875	41.8154	135.918	330.151	70.8516	1437.99	1437.99
19.1102	11.3224	27.6818	219.912	110.934	216.841	12.5918	21.3526	63.6309	411.286	21.8494	37.9968	698.158	14.5498	14.5498
120.537	11.7761	35.6491	140.291	116.632	207.295	106.379	104.866	13.6019	418.369	29.004	44.5532	75.5158	1753.76	1753.76
27.2771	15.3202	22.215	255.859	13.47	177.271	13.4551	35.8035	73.4011	20.9808	40.3697	57.4948	414.142	384.455	384.455
13.2833	8.40861	25.5176	24.7037	18.64	15.4096	147.969	22.4683	9.35424	212.767	171.506	270.624	114.132	478.094	478.094
12.0154	22.1762	28.1107	190.183	30.852	19.6022	8.67795	65.0418	53.1653	419.882	162.667	28.6156	45.3008	660.557	660.557
20.376	6.67469	16.4632	187.867	85.5598	28.7378	58.7478	803.11	459.5	61.5132	90.2919	63.7679	19.5408	287.314	287.314
26.0631	22.0713	23.9333	29.4433	18.4923	63.6321	9.46437	42.6585	20.031	12.72	20.6993	41.8304	80.5405	281.209	281.209
16.2795	13.6879	71.596	177.184	9.86992	11.703	15.419	13.1454	170.725	118.738	26.8598	62.6627	2117.85	951.589	951.589
17.1702	10.9759	11.2359	180.564	13.4679	252.025	13.6944	12.7317	48.8458	14.6819	274.051	164.752	44.4945	1299.82	1299.82
29.9374	11.6393	30.6769	60.6448	18.6435	28.0846	117.933	34.6427	67.6522	284.044	10.0201	46.0936	46.7961	1639.72	1639.72
13.707	16.7017	31.4828	44.9404	83.7167	111.823	206.198	193.667	25.9683	62.4124	18.4885	53.276	347.924	1465.97	1465.97
19.1374	7.23525	11.4171	286.945	18.6023	31.9833	13.0697	12.4922	198.554	29.6816	27.4071	25.7299	414.824	56.326	56.326
21.1213	10.0578	37.7823	17.8359	23.5857	216.263	12.4184	14.7647	44.1687	80.8263	23.4786	512.758	73.6528	449.388	449.388
18.8317	16.7378	23.8804	289.505	76.8762	165.299	74.6182	32.0951	16.5701	183.971	32.2736	78.7115	136.489	2398.04	2398.04
25.4957	14.8176	17.4877	112.814	12.1088	22.2175	156.195	135.07	157.296	14.1874	19.5223	15.9044	544.578	42.8886	42.8886
16.0466	29.6531	18.2982	16.349	66.8513	62.8978	124.56	20.6168	31.1211	14.7985	19.6963	31.0745	24.0516	484.898	484.898
60.5901	11.8679	15.8591	259.574	28.0513	21.5449	15.0127	23.5343	32.8572	16.9381	323.021	47.1756	1009.84	296.104	296.104
11.3506	14.5892	32.1335	42.3953	31.004	20.9213	134.349	117.068	169.63	14.9367	309.911	281.006	29.2125	92.7028	92.7028
16.5838	11.7669	73.0871	37.9888	67.3646	292.823	193.16	104.131	41.1889	14.3374	32.125	77.921	77.861	57.8731	57.8731
30.4484	29.6222	58.5326	196.644	67.2163	149.794	73.8396	39.747	38.9451	90.1382	206.018	278.808	1450.59	53.9097	53.9097
21.2324	14.212	103.485	105.79	92.5728	19.2755	106.013	31.9026	54.6681	11.112	23.9806	53.5994	157.751	300.114	300.114
35.8594	16.5515	31.637	25.444	114.801	38.7065	94.1375	23.0991	198.825	31.1314	15.7225	164.757	1384.98	483.388	483.388
39.7018	12.7636	37.5466	23.0603	11.6687	39.8689	131.541	22.5859	13.4018	10.0334	20.1978	49.0136	701.878	146.865	146.865
43.504	20.1622	35.9951	40.8348	52.4193	250.915	16.3047	30.3189	393.262	23.2995	395.463	20.7641	74.683	215.064	215.064
19.9486	22.4059	22.481	172.197	80.0878	29.9789	31.8653	252.076	377.898	412.555	184.114	246.283	108.244	843.657	843.657
10.8716	13.6192	19.2445	131.655	122.225	147.831	13.3655	32.0253	22.261	44.2206	214.755	76.097	417.633	1090.25	1090.25
14.3763	14.7769	16.2374	224.008	14.0602	245.864	10.9601	43.4202	294.395	72.0636	28.4562	78.4048	109.126	217.109	217.109
34.226	11.9055	14.5838	159.708	82.7202	318.264	97.0384	17.6696	58.2253	66.3227	25.9633	39.7455	297.752	437.663	437.663
21.3226	15.2714	19.2398	31.6525	114.045	321.087	12.962	30.5243	26.9846	31.7226	27.5711	630.471	84.0374	175.255	175.255
12.7903	57.9009	61.4076	28.3152	9.77771	242.547	11.3465	25.5197	14.7441	71.1996	13.8441	102.12	105.106	47.3063	47.3063
16.7038	11.2923	23.5728	284.559	34.3046	108.204	57.9538	78.8832	212.548	36.462	17.3163	112.011	437.843	35.9192	35.9192
10.8658	16.1871	29.1122	81.7915	77.9396	272.032	35.6589	237.431	146.424	62.1862	219.04	32.3404	582.29	183.225	183.225
36.6917	14.4691	19.9669	204.763	86.0752	45.8454	8.41279	52.5683	64.4325	55.1586	173.226	105.533	268.993	28.2552	28.2552
30.9804	12.6463	36.0206	48.3786	13.5795	98.9028	64.8989	229.838	308.405	82.3397	143.79	113.357	608.556	1341.36	1341.36
21.8181	12.2386	9.99709	58.8976	36.3658	21.697	10.0555	56.3225	32.4908	235.678	154.924	66.9467	171.404	30.3267	30.3267
26.1815	12.5393	29.5467	21.2101	10.6675	156.834	71.197	18.2335	16.6083	26.0935	22.5514	80.2337	127.573	202.868	202.868
31.5875	13.8901	18.124	104.883	13.5318	39.2312	62.2145	33.8932	178.932	17.1009	32.2352	53.4001	113.654	22.3446	22.3446
16.0546	16.5953	11.4602	276.45	18.894	206.136	54.4948	40.1778	22.3271	30.2424	33.2282	35.9461	92.2809	667.759	667.759
14.6697	13.3497	60.798	199.536	14.4824	39.3045	68.4265	21.8824	74.8358	24.4718	156.316	59.044	61.8083	413.564	413.564
10.2348	14.9852	18.4887	61.4531	77.8364	42.0444	10.0887	341.733	28.9244	29.5673	31.7196	64.146	53.7573	55.5593	55.5593
22.1175	13.1518	48.8228	334.914	35.9081	21.4034	40.1048	18.5958	15.0669	98.7551	32.346	65.6569	1507.42	1956.43	1956.43
13.2142	18.7028	25.26	355.696	96.9505	49.7536	130.075	10.4268	37.2175	48.9411	185.818	340.84	295.55	1125.54	1125.54
16.2855	9.35103	35.6665	42.0246	17.6239	30.0786	198.189	92.6096	192.736	98.5989	49.4351	66.3424	479.904	658.413	658.413
15.7407	13.5718	19.7838	45.5073	20.6418	26.0999	62.6197	15.1642	205.08	45.497	134.888	23.8143	848.167	44.8352	44.8352
15.3966	14.5859	17.0977	213.258	14.1275	88.0639	17.8069	39.0269	78.0077	61.441	126.017	27.6476	51.8015	169.573	169.573
18.0104	7.56914	44.2179	219.911	13.5806	67.1042	149.189	17.2608	23.5177	11.8365	8.88948	53.9943	60.2117	79.1214	79.1214
17.7741	14.3799	30.5714	15.7804	18.4366	108.569	77.4805	13.2023	18.4751	66.2717	11.8474	39.8018	122.135	1860.65	1860.65
10.4041	15.5274	26.9185	28.7376	99.846	27.7248	13.7709	19.5933	56.08	311.372	41.9075	50.9704	310.027	968.208	968.208
13.238	7.21668	31.7734	63.9076	17.3197	52.1138	15.9733	128.843	45.2646	63.13	171.222	31.2214	889.243	1086.93	1086.93
12.0678	8.93866	12.866	184.528	30.8806	33.466	154.529	80.7422	35.9237	69.8313	25.5254	44.6763	236.599	747.215	747.215
11.3414	7.96243	29.15	166.936	17.6981	31.8726	20.7968	11.0965	24.6961	89.9038	163.084	67.1768	202.964	370.044	370.044
27.3112	17.1664	17.6766	30.9071	75.2102	83.773	18.9046	30.237	21.272	212.834	8.02326	372.622	285.198	16.0094	16.0094
17.6407	10.8908	22.2621	206.028	16.573	16.5045	40.2901	49.015	43.9054	227.729	206.905	200.384	499.522	1329.17	1329.17
20.2768	14.4946	9.67998	50.4515	104.061	52.8287	19.9632	109.87	160.178	38.187	22.6687	63.2287	84.9561	247.905	247.905
41.8685	10.1677	10.2551	113.678	19.0543	9.37579	27.6728	11.68	728.049	27.5641	24.315	19.5555	119.45	1680.37	1680.37
38.6206	17.701	25.3229	14.9861	17.9167	10.4028	8.39934	93.3282	117.505	25.176	26.6231	113.164	446.71	340.842	340.842
14.1795	10.3322	29.7468	48.2892	13.2289	287.488	7.82417	10.7782	80.1372	200.976	25.8517	251.4	71.5025	385.584	385.584
12.3008	13.7222	14.4785	149.649	14.4512	130.296	22.9811	23.6542	156.879	105.313	27.5398	310.659	80.3662	495.85	495.85
13.1008	13.8517	39.5329	10.2616	11.7437	56.535	10.6679	108.23	13.0292	30.3715	128.614	581.789	69.2044	339.504	339.504
15.4375	16.8071	23.2854	115.311	21.9978	224.668	73.6793	15.3512	661.765	36.3886	51.5871	77.9782	163.693	164.797	164.797
35.5328	14.8312	26.2188	33.3433	16.0013	259.258	77.3302	103.888	54.7042	27.8339	232.084	37.2316	61.9697	27.394	27.394
18.1506	13.4302	17.009	17.2313	12.316	14.061	127.582	338.147	101.944	55.7918	35.676	458.123	265.628	1676.21	1676.21
19.9129	19.5923	18.1388	11.0303	35.1581	124.298	114.992	36.2146	180.631	40.902	18.5759	19.4758	175.46	25.7112	25.7112
37.0273	18.5613	23.3582	24.1549	47.9746	18.7208	112.989	134.175	31.2404	71.6869	20.0044	187.597	260.551	47.2498	47.2498
22.7654	26.7367	7.4245	34.8441	83.5796	163.933	78.7425	102.557	79.2063	191.643	194.614	24.4169	753.311	36.1651	36.1651
69.5827	35.9044	47.9719	16.4536	19.9516	228.581	88.4476	24.1635	69.4543	24.4132	196.535	59.2729	1400.1	3328.59	3328.59
20.2466	14.9678	19.8565	39.1429	17.9538	179.779	10.9267	171.329	24.3997	252.224	15.821	43.7538	127.465	55.5971	55.5971
53.245	18.5895	55.8275	20.4362	44.9203	24.4676	10.0753	15.0537	479.831	274.11	117.995	27.5102	110.706	24.8983	24.8983
13.1562	21.5284	14.9371	48.1657	25.6801	169.212	20.7988	30.1095	187.647	30.7151	27.5762	27.3042	69.4366	24.5328	24.5328
17.6861	15.3649	31.0326	120.838	9.31636	40.2766	103.247	107.493	15.4394	268.866	170.494	28.6469	65.4574	21.6183	21.6183
16.9682	16.8794	44.6281	101.064	94.8196	23.7587	107.225	195.756	118.724	70.8114	119.733	15.6106	82.2167	319.296	319.296
10.7613	21.9469	22.6115	17.7077	96.9536	43.9799	173.695	14.8375	26.8364	491.914	15.6969	11.5789	64.8959	317.252	317.252
12.5765	17.0887	26.9637	18.8414	119.63	33.1848	19.2863	62.8571	54.5294	25.3179	10.3044	617.778	439.324	35.0239	35.0239
12.8078	15.9694	58.5805	38.3895	14.804	28.3306	173.143	88.9796	26.9018	15.282	12.3161	329.526	93.37	26.7103	26.7103
14.1983	13.6752	17.9306	17.3669	78.1977	109.907	79.283	30.9604	81.2779	35.05	17.0017	481.318	115.086	971.82	971.82
14.514	66.004	66.8949	13.995	139.301	205.711	24.8382	28.8058	14.9406	374.489	177.447	223.849	88.8688	20.6834	20.6834
9.69337	35.9963	50.691	27.1912	18.7383	38.3876	20.8655	10.4384	197.283	67.1988	141.625	176.569	74.2186	89.6294	89.6294
10.9087	21.8907	12.5724	13.4261	14.4426	37.2865	29.2213	9.56233	120.267	323.122	26.5994	438.67	36.7248	34.534	34.534
18.2374	13.1258	15.4652	151.125	22.624	296.924	20.1142	146.923	205.822	287.171	26.9884	18.1583	81.1721	223.835	223.835
12.4567	73.9821	29.3708	23.4771	15.5905	75.8644	59.1208	9.13454	40.7221	45.11	20.103	159.429	570.21	202.891	202.891
27.75	13.2722	32.0514	237.549	16.7007	67.0701	11.6956	93.7279	66.6925	68.1177	18.4467	22.8294	515.18	35.0886	35.0886
11.2766	21.4602	14.8115	34.7385	64.5079	59.9765	21.6976	14.9772	119.369	37.0142	34.4923	51.2641	76.1718	94.1172	94.1172
17.5697	9.42127	57.2102	198.291	13.9021	17.5246	99.6414	234.887	34.8413	14.4694	18.4389	28.5927	79.0435	627.664	627.664
24.6917	12.1212	32.7574	107.045	20.6199	47.5659	73.8567	28.6025	325.492	66.4058	193.987	171.601	44.682	961.534	961.534
18.5578	12.8727	12.244	18.8307	135.422	60.9055	59.6174	18.4988	29.7541	183.081	37.5803	72.9933	50.3281	2941.63	2941.63
15.7209	15.0013	34.9954	27.9086	33.5435	29.449	77.4766	83.2923	31.5608	31.5094	356.804	15.8238	120.243	26.2185	26.2185
16.4056	9.99636	37.3953	298.477	22.2145	53.6916	83.7925	57.6142	283.456	14.5741	17.6395	16.4247	41.9613	279.784	279.784
39.0975	62.4193	46.6232	62.3092	13.1674	169.001	68.8997	93.4771	9.46799	477.075	28.2071	48.0123	205.955	41.3641	41.3641
15.3866	8.2719	34.9698	64.9411	28.5743	98.5517	93.8526	27.2287	28.8038	71.8715	13.3432	75.3526	283.199	271.524	271.524
15.937	30.969	16.0528	25.5494	82.9825	34.643	62.7226	29.1037	397.138	22.3013	32.8433	72.5604	110.331	930.144	930.144
17.9678	7.18699	27.8935	72.6725	14.4712	101.51	56.554	73.0656	18.998	174.652	16.8969	27.8906	11.5706	133.731	133.731
15.4534	12.9507	23.038	99.2332	22.5293	8.8756	77.8005	42.3793	229.784	120.191	160.176	242.598	92.8911	170.245	170.245
14.7271	18.9846	24.174	68.7439	169.049	23.0161	45.9283	102.948	381.043	32.4772	45.9309	281.381	221.344	24.0284	24.0284
26.6959	16.3587	22.8803	21.6619	104.395	38.3086	10.7862	10.568	252.915	54.1461	32.7753	43.319	145.455	1346.06	1346.06
34.8012	10.1783	16.3706	27.5537	126.707	34.983	120.728	12.2901	25.883	31.4722	27.3572	16.4728	155.646	2059.02	2059.02
11.8217	11.5237	14.6769	198.1	125.706	22.3061	23.8174	51.8916	42.624	37.8966	109.24	28.3607	183.077	1742.51	1742.51
40.6608	13.1625	36.024	63.9758	31.7255	22.7296	89.6841	117.063	18.4922	17.9106	183.907	148.98	2407.8	1425.33	1425.33
18.1112	13.8787	26.7587	19.452	132.11	56.786	14.2783	21.1979	25.9723	75.3272	27.1717	428.351	618.832	34.198	34.198
28.6047	12.6154	16.1677	13.6678	118.884	10.8302	30.4749	20.6839	284.917	16.8563	165.118	57.1714	97.5061	28.6703	28.6703
21.8331	25.5812	18.5971	230.78	90.2426	8.46076	18.1396	97.1717	72.0103	44.586	47.5109	46.0851	31.1387	49.6923	49.6923
17.4957	11.1013	168.541	8.63528	21.2626	19.8014	22.5043	141.176	31.1575	67.7671	37.3842	421.857	647.55	41.0668	41.0668
19.2245	11.282	9.51079	735.409	53.6044	19.5751	16.1795	190.951	34.1336	59.7977	160.989	200.235	166.255	244.845	244.845
21.0532	18.2076	21.0502	130.483	98.979	25.1011	13.8748	109.204	609.831	258.439	156.405	17.9865	65.8736	142.884	142.884
12.4554	13.2458	33.1684	149.723	9.71587	111.484	13.0778	14.2809	156.902	28.645	30.2357	31.3005	20.7208	42.188	42.188
11.4713	16.2066	66.1353	135.436	76.0155	669.168	15.1434	41.7694	41.4348	38.7054	22.6879	24.8386	116.154	722.626	722.626
14.1382	13.0485	19.3576	17.7801	29.9362	631.636	11.8141	35.4485	42.955	356.432	28.0085	92.1846	23.8453	1089.02	1089.02
9.4869	13.0736	30.1713	11.1876	83.3604	175.813	16.1882	76.7397	24.7878	26.5377	22.5832	253.744	283.543	535.776	535.776
17.3408	18.9628	92.4003	6.44617	100.938	38.9654	24.2682	138.777	18.6643	92.6731	20.7859	23.5609	236.721	103.014	103.014
39.2729	9.11882	31.6961	129.825	71.9242	51.3325	152.137	20.5025	124.88	52.1812	25.8294	33.7851	95.5622	46.0376	46.0376
16.5272	13.5342	18.3331	17.0958	14.2541	114.122	52.2308	45.9151	130.901	18.4822	30.3863	245.175	144.953	16.808	16.808
12.7249	19.7556	46.8198	8.84309	65.8479	41.1971	142.309	16.5246	351.877	28.9525	48.1667	20.544	79.757	12.1689	12.1689
14.252	12.528	39.3351	20.7463	16.1056	10.1268	87.7814	12.3766	113.822	100.808	16.4203	29.0207	208.67	146.377	146.377
20.8219	12.5301	24.0615	14.6359	193.971	9.00435	111.529	183.525	19.6036	22.6824	142.576	113.082	63.5385	396.413	396.413
37.5753	12.933	53.991	112.957	51.9477	280.814	34.2244	13.4615	106.243	36.8169	144.007	70.3451	89.929	113.694	113.694
13.3479	11.7922	23.0632	12.3086	101.952	220.765	55.4027	72.0974	136.981	315.368	42.0672	14.9161	92.1656	132.715	132.715
23.2046	19.6455	13.4519	11.4544	76.2931	29.9633	67.9253	80.4213	61.6093	194.164	19.0471	19.852	91.7075	39.8352	39.8352
23.6014	15.2022	12.8971	86.4517	32.3325	32.2239	133.522	65.3014	25.9964	113.547	183.147	16.9639	57.6963	67.3573	67.3573
24.6479	12.0322	25.8591	185.435	120.522	44	87.0792	204.568	20.7821	40.6757	20.7584	50.8917	103.055	174.31	174.31
27.1922	16.2321	25.7773	30.7611	28.8253	44.0127	10.6018	18.4341	19.1081	161.001	22.7312	181.391	308.284	1503.81	1503.81
12.8773	27.9117	27.6218	112.012	126.34	36.3101	49.3391	151.101	57.9166	370.009	11.1087	73.9223	2943.76	326.544	326.544
27.1675	59.1829	24.6007	112.069	156.894	30.8515	44.6008	175.474	20.0708	50.8198	15.8624	419.724	409.861	1390.83	1390.83
14.5178	17.1496	22.4185	38.6867	180.823	219.054	8.99944	24.5925	70.1668	60.5257	18.4876	21.6108	139.262	679.262	679.262
15.0257	15.6061	40.1381	42.2599	18.923	288.81	119.031	223.289	55.1339	44.1037	195.863	36.2956	131.237	257.121	257.121
13.8609	39.4629	42.3856	38.8044	34.9407	242.086	12.5834	68.7449	28.3824	225.819	13.897	24.3285	381.775	145.038	145.038
16.7657	16.5993	13.44	46.2883	137.026	338.585	160.653	220.49	30.9896	28.21	31.2444	41.9967	100.9	17.8161	17.8161
10.5494	25.2057	13.9408	22.0995	140.828	143.351	23.5242	30.2016	13.6083	35.0305	25.104	240.386	569.096	44.3036	44.3036
14.1607	8.64548	34.6461	13.2771	134.126	70.6668	57.6651	22.4982	174.01	36.0771	173.321	26.4179	92.161	34.9784	34.9784
18.9596	14.891	67.1732	53.4051	15.6524	31.6214	14.7818	13.149	42.2713	62.4302	42.2525	30.206	150.375	611.768	611.768
9.13475	22.4834	16.9094	216.787	12.9272	192.205	10.3269	58.7045	294.895	24.5473	33.1085	17.1199	876.917	24.9835	24.9835
22.6053	13.4947	91.0067	44.0279	32.8054	53.0138	17.7391	375.198	40.3947	59.865	16.3809	42.6163	83.1669	415.183	415.183
38.5638	14.5876	15.2891	176.183	89.1781	44.8984	57.7177	27.3888	51.1677	162.01	15.355	150.438	145.688	42.6649	42.6649
24.8021	12.05	140.322	25.7124	27.3237	20.6718	41.6623	205.844	26.2555	18.8427	16.9829	37.9339	1819.75	79.7707	79.7707
12.5315	11.987	30.477	196.714	22.606	183.887	8.14379	56.1973	73.8892	96.959	252.898	25.6125	37.6206	278.772	278.772
14.0634	18.5971	37.2019	194.826	16.6509	62.5943	9.95383	15.8077	17.5725	65.6409	100.586	31.4953	63.7291	510.616	510.616
12.8838	56.3333	24.5231	254.54	13.9027	123.492	88.3361	20.4841	193.03	94.844	327.506	25.1244	90.3435	448.371	448.371
22.1148	34.8874	9.34971	129.795	22.3386	73.8726	65.0801	11.8136	27.8684	151.394	13.7521	45.309	558.568	229.291	229.291
15.3409	13.7004	43.6788	457.442	12.9344	222.316	112.061	104.081	22.0137	17.6318	14.1058	34.3563	1527.13	1129.71	1129.71
15.973	51.5598	26.8474	124.744	18.2396	223.805	90.4398	79.7014	13.7098	19.7811	10.0621	323.462	122.347	282.116	282.116
15.084	29.6604	22.968	31.0994	31.0628	205.716	16.2644	18.9782	82.951	265.78	18.1888	12.1941	343.352	640.261	640.261
15.502	23.5157	14.4603	39.465	12.5793	156.933	66.2853	10.2409	90.9141	261.485	48.451	55.5229	158.296	24.3131	24.3131
17.4203	30.7637	17.5379	29.1975	9.74374	195.146	49.0375	29.8841	508.778	16.9336	22.5177	17.7601	1010.27	26.4542	26.4542
20.7347	14.0963	32.0673	129.34	55.0821	116.401	156.253	37.5978	42.355	18.8831	17.8569	289.324	35.3789	27.2708	27.2708
10.3872	13.4793	18.3034	119.204	12.7837	61.2674	70.6692	9.981	203.747	28.0736	28.5087	121.259	804.88	276.216	276.216
12.2893	11.0371	19.1898	56.3875	20.5437	244.481	13.9603	20.4835	108.186	76.9146	311.879	79.6135	1651.18	117.773	117.773
22.1032	13.0602	15.0786	68.7574	66.7878	111.02	10.9387	20.0784	53.0607	107.55	20.7602	19.459	907.364	1277.37	1277.37
9.43223	9.59835	60.8469	45.4665	102.283	26.2047	62.167	65.8207	15.6539	22.7242	37.019	28.6416	440.02	172.217	172.217
32.6241	20.4845	126.768	107.504	12.8003	24.0602	6.40587	43.8526	79.971	18.8531	67.4063	52.5869	72.9409	380.322	380.322
17.8764	17.7812	17.2885	99.9358	14.0265	229.401	81.6163	80.8293	53.8582	25.0759	13.6104	26.8453	389.721	678.215	678.215
27.8822	20.0477	18.5926	20.5271	16.3643	167.825	8.71227	88.3514	34.6201	27.8593	196.546	25.3939	48.1362	56.1278	56.1278
13.8567	16.9245	15.7905	19.2206	14.1013	215.232	17.077	95.9485	32.558	57.1668	27.3669	24.7745	164.284	2465.56	2465.56
23.524	14.1346	40.5748	69.4922	13.8485	21.4591	8.39022	272.907	26.2188	226.436	31.1483	45.8258	91.4454	32.8933	32.8933
12.6933	17.9103	31.5833	14.9856	114.452	258.225	10.6207	103.594	53.1662	30.3044	344.146	93.7565	57.8441	409.55	409.55
19.8626	10.6614	8.51015	186.496	13.3875	254.836	10.6992	36.9471	32.4774	33.7598	54.0421	460.767	94.5063	41.6462	41.6462
204.214	13.3428	16.3558	49.903	110.557	117.388	27.2251	143.02	23.6563	75.5214	16.8642	37.4786	636.55	501.137	501.137
12.2985	25.0979	78.1172	494.31	98.8537	154	59.3594	31.4446	201.263	100.297	21.8068	83.3734	31.1615	318.866	318.866
141.624	9.96392	12.0416	120.176	17.8295	257.866	27.64	536.367	47.6158	106.255	82.3113	66.9864	59.2858	64.8762	64.8762
14.271	11.2814	20.4584	23.9221	15.1107	128.362	155.008	103.955	379.577	90.4277	26.8484	73.4489	148.963	1082.89	1082.89
20.8512	12.6656	108.157	33.2557	95.5558	376.491	91.6798	26.1991	581.981	34.4643	237.737	396.74	503.422	728.905	728.905
9.82991	19.7843	14.016	16.082	10.5944	149.904	22.5236	65.3968	197.563	50.7594	69.5032	119.802	586.927	238.481	238.481
20.2485	14.8561	14.7898	134.444	26.1794	258.19	143.807	184.036	116.897	17.7987	151.724	130.319	810.491	190.073	190.073
20.7055	20.2435	38.2457	63.6111	12.164	49.9225	9.34059	11.6516	29.3687	35.333	28.1638	44.3579	65.7768	54.8108	54.8108
13.4487	18.3722	23.4799	31.8851	11.8978	52.5248	10.198	10.8866	192.427	11.365	20.2371	40.6391	585.2	681.27	681.27
11.9096	13.3636	18.028	25.0934	16.0356	16.1016	10.5441	103.3	25.9001	67.8084	18.4482	40.8194	1302.68	280.357	280.357
14.7894	20.3464	10.0745	20.1003	75.6207	25.1484	57.7022	31.0097	32.6298	24.7086	253.132	30.9652	135.696	647.386	647.386
11.7018	9.79775	15.7853	65.2851	13.2591	20.1249	11.2937	17.7258	55.1212	19.7205	44.0279	33.1033	207.76	1503.23	1503.23
14.2729	13.7494	54.9524	99.9078	55.5895	16.9818	45.0929	209.395	17.1002	24.7805	26.2782	40.0719	477.909	148.75	148.75
22.2549	133.93	16.2663	53.0028	17.1344	47.3971	52.7416	126.296	367.842	11.9392	10.4904	93.4558	119.851	640.842	640.842
19.3462	21.538	50.2968	41.7746	14.4779	83.8862	113.199	12.1469	37.0224	13.2448	244.972	156.21	210.205	45.9691	45.9691
10.0141	8.87331	10.0477	17.9248	190.741	97.2471	16.4911	160.15	8.63198	13.1662	10.9178	30.3546	128.156	2326.07	2326.07
18.1899	9.44708	22.8592	15.874	78.2869	88.272	104.782	22.9846	155.956	42.9464	14.6594	275.692	56.2764	470.213	470.213
12.0275	57.024	16.301	193.473	90.0275	349.1	9.85774	14.4196	13.3808	179.597	36.1418	17.2753	25.6429	184.704	184.704
8.86853	8.62134	20.4712	20.3053	78.5119	22.3166	74.3869	529.418	11.6351	81.6907	14.2404	35.0122	198.949	96.3963	96.3963
8.59539	9.21045	24.3379	30.3445	208.261	111.913	20.2859	14.6456	41.0895	17.2776	24.7321	123.749	170.886	426.742	426.742
13.0207	14.339	17.6179	46.7499	82.9294	23.8957	11.7631	17.801	19.2615	34.3348	12.1769	52.3628	16.2299	1149.62	1149.62
29.6107	40.2748	54.6193	15.3165	14.4994	29.7759	35.968	33.1714	15.989	52.2269	24.4151	51.0095	107.486	148.466	148.466
8.82781	115.328	13.007	10.0059	10.4722	17.3206	63.0537	16.0111	12.2428	14.0526	95.9767	104.704	1545.87	93.394	93.394
29.5722	17.3971	20.8801	8.53086	48.3977	77.0705	47.2799	110.638	52.114	47.9619	14.662	329.528	72.5751	370.959	370.959
20.15	13.6177	18.3769	183.629	10.0369	64.3071	21.1586	15.6113	195.192	11.5266	93.4865	30.721	133.904	1649.15	1649.15
61.2218	19.9961	29.4098	189.588	16.4481	315.333	22.6009	134.538	71.6075	49.1567	16.8904	435.848	88.731	77.1949	77.1949
8.9816	21.1625	10.4866	14.6157	86.6587	38.7307	15.5223	58.0613	17.0112	232.063	33.6153	43.4025	96.9682	2592.64	2592.64
36.7425	9.31542	14.6146	64.1172	28.8029	27.9576	21.4138	16.3217	256.633	201.862	10.9336	52.1685	108.697	871.433	871.433
39.4181	14.1524	13.603	15.3007	8.87576	177.189	21.8311	13.9853	22.2063	245.601	14.6386	31.0813	169.728	80.897	80.897
17.363	31.5371	14.7276	35.0781	253.856	267.759	25.5351	11.1619	25.6263	20.5247	28.2207	407.15	1026.97	223.177	223.177
26.2293	10.0843	13.4601	150.117	111.14	101.945	68.114	15.472	487.896	237.602	19.8986	88.9413	94.5832	418.519	418.519
23.6613	23.7177	18.2745	17.9479	83.9308	24.7395	68.7937	14.1147	41.7993	29.4995	220.855	38.0103	197.212	788.444	788.444
22.5663	17.212	11.3301	36.528	30.3291	296.822	26.108	39.8462	11.3719	45.8614	20.3962	50.3824	100.294	907.019	907.019
13.089	31.0395	15.1923	33.4081	13.9936	257.195	66.7837	11.184	659.178	52.4161	16.9416	40.476	449.99	235.303	235.303
34.3502	13.4579	33.1823	18.9561	56.0667	45.3922	15.4802	30.5416	42.2181	28.4506	55.0471	37.0714	122.848	807.474	807.474
13.5639	12.1617	25.5096	112.222	71.7725	59.9568	31.063	47.7323	30.3364	232.039	13.666	24.3825	209.038	928.163	928.163
18.2165	11.9645	16.5663	19.2997	129.574	28.8587	77.3268	19.2515	30.2273	28.7336	121.221	287.276	161.059	1317.06	1317.06
11.25	13.2322	34.3162	18.2832	50.2134	22.1191	14.5513	122.372	24.9828	232.063	44.0777	49.7246	234.943	651.815	651.815
13.3926	15.3867	19.3895	14.1395	107.782	126.956	80.1923	15.4873	145.064	46.7435	22.2659	15.6216	117.222	467.776	467.776
17.5967	10.3079	14.2438	23.5842	32.0059	281.888	82.0377	10.0609	26.0683	47.8664	140.657	287.23	63.796	251.342	251.342
18.0506	11.2266	25.4748	195.903	30.9276	208.083	11.2883	29.8092	15.4228	340.704	23.3818	30.9295	2459	19.6114	19.6114
15.1668	11.1417	13.7189	113.883	10.5314	12.9779	116.352	152.529	10.9031	14.2943	168.322	29.0352	234.95	1038.39	1038.39
27.9651	14.3232	23.446	20.1978	91.2733	266.806	12.3991	30.383	82.863	52.3972	228.938	40.1762	226.681	653.588	653.588
15.982	17.9009	15.4974	10.0517	81.9379	103.965	18.4233	195.096	27.7541	41.817	24.0771	230.559	77.9125	249.061	249.061
19.1103	10.8659	21.4335	20.583	16.6194	29.7304	180.028	19.7008	70.5163	27.1023	14.2625	24.0592	56.9125	146.746	146.746
11.6956	12.2103	29.5759	25.4899	90.1027	182.548	62.8687	15.4804	1055.46	28.2486	148.035	29.0103	91.8712	119.039	119.039
22.1707	17.4002	42.7358	51.1454	97.4875	52.742	59.1589	88.7352	311.687	188.504	27.4057	133.829	47.6742	279.441	279.441
14.5123	22.2294	32.1116	23.4159	35.6519	91.1889	12.4051	32.6449	56.7866	162.319	77.5782	131.901	77.1072	431.866	431.866
15.326	11.1357	20.2228	244.717	10.5788	108.041	55.2299	26.1032	34.4724	101.663	13.6936	41.9618	92.6697	47.2211	47.2211
14.1779	13.9819	11.5375	180.459	46.9772	33.0937	12.2259	28.1468	100.079	30.8395	189.791	107.492	57.413	47.7719	47.7719
20.2311	12.2678	34.5161	13.768	11.7439	28.5134	17.1686	93.3124	229.727	76.3607	23.972	30.0534	237.784	985.662	985.662
17.1323	20.8145	19.6941	21.9029	35.7718	17.7013	9.74139	11.7711	52.0195	25.5885	31.0318	182.866	99.481	365.005	365.005
20.3107	19.7508	22.3298	21.0135	38.1188	125.54	25.9105	63.2641	39.7576	227.11	38.707	59.0153	80.5155	1656.92	1656.92
11.5137	9.56765	12.914	180.544	68.9777	147.11	46.9076	129.749	74.9624	22.8537	84.9515	41.4056	387.672	1189.42	1189.42
9.37349	24.3242	8.90734	19.1976	142.573	37.5827	10.4198	18.6855	21.8453	27.1935	11.7806	259.536	88.8044	176.537	176.537
29.2652	19.0471	14.3523	27.1877	41.5632	93.4866	9.29816	27.2444	77.4093	51.5189	27.6058	85.003	1401.79	1237.92	1237.92
20.7757	10.8072	17.5459	163.076	137.382	25.1585	14.1463	8.58531	177.259	200.468	32.5395	57.671	74.0867	290.526	290.526
18.4483	19.6907	22.404	177.853	80.7313	29.01	12.4905	27.0068	35.8479	46.0402	12.0698	64.7127	2864.39	1479.01	1479.01
10.4953	17.8102	9.68319	15.4536	79.2241	33.7481	307.231	90.8187	16.7865	50.9536	103.418	51.582	135.841	276.132	276.132
20.8438	8.00275	11.8886	103.936	80.1451	31.1809	190.936	9.04997	8.44726	42.1894	41.2906	43.4538	34.2278	407.749	407.749
9.74114	17.5758	28.5223	42.7046	9.07223	75.6578	108.084	141.625	20.762	50.4304	147.699	33.3279	1974.12	298.538	298.538
23.8524	76.2079	22.8598	27.641	37.1265	224.687	77.4589	11.0653	190.015	28.4135	20.5582	100.703	735.359	163.157	163.157
14.6434	21.1514	12.2517	9.84841	17.4532	223.448	8.5839	67.5398	20.766	44.3943	43.0096	209.097	142.427	371.241	371.241
14.9435	18.0298	29.1995	13.1938	62.8668	14.4079	127.47	60.3292	172.792	165.111	147.508	50.7243	3147.22	414.198	414.198
16.2349	24.8895	19.6974	13.2704	15.7519	44.4229	11.3445	42.5972	21.5092	47.2628	199.935	250.089	292.595	420.6	420.6
27.6754	40.7284	35.323	17.4721	49.1831	21.2154	147.835	32.2464	57.9062	240.302	29.1231	32.5944	19.9102	391.82	391.82
16.269	19.7121	23.2003	12.414	81.7141	42.2799	117.132	16.378	22.8817	147.483	201.694	44.6276	55.7034	1421.28	1421.28
29.327	15.9225	22.6092	29.3303	9.57675	61.0269	13.9043	152.113	32.6854	590.176	12.1141	50.8011	71.2039	337.698	337.698
25.7388	119.617	16.5788	115.992	178.915	43.3219	22.2158	99.4044	22.1986	49.524	46.5206	32.0885	62.7962	251.162	251.162
13.6299	34.6895	31.2259	12.7609	125.819	32.4176	35.6782	77.2626	19.8909	262.996	27.6099	23.5623	150.841	233.261	233.261
11.4552	10.2593	18.3315	11.15	161.887	170.869	87.3705	145.7	32.8656	18.2696	48.8933	381.278	78.332	294.02	294.02
14.4188	21.3311	11.1483	93.1937	192.076	13.2557	120.193	41.2715	130.591	64.9056	22.7871	21.3915	86.7342	298.073	298.073
18.051	10.5139	56.9686	13.383	293.617	17.2562	22.6824	59.7647	43.8708	170.701	48.9771	452.3	35.4381	290.69	290.69
28.391	12.6739	23.2534	13.0742	16.0175	29.4922	54.3821	12.2877	13.2341	31.3138	16.4374	353.324	386.252	369.95	369.95
31.2155	15.0086	39.9939	16.86	80.108	17.3763	128.951	29.4506	23.5873	497.601	18.5113	41.5694	38.9889	738.667	738.667
71.7733	23.4535	38.7062	66.4705	67.2709	127.525	9.80849	11.0369	39.5258	139.292	122.859	422.104	288.412	2070.23	2070.23
16.7267	10.9828	33.7474	17.6805	53.4178	32.1633	16.4956	74.9308	45.8173	36.2802	9.20509	354.737	90.3403	12.1035	12.1035
17.5385	9.56672	88.2408	27.6748	104.44	37.2655	46.8901	85.6498	22.9347	17.2065	13.3744	60.7559	99.651	139.31	139.31
34.4896	23.899	17.4118	17.6441	11.8573	81.745	122.986	25.0695	27.3947	37.8779	14.0131	234.445	89.3668	210.299	210.299
16.493	15.4939	74.2514	19.0711	99.7738	17.4014	8.20934	256.915	80.9145	202.021	18.6138	59.2481	60.5094	1454	1454
37.668	12.2406	14.2128	119.661	8.65016	48.3967	10.9983	72.514	39.1944	17.2028	103.058	302.592	1000.97	13.155	13.155
14.6865	19.8179	15.2008	140.467	13.6411	31.1906	30.2119	112.807	156.02	37.2421	20.4616	73.4098	83.2482	334.865	334.865
19.3623	19.0992	49.0065	46.5197	172.38	23.6019	131.423	107.198	75.3903	228.85	32.623	39.2625	153.453	181.816	181.816
28.6691	21.292	19.6966	155.656	148.014	23.7633	70.3058	70.1019	281.258	45.2806	62.0862	163.48	563.981	592.285	592.285
24.9349	16.3748	15.3229	13.6493	127.444	63.2333	15.532	10.1936	275.613	190.357	29.5635	35.6675	137.728	473.813	473.813
39.6068	18.5573	33.4539	148.582	58.492	17.4936	26.5106	133.026	19.6917	257.681	18.9389	298.508	48.7382	195.768	195.768
13.9294	52.2047	38.9516	13.2074	115.955	194.972	86.6263	13.6704	51.7109	199.275	161.292	39.7096	380.768	583.085	583.085
7.68921	25.6593	26.354	75.8861	12.8917	22.356	12.9858	63.6108	73.4855	43.2001	11.5036	465.777	95.5095	36.2596	36.2596
11.4449	32.8621	34.8716	14.9862	27.1492	216.476	60.5207	58.4248	23.0079	35.9428	13.3343	40.4557	39.493	152.108	152.108
6.93982	18.7062	31.4133	20.7268	103.116	256.07	78.5322	73.534	273.72	32.1274	13.1067	57.1372	49.726	37.8362	37.8362
15.8816	15.7933	29.4928	16.3337	68.1312	90.4234	6.61158	106.241	15.0297	36.6713	14.4086	116.465	820.979	178.008	178.008
9.64632	34.75	59.2216	29.8349	16.2267	41.1564	26.5242	91.5116	222.237	78.3996	12.2257	145.092	281.495	104.906	104.906
17.2528	26.4417	25.1415	13.0181	182.136	23.3374	21.8657	21.2381	34.9099	72.0621	32.7796	117.296	133.281	23.8495	23.8495
22.6577	8.63782	26.7166	13.9055	35.4043	177.033	48.0197	142.785	13.3335	234.013	9.78092	88.3275	90.0093	1539.74	1539.74
14.337	13.123	14.7761	25.02	13.5287	12.6534	104.932	193.212	158.131	69.6178	10.6911	45.0817	187.177	173.309	173.309
17.0183	89.5404	27.9265	33.3613	103.09	227.73	10.7157	78.6475	21.0365	119.522	23.4862	115.34	104.339	1251.82	1251.82
13.0562	12.3689	93.9434	54.1342	179.626	22	19.5703	418.407	49.8478	24.4847	10.6983	61.3767	60.1942	2159.08	2159.08
21.1934	36.667	69.8732	20.5104	49.412	21.6281	8.3138	114.446	37.2355	38.2305	22.2834	20.5627	93.7909	399.423	399.423
13.5823	14.8938	18.9362	11.7236	98.583	26.2361	123.007	108.155	137.627	29.694	34.3206	18.1958	60.1183	487.008	487.008
26.7506	9.1984	27.536	127.832	52.8929	166.551	290.824	51.9896	39.8037	74.0982	23.3203	11.6604	36.851	908.449	908.449
25.3405	11.1993	15.5409	18.3717	151.116	37.922	96.5441	477.744	74.7311	114.984	189.048	97.2158	297.44	1470.11	1470.11
23.3365	15.9072	97.1637	13.7188	66.5759	21.9641	43.8143	60.4196	28.6458	22.7782	21.461	140.474	36.8872	306.405	306.405
11.3401	13.122	13.4569	15.507	22.2596	289.065	89.8931	61.6039	103.942	31.2921	226.445	43.8963	812.913	160.515	160.515
22.1054	14.0168	20.0319	13.7036	14.846	102.105	126.912	24.6607	153.352	295.144	13.9391	50.1056	1002.76	159.809	159.809
10.8156	39.8772	21.0635	8.94882	294.982	364.478	93.5925	15.5758	28.4271	22.3774	242.562	101.006	147.318	1081.4	1081.4
14.6017	24.1604	17.0999	14.205	136.438	46.5462	11.2537	37.6992	103.26	22.032	271.814	48.5259	96.9821	259.066	259.066
21.0793	13.5008	26.4481	12.317	109.926	27.5236	8.15204	37.524	427.368	109.799	30.397	41.563	140.881	1153.78	1153.78
12.8424	19.6221	17.4522	20.3823	7.10744	43.575	66.8877	12.7916	933.086	29.8975	185.394	103.805	98.6591	1823.69	1823.69
12.4887	11.7647	58.3239	53.0777	110.366	91.2906	66.1869	104.458	23.7805	82.836	37.1865	396.745	294.045	207.306	207.306
15.7017	21.5706	16.9176	11.8185	120.689	21.9913	90.035	188.793	86.7154	316.746	11.1163	90.7543	105.508	325.991	325.991
14.6069	27.1362	29.8603	13.0487	9.31287	294.093	10.2612	32.5245	36.2035	87.9274	16.428	85.8895	145.828	402.408	402.408
136.882	17.1997	76.7155	11.3409	10.8863	101.045	37.5194	12.5935	108.1	263.888	235.836	453.621	168.458	736.917	736.917
15.1328	21.8618	21.1517	11.7104	23.2295	59.4087	13.8712	77.5879	54.7823	21.9599	235.898	43.4101	386.931	321.512	321.512
11.9276	20.7722	16.0821	12.3323	46.6309	15.516	12.748	47.9768	36.9513	380.714	53.2646	287.096	280.163	152.85	152.85
19.3946	14.3892	26.3466	12.4569	15.5427	69.8762	14.7122	24.7129	268.623	65.063	7.28279	390.832	986.839	756.276	756.276
51.5787	10.7261	30.8432	17.1884	14.1055	37.9149	101.017	31.8393	43.2427	261.445	572	314.627	760.243	705.379	705.379
13.4517	13.7071	14.3382	14.7672	5.57988	109.155	91.0501	24.2955	107.101	34.9868	43.2259	342.033	121.698	27.5423	27.5423
12.2772	27.4316	27.2412	119.879	18.5181	71.9254	18.0047	10.3895	64.9736	34.0684	20.3688	63.4026	223.477	64.3768	64.3768
90.8909	24.0902	17.475	8.80988	11.0984	29.5129	109.293	15.0584	32.1826	74.2289	254.189	27.3198	63.7285	288.545	288.545
13.9408	13.6033	32.4356	139.684	69.9495	103.31	80.03	13.9216	25.5415	33.314	15.0455	36.4876	666.293	79.0513	79.0513
14.1997	11.8716	8.29567	63.6244	74.4718	159.59	16.5265	15.7032	404.527	80.6659	30.7367	62.2864	90.1197	95.4753	95.4753
13.712	15.6109	20.0786	115.825	106.616	172.836	75.2944	17.6435	26.529	58.4771	297.94	84.811	296.013	137.481	137.481
13.4734	18.6133	32.3616	138.616	21.9877	273.172	128.539	8.66818	32.4858	73.9588	365.542	362.83	61.36	652.385	652.385
12.9034	17.1642	9.01151	80.9756	38.0416	134.253	133.59	412.762	26.6372	88.0376	256.513	153.009	102.937	699.018	699.018
11.683	9.59259	10.2214	14.0489	124.304	43.977	200.633	20.0834	21.9429	26.0649	39.1901	139.154	93.4808	241.274	241.274
13.2798	74.2428	12.5275	14.2633	144.924	106.551	121.401	47.3119	31.4278	54.1788	38.1389	12.979	96.8708	28.9003	28.9003
10.574	12.7125	26.4043	114.866	15.347	370.925	102.384	28.4526	110.515	65.0227	14.6809	35.5862	147.289	325.594	325.594
13.5047	20.3084	39.7777	18.1123	84.3401	45.4024	9.51912	9.51866	25.739	34.8999	18.9973	72.4053	100.833	316.904	316.904
13.8401	13.3006	17.4051	17.4512	14.0965	145.221	17.2464	20.1542	25.4478	32.7399	193.087	43.0291	462.848	299.248	299.248
10.4594	10.4663	26.9917	29.6864	91.9699	142.306	11.1169	20.9754	692.17	54.7987	205.215	31.0396	2588.1	926.998	926.998
13.4228	14.246	60.0926	26.9695	24.4232	23.6886	21.5019	20.2027	70.1152	26.0693	16.9146	42.1456	118.494	214.299	214.299
10.2095	16.8819	44.0333	96.1751	68.2027	47.5522	16.7978	114.617	11.5827	83.6252	12.0855	42.4448	209.87	165.679	165.679
11.7486	13.6175	41.3761	14.5828	72.8745	30.8439	28.4338	64.7574	27.0267	41.8422	41.8252	274.67	83.344	19.7654	19.7654
17.0931	16.6729	52.1436	10.106	13.9347	152.64	11.8484	90.9105	92.1705	21.377	12.997	537.012	754.424	94.7129	94.7129
8.5	8.06824	23.3217	117.681	15.6051	130.642	14.8433	76.1644	657.458	14.169	265.905	53.7121	76.9219	623.588	623.588
18.4781	14.7013	18.5077	27.7738	116.047	38.702	24.6625	91.781	21.5267	20.8301	13.4035	22.3062	408.645	194.018	194.018
17.1599	21.5992	18.9946	73.4643	68.5014	124.626	12.5325	23.5508	36.5536	31.6908	11.8247	12.1029	60.4616	375.72	375.72
12.7634	26.0207	40.8088	103.323	11.3879	187.651	13.4461	141.664	26.8103	39.4796	17.21	94.7592	1014.93	54.3314	54.3314
14.3808	6.9927	26.7458	143.24	27.253	218.066	8.02606	498.163	45.9257	16.3495	36.5291	45.5297	179.816	709.076	709.076
9.37395	6.62441	58.509	59.1554	14.7162	36.2152	11.4851	74.2496	322.416	21.2674	18.2507	172.811	500.319	363.379	363.379
10.6281	12.6043	14.7115	53.4446	65.2807	16.1298	9.09491	81.7943	27.3569	12.0966	15.0954	17.9992	60.8905	165.64	165.64
10.1779	16.4553	18.4428	10.7486	43.7839	22.7163	49.3476	14.2397	15.9451	34.9321	21.9464	337.543	23.7394	30.8828	30.8828
10.725	11.7482	19.0451	161.037	17.4324	36.3143	43.6881	14.8921	29.9216	21.7331	18.2119	22.0192	63.5862	42.4971	42.4971
9.15821	10.7618	22.7575	71.848	15.1736	27.4006	9.86286	185.866	26.2006	16.9437	223.405	38.8925	57.0776	1605.03	1605.03
10.4602	26.4157	13.1848	14.5187	12.5206	25.3132	38.9075	60.9812	107.982	15.4885	314.989	52.7849	574.197	1458.04	1458.04
12.6842	16.8087	16.7159	17.831	13.427	61.0283	7.45377	321.728	105.966	14.8104	31.2664	82.3763	388.503	34.6485	34.6485
14.0213	14.8866	30.3586	18.9289	96.9424	290.139	44.124	23.0726	43.8541	134.685	24.7015	128.795	410.297	30.2865	30.2865
14.3773	11.4899	25.1574	19.9369	47.5	39.432	66.5645	96.0306	140.912	15.2759	161.461	252.669	126.709	33.3203	33.3203
10.5194	13.5012	52.0543	22.4425	74.3875	75.8048	9.18673	143.344	129.543	40.7768	56.4484	30.8107	61.433	216.205	216.205
11.5178	14.814	81.4594	12.0934	40.3004	106.516	8.80066	68.0508	33.7281	26.7598	9.34474	13.8842	36.1124	44.385	44.385
11.0188	8.50956	34.4077	163.298	17.9613	48.4081	10.1422	490.244	29.6228	37.304	26.0575	73.2194	120.481	564.26	564.26
11.2269	9.84236	52.1398	16.729	12.0467	88.5419	11.6747	60.7516	80.9678	43.1067	181.622	331.354	91.8591	1112.08	1112.08
17.9788	68.677	38.8004	12.7823	36.0402	265.122	10.8152	22.9692	106.728	211.824	7.57948	141.211	526.144	129.865	129.865
9.82212	11.0913	53.3442	10.394	84.3901	31.6162	22.0566	552.861	15.3721	68.0175	9.29899	28.3134	279.858	822.88	822.88
15.0991	44.6984	15.4821	7.94865	214.868	377.689	17.0099	14.6971	26.1788	75.5089	157.839	735.586	288.653	104.338	104.338
8.73517	12.0804	47.7118	160.126	104.824	332.57	102.88	10.4438	47.5361	26.3962	39.5833	46.3879	105.94	49.7593	49.7593
13.2869	45.4966	25.1235	58.507	131.039	70.0695	9.94899	60.2698	85.7579	43.0593	18.6175	98.8986	231.289	329.537	329.537
11.0805	17.1586	75.0533	86.4089	53.2785	15.2331	19.4663	46.2804	40.966	58.4352	44.1767	104.416	265.08	1064.69	1064.69
30.7108	10.1089	49.3773	193.044	150.951	49.7147	18.7035	11.7208	25.7996	42.548	31.6419	205.513	1148.15	299.89	299.89
13.7513	9.44335	27.458	77.9106	76.4827	22.0681	12.2458	28.5278	9.95424	73.6088	167.7	106.586	103.141	135.288	135.288
15.2633	17.048	8.45255	57.6256	125.298	147.408	21.0594	12.5547	19.5828	79.3298	167.952	34.6163	177.569	254.783	254.783
14.2576	10.9206	40.9608	26.6658	21.2904	19.799	73.0781	58.4536	14.5158	103.328	9.74175	82.15	53.7685	250.314	250.314
10.8725	27.7076	47.5759	130.187	95.5811	132.132	75.4498	314.259	390.125	12.4526	253.965	55.3227	885.295	560.101	560.101
12.8017	11.4199	10.5294	29.9261	39.4666	153.731	79.6812	25.5315	17.0466	41.0806	10.3387	362.13	68.5059	41.8253	41.8253
9.27445	45.3122	46.3517	32.8252	64.6518	106.127	8.87165	24.3646	101.243	12.0483	130.193	39.265	67.7299	190.348	190.348
20.0826	26.9568	16.9599	35.2426	18.6376	101.881	48.5812	93.1212	146.913	11.1235	19.5402	32.7613	60.1405	84.5606	84.5606
9.43023	23.3446	73.2665	86.9406	9.06468	37.7662	125.146	101.365	23.4019	35.4055	48.46	29.4861	76.6041	35.7726	35.7726
14.0166	11.0227	27.131	59.2634	36.9719	130.852	83.3999	17.6637	19.9498	43.7955	95.2684	68.972	63.4051	1365.39	1365.39
8.7699	9.11633	45.3724	69.4688	30.5374	16.4352	87.733	121.423	543.293	83.9787	15.0049	808.074	95.9433	199.097	199.097
11.5398	7.47393	13.4962	22.1996	32.3642	19.6387	10.0242	20.0723	42.2108	47.356	31.6481	165.263	73.1035	220.768	220.768
10.0172	13.8562	31.4039	55.0328	62.5656	167.062	13.1201	65.5436	287.562	249.684	36.7666	53.8803	21.0185	554.829	554.829
11.69	9.88721	50.4517	51.7787	62.4839	21.64	64.3015	25.8257	25.3923	16.3731	205.347	68.6688	92.5389	44.0563	44.0563
9.34965	9.45587	26.1602	82.1676	9.00622	46.6211	66.8763	461.986	146.845	41.2336	18.8869	219.992	260.329	161.32	161.32
39.8217	16.991	26.0448	116.251	85.1493	74.1126	17.1051	172.121	61.3438	16.1785	14.3346	43.0042	73.0455	30.9793	30.9793
12.2628	11.8414	20.5136	75.8859	8.50546	30.2292	74.6076	734.722	17.8127	68.0534	22.2281	21.1016	53.3972	109.062	109.062
8.41197	9.96493	64.7006	82.0077	100.825	71.3317	31.892	18.6924	12.3545	68.3971	246.658	76.3367	801.226	27.8142	27.8142
13.9138	13.4763	23.5348	20.0724	10.0397	26.5921	20.3206	55.3942	29.0556	19.8752	11.9733	303.092	84.2656	404.258	404.258
13.9311	10.4786	14.4301	15.6653	104.374	19.8592	37.9843	14.9174	730.93	25.9329	125.641	138.099	62.7507	1289	1289
17.6359	26.064	34.6442	109.754	9.02713	20.9493	84.3369	82.0745	178.586	190.237	9.84416	69.1056	18.3008	78.9295	78.9295
11.9925	12.8485	23.4511	14.7398	109.547	16.9658	19.4848	22.8443	156.136	36.867	134.08	61.3845	57.8656	227.758	227.758
15.9736	13.1773	111.106	34.9348	102.666	135.968	80.0315	475.338	398.24	13.9624	28.2491	73.646	76.7925	962.164	962.164
11.5398	10.8705	22.877	10.59	13.8723	12.0427	13.6759	17.2677	31.3651	75.5085	21.39	142.217	146.049	123.408	123.408
13.5559	21.0063	25.5972	180.494	161.069	19.6201	23.041	35.6486	162.822	23.357	10.8771	38.9686	381.436	443.619	443.619
11.2743	14.4634	12.9261	13.7897	35.5388	38.58	28.7083	55.1429	29.6775	41.6762	158.842	61.8219	232.193	245.973	245.973
9.67888	11.9985	11.4257	10.2448	10.4003	56.5997	7.52952	149.718	25.561	26.2723	16.1536	64.2417	176.263	254.39	254.39
11.3922	21.0023	9.49905	24.6609	45.3892	202.73	9.79205	55.622	14.1152	36.715	14.0164	83.3567	122.97	399.756	399.756
23.3927	22.6403	79.1381	214.568	14.3199	107.606	8.9731	495.898	190.406	32.4275	23.9399	27.2975	462.262	324.041	324.041
9.65626	16.2074	17.6331	10.0973	22.0707	75.6381	94.4592	58.2616	32.3101	13.2215	23.2364	27.5785	118.719	128.13	128.13
42.1653	28.7189	81.5631	140.43	19.1724	27.0687	63.7408	82.0291	15.3957	19.4667	243.733	29.5769	359.519	21.7646	21.7646
12.463	10.2902	17.8504	158.051	56.5034	13.314	97.7225	25.2298	112.254	365.751	272.463	21.6462	83.9363	155	155
16.6725	11.7531	37.2281	9.2315	23.538	117.051	8.26045	21.4757	15.5795	372.454	63.9219	55.2483	421.235	294.596	294.596
17.1568	33.7955	25.3281	89.4018	9.84535	34.7042	48.768	15.0606	25.6446	12.1556	187.114	49.8949	88.2144	768.905	768.905
27.5198	9.49832	20.3557	10.6027	78.5921	30.0217	90.1467	10.7296	22.2057	28.1332	26.052	32.6302	114.215	61.6003	61.6003
11.9943	19.3865	27.461	33.1622	98.6398	20.7218	143.279	124.939	35.6827	24.3688	20.913	42.3443	315.946	312.821	312.821
17.1215	15.3981	33.6676	12.2107	57.5347	13.1952	25.1289	89.5568	25.0604	24.8438	110.049	47.974	101.739	23.76	23.76
8.21793	18.0484	23.332	62.779	75.4794	15.4392	11.7785	12.8217	201.759	20.0058	90.5946	74.9247	666.04	674.689	674.689
8.32936	17.5342	23.6346	72.8087	8.8922	24.6758	14.6526	87.9474	10.7238	60.2916	62.5029	28.9921	598.161	286.426	286.426
10.8981	15.102	15.2146	122.014	102.378	109.764	10.6811	21.2293	13.7083	19.0475	104.84	80.0438	1297.3	107.435	107.435
9.29517	12.5426	58.3078	164.049	73.6248	26.2313	34.6493	28.9125	21.0034	31.0187	14.3403	124.823	37.3819	160.053	160.053
9.52028	54.9958	14.3557	147.18	52.847	41.7514	33.9294	10.8827	25.4255	78.0103	12.2585	220.404	215.454	377.457	377.457
9.94823	14.5699	17.9008	63.2977	84.8413	149.616	15.0708	94.0549	12.5298	200.101	23.661	22.4752	50.9624	877.261	877.261
17.6399	19.0086	34.4923	117.54	102.842	26.8747	8.86209	66.1531	21.7432	52.8431	11.2452	51.9672	104.251	35.1112	35.1112
10.4344	14.6361	12.4549	20.73	68.2025	29.3683	82.0339	26.613	25.8353	69.4741	214.956	31.3781	62.5884	270.703	270.703
14.2971	13.8343	14.0389	17.93	57.9895	14.3378	192.835	11.9856	41.8674	161.23	16.3386	52.2641	147.729	65.3197	65.3197
9.12305	11.8755	19.4878	35.6297	47.2144	34.5508	88.7909	63.0964	8.73776	30.5011	132.803	55.708	1622.86	40.0444	40.0444
15.224	11.8407	10.3326	90.3398	10.4193	23.0427	74.2182	127.364	19.762	46.5661	26.4726	26.1671	354.53	271.61	271.61
7.16107	14.5178	30.0591	20.5455	23.2853	164.618	178.567	24.8287	24.8944	79.8828	22.6053	109.01	64.1515	101.208	101.208
15.7849	14.9728	22.6443	181.523	83.2139	26.6244	44.1905	55.7018	17.0144	88.5739	33.2085	78.1712	57.1461	247.414	247.414
9.56019	8.88523	32.1576	17.4148	9.83614	108.651	8.22385	306.545	21.5707	68.9698	213.768	37.726	183.52	1216.05	1216.05
7.24162	23.9173	8.20055	137.897	8.70051	18.7574	8.02663	134.23	47.8369	383.967	28.9628	90.1952	52.2544	222.47	222.47
15.5631	9.23303	29.8258	31.9163	10.7583	160.745	9.91605	61.0518	34.3455	514.227	111.371	51.0506	113.267	495.491	495.491
12.1642	18.0147	28.8251	20.9066	119.888	23.2287	26.5328	76.2658	18.6849	171.878	247.09	19.6913	89.0466	815.473	815.473
11.6732	12.4529	31.9563	131.678	74.6876	13.9198	71.0191	45.626	34.5387	196.898	10.3991	37.3039	109.156	562.307	562.307
9.76752	14.4462	27.7228	53.1278	12.0105	41.9773	52.8771	11.574	25.1307	61.1721	25.6955	67.0486	124.273	167.806	167.806
11.8323	14.8914	27.5872	15.758	20.5754	17.6727	96.3529	18.2376	356.814	38.4048	200.375	17.539	413.578	223.494	223.494
16.7266	15.2307	15.3878	94.5055	13.5491	69.2403	19.1546	17.9149	21.8298	156.598	19.849	28.9188	239.644	34.2461	34.2461
23.1995	14.753	13.9511	11.691	7.18748	445.294	21.3062	515.484	172.092	367.024	25.219	26.7317	240.318	712.061	712.061
11.6145	14.2886	11.5826	142.037	95.5703	197.611	8.64526	313.496	147.968	15.4953	165.373	35.3416	110.452	32.398	32.398
12.7964	12.6271	33.7002	16.1092	13.0797	26.6302	72.2637	83.4932	79.0646	186.341	259.67	39.9653	64.0759	404.833	404.833
10.2116	10.8146	23.4879	14.9062	126.679	28.9325	36.9861	70.7101	24.3816	12.7447	81.3222	37.1412	73.5967	1040.89	1040.89
9.16143	10.648	15.3723	133.855	9.23652	104.537	14.1089	24.9062	13.6069	29.2913	60.8489	20.3455	392.271	467.135	467.135
14.9086	12.1394	34.3807	44.386	96.5718	278.542	21.7098	29.9167	21.28	41.3927	30.9711	84.9973	182.724	924.609	924.609
12.3608	20.2526	17.9653	12.1099	63.9427	161.813	8.70116	20.9418	408.255	34.1838	308.693	347.779	93.0571	849.864	849.864
12.6629	24.8568	14.2672	12.5077	14.2313	100.829	164.335	12.731	442.857	16.6377	22.4412	20.0195	64.3834	93.3488	93.3488
8.08289	10.1651	18.4959	25.0816	79.0648	151.472	96.863	49.0809	149.917	34.8023	62.8342	114.998	108.461	316.186	316.186
37.0219	9.20372	17.7823	127.131	132.267	36.0634	29.8407	82.5206	164.533	24.2699	31.691	48.8135	47.9889	110.007	110.007
7.8257	12.6067	28.0117	148.39	9.73835	236.008	15.1582	134.396	195.607	30.0315	20.9926	45.3522	137.506	254.889	254.889
17.7905	13.1456	16.48	98.0117	26.4832	154.862	7.51867	32.4819	206.927	31.817	125.914	37.1809	527.224	51.3302	51.3302
11.0393	16.6875	134.089	23.7871	8.81385	12.9029	29.5388	140.748	17.2401	87.4926	130.241	64.549	66.9145	56.9718	56.9718
23.4327	23.2852	25.4249	12.9036	135.166	42.5608	14.1877	138.039	643.436	84.5127	28.8829	27.6663	266.462	329.188	329.188
6.407	14.368	50.4236	15.8857	161.072	134.071	31.4467	19.9122	125.012	22.4383	13.9172	69.6781	434.668	29.3269	29.3269
8.55332	15.5651	36.8453	14.9172	154.111	172.283	14.6366	27.7081	16.6008	21.8716	47.14	158.774	308.2	37.1743	37.1743
11.444	11.5152	18.817	35.092	12.6623	49.121	26.1572	16.6643	79.9255	259.633	26.3321	110.304	615.762	71.8595	71.8595
9.25879	19.8528	11.8518	10.765	192.147	44.094	121.033	17.3447	17.7643	76.2	323.216	91.7014	68.4542	72.5769	72.5769
16.5795	18.3878	34.4041	41.2777	153.066	48.0578	110.58	114.992	45.064	26.9792	235.706	94.9533	380.37	264.495	264.495
14.0436	62.1339	11.8476	9.68481	79.8669	33.5862	76.1105	15.7872	56.5675	32.1041	37.4365	130.283	337.949	23.8098	23.8098
15.2138	25.2012	25.111	17.2671	60.0259	21.8882	71.966	302.401	18.7425	34.824	37.8132	50.2111	68.4455	165.422	165.422
13.3587	19.4458	19.7908	8.74121	87.733	28.2688	55.2304	274.124	28.242	62.0437	12.8496	210.995	251.248	759.091	759.091
11.4387	20.723	27.5279	133.021	7.57572	34.2037	13.1056	40.7253	146.923	247.075	22.089	148.059	82.31	463.928	463.928
21.8786	18.4244	81.0991	106.012	7.25067	16.9124	44.1655	17.8854	131.157	22.4828	17.4848	83.9376	277.938	345.243	345.243
11.3699	200.223	43.2051	13.8584	96.1747	283.038	46.3137	20.4625	168.527	43.0589	12.1641	37.5308	207.838	18.1205	18.1205
14.15	23.2677	19.4395	146.086	16.0918	151.204	75.1415	8.47632	473.414	272.889	20.063	403.46	319.17	153.069	153.069
9.41332	17.0638	40.6872	137.933	9.13636	161.24	40.5725	84.0202	71.9433	59.8688	26.3386	481.205	75.2462	1215.7	1215.7
19.6859	9.15072	98.3928	14.6212	7.8132	205.405	306.671	87.7717	217.042	29.9397	12.3845	52.0804	85.5111	1707.19	1707.19
18.424	12.3949	31.1471	117.441	13.5286	145.184	124.282	62.5181	16.2094	56.7667	22.9571	76.2151	434.795	1587.92	1587.92
15.1743	21.2934	57.9812	59.3039	54.6459	214.226	358.054	34.8589	46.9796	39.2882	25.4551	51.5135	58.6426	214.151	214.151
18.6986	21.6757	10.6052	15.0332	10.2206	26.8566	46.2847	23.6415	21.0011	49.9016	15.88	524.254	1004.14	28.5494	28.5494
15.9731	19.0307	76.8205	40.8434	5.8416	270.861	129.566	12.5623	164.737	57.6775	11.9981	36.8745	225.99	1018.83	1018.83
11.0716	16.6019	40.9957	9.82066	8.65145	27.6882	25.3293	12.8784	11.6103	166.811	13.1106	38.0761	151.196	164.431	164.431
22.4237	15.7914	7.92872	93.1688	22.5209	129.231	129.158	16.4394	28.2663	353.287	59.5727	163.47	154.81	45.3851	45.3851
16.9121	10.1257	23.9641	17.8009	10.1712	88.647	15.1916	22.095	90.2104	213.789	30.3701	188.679	78.4806	924.244	924.244
15.1501	22.1014	32.9391	78.1927	20.9946	147.969	124.687	365.041	38.2769	333.315	13.9169	71.1836	58.2911	475.489	475.489
8.1092	12.3782	22.0072	10.2215	10.942	69.9355	9.61456	7.86566	15.9265	54.584	12.0052	313.925	115.715	142.832	142.832
8.35355	13.0638	28.0494	96.7566	6.97394	240.107	12.8277	16.8146	14.1533	143.283	15.4152	43.0106	182.455	807.288	807.288
8.54021	29.4983	33.4152	51.3778	10.7596	38.0058	99.5251	13.5163	14.3147	55.6449	40.0849	421.988	118.269	86.0679	86.0679
20.5875	42.842	59.8214	10.8974	15.8497	47.8112	23.0325	34.9863	110.773	47.189	37.3379	53.427	269.283	191.638	191.638
15.2575	43.8083	33.1307	12.4822	80.0994	131.88	83.8795	153.868	179.876	23.8885	12.3289	462.974	430.486	180.371	180.371
11.367	14.1775	56.2313	17.646	62.3013	279.656	112.737	66.9595	23.6753	174.102	41.3817	305.717	64.8792	33.0932	33.0932
8.52733	22.352	22.8184	12.6424	343.237	19.8397	118.976	90.1895	11.4218	52.6286	210.883	64.9476	54.3473	305.454	305.454
8.3137	14.1402	29.3726	17.7643	73.5186	20.9462	161.541	35.2382	20.4963	37.9176	58.3106	73.9392	47.0703	479.361	479.361
12.324	13.6224	14.4724	120.978	97.9016	34.6504	145.659	9.62151	129.878	38.2243	18.9929	50.0036	114.844	1053.18	1053.18
15.6788	18.447	10.3864	127.887	78.8335	31.59	102.973	148.133	16	102.367	213.05	37.9216	824.539	137.363	137.363
9.37289	15.9146	50.6097	18.6796	42.692	72.8772	89.7984	24.9428	125.206	60.5868	23.7386	650.955	57.2012	210.341	210.341
12.2458	17.6034	14.7861	94.0404	70.2786	23.9992	84.3208	16.9844	101.221	15.1609	273.033	82.4403	118.705	431.185	431.185
13.0672	63.1705	56.8708	11.6406	89.795	20.8666	79.9712	33.0575	22.767	15.2326	33.2068	296.627	76.6167	249.114	249.114
14.6652	20.7522	48.4637	25.4822	105.49	18.1083	77.0025	9.12085	24.3313	49.8545	24.7213	44.9223	97.2107	18.8905	18.8905
38.4673	29.5603	21.3912	70.7126	78.9101	84.4833	17.9335	11.6215	296.764	18.286	68.3347	98.1898	104.895	827.538	827.538
11.0932	8.0984	49.3405	71.0779	8.54412	26.1121	109.033	376.479	177.001	193.623	21.6748	54.1339	81.1008	1074.02	1074.02
17.1812	20.4931	14.4202	44.7086	67.1271	132.687	10.0138	100.819	148.243	81.616	250.573	88.7288	24.1109	12.2495	12.2495
8.89824	34.6583	13.7322	21.9083	83.5497	32.5673	120.531	23.4325	82.9335	24.8331	24.3915	145.055	230.028	679.745	679.745
11.0543	18.7398	18.2135	140.915	12.3109	56.5961	48.1831	14.3971	29.6109	283.665	28.595	45.8546	93.6991	683.112	683.112
22.26	21.356	85.4505	10.0511	10.3366	70.6032	82.2051	20.4931	61.6241	33.3001	251.065	79.1645	250.703	299.264	299.264
18.0068	8.10241	126.151	33.9212	22.8533	21.909	76.2956	166.517	65.7319	69.422	24.1895	85.2861	56.2381	270.707	270.707
13.428	13.7938	69.0446	127.007	28.942	52.1331	52.8717	21.1814	163.347	14.3344	13.452	20.2854	164.851	45.2076	45.2076
29.6737	19.1478	13.6662	19.7261	12.3219	12.5744	130.364	25.2559	15.5542	20.6974	127.86	50.6906	118.138	239.421	239.421
22.5515	18.2799	30.7335	159.367	33.7746	38.5692	115.788	15.3015	299.343	152.247	67.6914	12.7541	79.649	338.179	338.179
10.9735	21.0679	21.7066	29.5457	19.9044	201.402	11.8279	24.8613	15.4177	33.3715	20.1698	13.7555	11.5964	73.6013	73.6013
11.2362	15.5826	39.0234	49.596	8.50242	22.9766	71.3315	87.9757	696.316	58.7467	35.3449	257.46	82.3793	159.534	159.534
17.3452	27.1641	25.225	124.668	75.0194	173.758	30.0139	133.023	23.4563	22.7357	17.6575	132.451	270.025	1132.06	1132.06
18.9742	11.6128	107.144	110.576	18.0577	295.493	15.7768	12.1912	25.8916	73.0178	35.4408	96.7835	14.7164	37.6013	37.6013
19.9488	16.0131	18.359	350.682	14.8816	248.9	7.74827	16.885	24.3795	24.243	10.0307	16.9979	68.4591	42.0662	42.0662
11.6387	28.5939	77.4977	143.778	46.5215	133.815	8.46872	15.4728	242.362	24.4423	221.082	17.7397	551.28	131.402	131.402
16.4137	24.3438	15.3772	21.7155	27.2797	150.591	147.164	123.547	15.2911	151.332	10.523	24.1044	128.927	574.014	574.014
11.6637	19.9365	16.1452	107.076	25.248	72.2438	138.894	23.4266	70.912	30.7633	32.2338	74.8872	42.4181	25.453	25.453
14.1216	14.5058	27.2253	329.52	113.683	90.2085	195.331	50.6951	42.2444	297.849	10.9865	52.8088	90.6341	1004.44	1004.44
9.87681	12.5665	61.6448	41.1399	7.65019	132.166	12.943	28.5462	23.7296	371.264	29.0417	232.946	365.407	43.1404	43.1404
11.2649	15.4298	31.034	18.2806	10.5754	131.898	68.8308	16.0711	152.035	36.975	11.6177	82.8849	121.026	1497.58	1497.58
23.454	14.1218	47.8005	21.318	130.349	16.6078	19.4779	108.744	39.8363	47.9634	29.8977	106.764	115.169	51.223	51.223
11.3801	19.1063	20.6378	72.5111	13.0964	142.005	73.507	20.9891	34.0436	24.4781	22.7941	36.1447	907.302	39.1521	39.1521
14.1396	15.9841	20.2987	22.1659	13.7881	147.024	10.7512	336.136	17.4862	38.6013	56.0793	102.155	170.681	385.959	385.959
12.643	11.2238	15.1198	19.2902	67.5793	106.469	12.225	33.0828	18.1282	326.568	198.907	31.4964	63.9204	292.56	292.56
10.701	14.6503	41.9051	11.0515	58.3977	121.464	79.0786	117.855	16.2803	36.0056	392.137	73.9454	537.253	194.637	194.637
10.7825	14.3709	48.1368	19.7078	15.1432	109.97	8.3143	95.8861	22.9755	148.119	116.962	144.835	83.8839	1077.83	1077.83
11.815	34.4241	23.6322	113.073	79.7642	175.143	8.11233	64.01	137.851	24.7062	17.5132	86.9755	273.643	300.275	300.275
14.6662	16.2534	21.2995	10.6702	34.8297	129.087	74.2388	33.5638	33.4704	33.4219	13.405	40.7343	858.854	42.0482	42.0482
17.4898	15.7334	15.6378	15.1637	124.165	228.396	85.6452	123.428	35.3713	39.2576	134.513	298.517	80.0388	458.801	458.801
11.0119	11.9712	27.2206	10.6351	102.337	231.952	17.7213	68.5392	17.5147	226.206	11.6131	10.8932	51.9177	1073.15	1073.15
10.7415	17.8847	30.0951	106.579	28.6842	33.1193	165.002	30.8465	34.1226	63.5147	38.8074	42.4605	1055.71	239.456	239.456
16.2543	31.5295	24.7909	12.5487	36.8308	53.4501	101.499	171.463	41.9907	348.982	216.507	281.237	57.7075	1113.8	1113.8
13.0985	12.2383	36.4823	91.0765	21.0181	210.883	60.4571	70.2884	27.8759	88.0354	35.8744	19.385	173.399	393.538	393.538
21.9943	27.0472	18.3041	22.6606	14.1397	304.885	10.6671	17.6263	67.8715	13.7312	356.37	15.2932	1266.97	397.122	397.122
14.2591	16.1317	26.5353	12.8326	37.0981	24.0054	14.0837	35.7841	29.3872	29.9381	99.3551	52.3303	66.222	350.209	350.209
14.3914	20.0643	23.9393	10.7873	17.9299	16.7328	106.282	14.8663	201.015	20.0877	163.872	76.1455	79.9636	46.3198	46.3198
13.1785	14.2573	9.92523	20.4515	60.507	13.6685	198.505	249.09	48.8534	38.729	250.109	40.2433	232.648	747.073	747.073
19.9427	30.288	18.2937	44.7109	79.3347	16.1919	10.9954	60.8402	27.3818	32.8887	165.327	52.1408	143.932	271.554	271.554
13.6738	12.2204	15.392	9.20699	130.106	138.441	20.4974	69.3119	29.6743	10.6338	29.7202	76.5245	53.4934	719.237	719.237
18.8183	23.2844	19.1076	9.1635	11.1918	120.937	112.142	148.414	31.992	36.6648	169.83	19.4714	326.731	179.707	179.707
24.7148	26.2931	16.5811	21.5463	87.9434	131.842	118.545	34.265	50.0042	23.447	192.745	13.801	384.643	1412.03	1412.03
14.0099	23.707	26.0468	163.578	9.20496	196.725	10.7267	135.977	63.4684	19.5149	345.995	43.9228	27.109	471.974	471.974
21.1316	8.73746	11.9627	130.676	8.48579	17.3802	26.3923	22.3842	115.887	188.285	379.331	103.384	74.261	767.348	767.348
9.12093	15.9749	22.3516	17.2823	11.8113	29.4861	326.128	27.5036	25.7452	32.162	27.8842	39.9656	77.2538	418.446	418.446
17.5087	13.8282	11.079	17.1714	60.198	46.3377	8.51474	18.9892	22.3011	29.0706	14.0532	40.9842	207.367	406.471	406.471
14.9886	26.2772	15.5799	97.796	9.16035	116.498	82.1231	9.97508	385.35	261.018	127.836	51.9341	107.616	36.4947	36.4947
12.4351	11.772	104.249	129.3	80.3509	21.9911	14.4787	25.251	10.9673	67.8859	173.15	60.6013	400.355	970.78	970.78
14.0363	16.1401	113.531	81.5457	11.0841	100.885	20.3038	31.3244	19.7448	16.7962	25.432	44.3155	536.211	39.0705	39.0705
16.0857	15.3521	11.6952	124.482	115.326	28.9832	23.0655	11.7822	645.754	29.1489	238.534	446.064	35.9047	989.188	989.188
15.1234	8.30224	11.2732	11.8191	45.2285	228.065	72.4302	19.0957	178.544	17.6811	228.982	370.665	225.74	297.207	297.207
8.15352	16.4238	24.9784	67.034	10.0807	33.566	37.6991	14.3434	412.035	46.6701	182.56	20.6858	237.832	32.9448	32.9448
8.01377	11.6858	8.84263	212.415	46.2	139.715	65.2194	75.522	127.942	45.3599	250.767	74.5676	311.459	263.187	263.187
10.2767	15.9464	14.5502	242.291	129.848	172.295	7.93666	388.271	157.279	69.9678	215.023	13.8951	170.839	213.383	213.383
20.1936	20.7493	60.7419	92.302	10.8813	937.976	9.87034	245.019	25.5287	44.8887	47.084	129.382	23.6983	79.7099	79.7099
11.8175	15.334	14.8884	13.144	12.3069	392.907	9.62736	91.4857	313.843	20.277	58	60.8292	2226.86	675.629	675.629
14.2444	12.7927	31.5872	134.467	10.2987	34.1324	76.8996	16.105	25.3387	43.8879	24.7002	15.5355	71.6142	246.565	246.565
11.2333	20.7207	22.0866	13.5039	9.55508	15.1851	9.77417	48.4689	161.858	43.8188	169.175	73.4262	302.325	226.346	226.346
14.8812	13.2456	16.1799	139.421	15.0688	47.544	10.9099	73.7257	233.575	36.1424	19.6693	47.7014	106.754	335.177	335.177
11.2684	12.4303	13.8467	205.963	124.359	152.422	280.818	16.0996	17.834	189.111	292.235	79.801	84.0205	285.882	285.882
10.0753	19.4544	12.0787	202.053	62.1388	256.342	108.018	31.1054	318.112	17.4381	22.792	95.1013	303.107	105.415	105.415
13.6314	18.7153	20.2852	230.423	74.2673	121.57	74.3436	74.1148	381.943	58.4856	13.3531	85.0792	654.266	68.3696	68.3696
12.4963	10.0896	72.0237	91.9972	81.6219	10.7039	10	16.0556	66.95	128.96	30.597	27.9638	109.281	728.517	728.517
11.4772	10.6202	18.3888	26.0153	16.0665	34.4261	61.9419	177.821	19.49	160.229	17.2461	96.9073	187.631	88.5107	88.5107
14.9602	15.2826	11.1047	72.8001	99.4422	161.517	24.326	72.1414	24.4791	32.4671	10.543	80.9585	891.773	44.6092	44.6092
10.27	18.5903	4.98456	148.699	13.4834	280.268	63.8102	34.6436	192.369	195.238	25.983	56.5657	132.588	52.5485	52.5485
13.131	18.705	12.1455	49.6171	8.88896	153.275	39.3633	7.47654	121.761	395.231	21.4376	33.7853	100.46	1034.93	1034.93
10.9759	17.5504	21.8309	14.1138	52.2037	263.218	162.348	15.7491	62.7835	19.591	23.0391	50.4032	626.405	48.6184	48.6184
14.4509	17.8298	14.1276	29.6585	77.8916	39.4686	13.5508	146.036	30.0691	27.0909	198.87	97.3659	145.114	272.581	272.581
11.2033	24.784	14.9685	14.5691	82.9186	34.9762	61.8712	22.4267	33.6384	103.502	27.5841	43.5655	453.606	68.7025	68.7025
9.76253	19.2714	10.1424	11.4539	15.0313	101.318	116.707	79.6561	132.521	50.9312	23.0868	48.6046	85.9035	212.345	212.345
12.6014	11.836	18.1852	14.3873	9.92175	149.354	19.8749	290.086	235.063	36.8949	31.3451	105.425	361.686	1072.12	1072.12
14.583	15.551	35.9646	81.3286	97.8037	30.9701	12.5904	7.52121	85.9292	89.487	56.0232	106.337	62.5376	138.001	138.001
10.5882	29.1092	12.594	13.0293	25.5379	138.842	97.2194	68.8278	24.1729	50.3861	45.8634	50.7971	277.205	275.806	275.806
12.9058	17.7154	10.5272	152.417	13.1286	279.277	112.322	7.41131	76.7371	70.3521	209.238	36.8524	1018.36	425.341	425.341
6.01331	12.7023	26.8225	24.1053	13.5631	182.578	37.8143	14.5211	39.4357	33.712	16.2298	149.373	69.6402	386.087	386.087
12.8317	28.8638	38.3326	22.4604	16.7927	18.6592	32.5824	25.9783	161.275	26.9166	28.9853	21.6922	180.1	259.831	259.831
8.27574	25.7093	12.7657	25.4897	73.5929	73.6051	35.9132	17.7961	190.641	59.9942	22.4793	9.4129	15.9151	288.003	288.003
15.3911	21.3405	12.58	22.3544	130.647	238.128	16.4575	79.9342	55.2242	17.0888	11.1323	80.0829	33.099	735.691	735.691
20.0477	34.5736	73.9809	119.379	160.622	141.333	21.4549	98.8537	186.481	36.6482	11.9512	50.6673	63.2477	208.133	208.133
11.2688	111.939	15.2851	131.708	21.4572	199.045	50.1636	8.67268	461.522	14.6565	8.51525	40.1925	819.462	178.242	178.242
18.4649	22.6037	19.35	11.5921	58.7987	213.848	81.7684	22.7305	41.9157	126.171	16.7825	153.926	124.832	88.3282	88.3282
11.3752	16.8859	103.334	99.1808	12.3151	119.758	28.1961	61.8817	15.0473	45.7859	289.33	33.3343	35.2232	786.386	786.386
12.4022	19.427	57.4857	15.3429	17.6213	24.9184	98.4123	17.7679	122.068	40.4534	352.78	520.289	50.5117	137.254	137.254
18.0618	16.2708	15.0664	44.4681	31.9153	50.2369	11.5872	20.2647	153.999	17.3188	32.632	55.9774	61.3073	32.739	32.739
9.23081	29.6657	10.3458	15.849	162.323	50.7954	108.588	6.91553	29.2883	20.4478	43.5512	54.9805	64.7486	130.886	130.886
12.5919	19.6718	11.9184	20.6582	16.8216	28.8942	107.041	56.6067	309.477	72.2904	209.869	60.142	78.6785	732.925	732.925
14.4711	23.5639	26.0466	9.55562	100.14	33.6812	75.1173	9.00175	75.842	55.5136	194.657	101.476	192.54	243.803	243.803
13.0781	7.99643	20.2579	15.6123	13.2578	178.048	80.6413	13.2004	392.179	279.959	44.8724	25.1838	52.2539	265.692	265.692
16.3208	10.1674	47.9417	137.904	16.9252	11.0051	101.384	12.0182	42.5903	144.876	47.1026	20.3439	419.57	1310.25	1310.25
9.14656	10.7893	24.2357	17.9859	106.793	193.512	114.473	38.067	17.0307	37.6173	18.2307	13.3677	90.8571	1172.87	1172.87
13.5237	19.5473	19.5637	86.2854	63.0099	24.6624	89.4853	13.0629	18.3853	188.493	243.02	57.0548	48.7357	708.054	708.054
40.0792	17.4042	9.72668	10.131	18.9924	143.023	89.0847	34.7891	43.2172	22.2097	221.892	724.708	20.998	232.383	232.383
32.8824	11.6334	36.0423	11.5175	11.0361	78.2231	76.2106	21.9925	143.954	143.635	23.0846	153.74	522.118	147.298	147.298
12.7737	13.4085	17.6998	120.733	101.329	22.7559	53.7003	59.3705	28.0933	52.2319	19.9871	69.0429	62.6796	141.031	141.031
10.5442	10.526	13.7785	17.796	11.1442	35.6506	49.7106	214.088	70.2662	189.924	15.3476	71.8951	33.3259	194.074	194.074
12.6668	20.5984	28.5164	15.238	19.399	33.7347	42.0756	50.034	14.4705	14.265	23.446	34.2678	318.311	1082.05	1082.05
13.9437	16.5233	34.9137	18.6113	9.43123	47.4546	113.668	49.3004	239.324	16.0777	19.6114	28.9937	47.7011	896.108	896.108
16.6118	9.79441	11.2444	14.101	23.2492	46.9503	110.897	17.5457	75.3619	37.7077	9.2809	96.5006	56.2362	82.5332	82.5332
13.5455	22.8569	32.7089	9.54926	8.97644	39.2954	130.311	17.8332	57.9388	12.9109	12.9317	379.075	119.271	340.543	340.543
11.0834	12.165	9.30266	14.0681	7.365	47.2058	130.851	74.8381	87.2458	23.1959	16.3378	26.6135	42.1549	367.482	367.482
8.60713	18.0069	16.3765	12.4208	13.9973	37.0373	73.8312	11.9847	37.9088	17.9825	311.862	55.4678	110.85	274.805	274.805
8.50317	34.0163	47.5615	12.1822	11.4477	302.574	8.95803	49.5736	125.616	41.157	174.717	40.602	45.3122	165.736	165.736
7.71103	13.9047	31.1241	27.8593	185.855	38.2735	83.2505	22.5064	33.1008	231.524	273.154	60.798	14.9815	492.035	492.035
11.6182	31.1138	19.5475	16.6339	15.2653	67.1697	40.6525	13.7574	52.4817	31.0821	10.8803	50.4984	85.6442	229.733	229.733
8.0441	13.0016	19.117	6.78759	10.0115	19.6391	95.9002	207.876	121.152	37.3551	24.7885	18.5353	33.9256	439.448	439.448
10.6666	14.4044	51.0397	28.804	115.616	265.124	96.586	155.312	45.1536	262.414	287.082	16.9689	1047.17	196.315	196.315
8.52793	17.3006	38.57	30.2415	86.7423	188.754	62.7892	13.7325	93.0947	50.7488	11.7685	17.9752	99.2475	321.36	321.36
8.12686	11.3951	71.7713	15.7488	12.5168	10.7269	106.215	30.4435	38.2121	24.3087	15.5474	46.2394	62.3789	956.491	956.491
8.60981	14.6828	23.1635	13.7263	75.5151	15.8741	112.244	161.799	859.768	29.4504	73.1701	80.1843	114.168	46.5932	46.5932
11.4512	17.0273	23.8746	126.724	87.3245	12.1272	7.93372	23.1855	55.2078	67.7013	20.0431	574.386	85.6376	515.862	515.862
9.81963	24.7583	15.1557	18.1533	83.0747	107.333	28.5916	78.2034	117.909	193.881	48.4245	64.2094	91.0752	532.154	532.154
22.0014	22.247	15.556	15.6888	24.9609	23.5462	71.6577	95.5286	18.5557	234.965	27.0362	239.372	79.8925	306.09	306.09
9.10542	18.9003	42.6771	11.8143	90.081	23.7979	48.5618	650.338	802.473	22.7553	124.861	413.045	47.9151	300.486	300.486
10.3983	26.4837	44.4378	12.5739	12.2266	54.2461	9.43529	63.1459	26.7439	53.6034	20.1285	26.5641	34.5194	208.653	208.653
9.73793	10.3639	24.1566	19.4427	199.74	67.5604	222.677	157.935	881.435	59.4792	26.8977	53.7012	95.9215	614.015	614.015
13.8763	24.0976	30.4748	19.1515	8.56107	125.14	9.97325	357.2	20.4488	42.5782	219.732	356.7	392.798	158.502	158.502
16.7534	12.6086	23.9652	13.5769	86.6518	206.057	25.9997	14.4767	17.7862	27.4961	168.39	22.7418	574.917	154.419	154.419
7.34637	43.6756	15.2642	258.5	19.9986	250.839	77.2482	88.9246	10.5385	161.863	12.0818	12.9376	59.4251	1596.41	1596.41
24.7455	42.7088	30.3369	17.8358	6.81545	210.156	16.6037	53.179	38.4243	23.9943	15.5824	48.9375	268.149	150.401	150.401
9.26169	11.9083	29.0932	12.196	20.0564	37.5197	15.3022	23.7606	22.0264	63.6529	75.6943	67.5332	828.836	302.694	302.694
11.1893	23.0485	14.8263	14.5289	55.0127	371.784	15.3923	119.264	38.4965	249.956	17.9582	125.578	497.543	46.0367	46.0367
20.8261	7.65877	19.6806	7.5938	11.3401	82.588	8.57675	112.128	646.016	56.556	30.3923	457.276	727.318	473.422	473.422
11.3526	7.70348	24.7313	138.401	35.9116	66.3037	10.8264	124.802	22.0884	25.6449	13.4075	581.514	77.9909	13.8754	13.8754
12.9726	18.4115	38.1307	15.6944	82.7469	316.748	118.149	18.2315	70.6349	192.209	262.738	13.6851	76.173	28.8357	28.8357
10.9178	11.7711	11.9033	17.8548	8.53952	88.2709	111.725	23.1612	55.6587	195.183	12.9848	441.99	54.2558	227.794	227.794
7.69884	15.2449	7.68952	17.0872	13.0162	114.91	46.8356	16.5844	44.2888	386.267	18.3875	378.975	75.0118	368.524	368.524
9.95983	7.94591	14.1401	16.8078	7.74145	78.5	42.8583	17.0212	107.964	532.781	137.676	24.4251	126.882	110.93	110.93
8.56015	20.9463	12.6659	12.3409	7.88861	14.4448	10.5945	100.467	108.711	359.179	74.5939	513.836	61.1454	64.7341	64.7341
9.59506	9.33509	14.024	114.971	74.3077	18.698	88.9654	23.9662	533.937	73.7358	14.6779	24.0077	73.8329	566.346	566.346
12.2986	9.38683	10.2925	192.946	106.076	189.074	24.9121	157.832	12.7928	372.037	25.2072	60.4033	899.922	66.8844	66.8844
11.679	9.67962	24.9718	7.31742	46.2024	196.543	14.1455	36.1918	103.506	49.8132	143.812	249.976	56.9921	385.592	385.592
12.971	23.1508	26.1782	90.7207	24.5499	13.1885	16.7898	19.1184	117.545	68.5932	328.34	25.5246	78.9209	74.7809	74.7809
9.44346	9.64	27.1855	54.1053	136.783	106.204	14.7023	15.6097	24.824	67.9357	45.3229	98.8092	54.0894	424.902	424.902
8.66734	17.2111	22.6891	97.9896	15.4724	186.515	74.5671	59.7175	152.266	203.02	15.1719	90.7707	117.263	510.032	510.032
11.894	9.45769	20.951	9.59321	141.577	53.2519	162.232	17.9775	29.7971	20.2831	160.124	474.3	56.9459	456.814	456.814
13.0652	20.0117	27.8559	14.3644	46.1698	11.6389	61.8577	12.677	119.539	40.2189	123.351	18.8339	140.91	480.969	480.969
14.8367	18.3928	29.8733	17.654	67.1809	85.1133	77.4966	78.1035	30.897	15.0972	26.8773	274.194	283.869	80.1367	80.1367
9.82686	12.1797	15.2626	12.442	18.206	123.309	126.879	28.2144	50.2566	69.0057	46.655	33.54	302.052	58.2656	58.2656
14.8019	11.8436	21.5787	13.5664	27.7324	27.4536	74.0338	13.0133	35.3634	52.7608	16.2905	421.144	546.159	696.14	696.14
9.55788	11.9301	60.952	111.856	22.7925	82.4594	150.826	10.8262	142.183	20.0125	44.6549	23.2831	57.0954	56.3653	56.3653
14.3937	12.8555	50.1602	25.2973	68.9013	50.5796	44.0151	53.6417	81.0544	284.521	21.9657	42.5771	49.4723	1144.4	1144.4
11.9972	26.6761	14.2725	11.2472	16.8313	191.459	44.7117	19.5541	97.0436	28.4071	14.634	286.805	144.436	303.477	303.477
9.91785	12.7025	30.2456	18.3839	71.6909	143.955	62.316	19.3459	13.5412	127.533	352.71	86.7949	42.65	397.398	397.398
11.4783	11.8144	18.9824	14.6539	11.9037	22.4512	94.718	87.093	64.2955	211.938	18.4078	31.3181	166.551	33.5741	33.5741
11.3327	60.4019	20.1482	78.2394	19.0052	94.7661	120.515	116.495	28.2336	78.7043	175.838	249.155	1665.26	84.0795	84.0795
15.3007	15.9363	21.2824	43.5357	8.29128	35.9715	105.28	18.4481	705.728	291.534	20.9809	574.976	135.395	36.721	36.721
49.207	12.051	28.1707	83.077	105.889	16.7819	91.6908	19.6849	13.0689	53.2561	14.9223	238.092	415.713	332.973	332.973
7.42719	12.0168	29.7738	105.399	295.203	23.6241	11.8987	10.8073	83.8745	106.326	20.3385	22.8114	1115.17	27.7124	27.7124
9.86015	69.172	32.1391	15.6555	234.037	181.036	295.802	53.2949	45.7056	81.9279	27.1076	74.3738	623.923	1425.39	1425.39
8.19	17.3402	12.3624	18.6103	99.434	91.6434	14.3298	46.5014	35.6764	77.8367	218.792	242.767	77.9437	767.031	767.031
4.98955	11.8265	22.755	10.9007	8.11671	157.57	15.0824	127.252	19.1732	21.8073	13.3399	63.3095	32.3333	660.208	660.208
8.60402	18.5204	12.2421	118.432	23.1331	161.439	22.8647	96.181	35.0658	18.9838	11.1693	38.1064	192.491	180.83	180.83
53.6319	8.00866	23.5773	10.1842	115.444	131.793	13.3434	81.4336	29.911	33.7369	21.1805	318.087	1005.54	28.9435	28.9435
5.01342	17.9896	24.3747	97.1715	33.2245	158.8	49.3808	22.69	163.121	131.015	16.7191	20.1933	156.231	111.058	111.058
17.0438	20.3349	54.2783	30.5008	29.8396	203.591	217.489	907.529	11.3099	50.0205	16.1358	54.0924	110.453	202.207	202.207
8.22674	12.9317	16.0046	62.1909	15.7049	86.2716	113.777	20.5878	30.9808	24.5376	26.0883	99.0169	28.0329	28.7923	28.7923
6.6337	78.4113	7.28616	22.5128	95.536	176.694	72.4439	112.95	159.88	170.61	29.1217	16.701	529.001	43.4858	43.4858
14.0301	9.10838	32.5205	19.4598	73.5007	253.447	19.4957	25.6399	142.37	72.5181	59.1563	140.585	186.996	135.282	135.282
14.3335	22.2823	28.0797	46.5394	11.2361	254.473	146.726	11.5946	25.483	56.6579	9.27926	19.6816	31.2821	397.795	397.795
9.58836	32.9609	120.488	63.8707	137.737	13.5118	16.2772	35.8573	485.417	74.3608	30.3035	297.159	36.2653	1969.17	1969.17
10.4408	12.675	25.4573	33.2338	14.5295	17.9419	58.9054	25.7153	46.7074	25.8365	9.09811	21.6805	69.4501	904.714	904.714
8.44712	12.0144	26.5191	23.4798	27.5231	201.895	136.099	108.78	33.3434	104.234	136.044	77.3953	54.2986	89.0698	89.0698
12.7405	39.6331	25.6539	146.664	9.91623	9.13295	80.0221	103.613	28.8597	225.65	43.5764	25.6679	333.925	36.0625	36.0625
14.7619	12.5509	39.4926	28.3631	12.3528	18.2452	64.0433	19.6784	44.3977	55.2883	35.5358	26.9466	216.21	155.058	155.058
15.1723	18.3391	33.6291	16.0474	12.5918	115.299	87.1827	33.4466	25.528	39.0042	254.995	23.6101	49.9718	24.7652	24.7652
12.7277	17.8876	26.7438	191.524	69.7099	74.5715	96.9561	236.311	17.6438	65.9783	42.3962	19.2288	89.0985	252.248	252.248
15.246	15.3348	21.7627	31.5974	49.1345	67.632	60.9297	53.8795	588.293	27.0481	23.9509	29.3587	64.4019	203.081	203.081
9.8604	27.4024	17.3089	21.3971	135.929	191.472	117.381	211.112	28.3657	229.391	18.903	60.931	272.382	892.781	892.781
13.3169	11.3792	19.7076	24.0208	16.2235	63.8429	93.8067	36.4022	12.4415	50.1871	207.058	336.227	85.8354	796.299	796.299
40.3319	7.36056	34.9157	30.8068	155.52	26.2955	42.892	126.843	44.3294	73.8951	33.5576	67.9149	92.3132	886.161	886.161
14.7684	17.4184	71.9747	21.6271	12.725	188.361	66.6442	28.1063	111.793	59.7105	17.1732	49.8423	84.4892	542.833	542.833
16.3708	54.7391	25.3255	37.4148	10.4926	25.7901	8.90959	29.2047	23.8231	42.4178	150.804	19.3307	72.9875	160.614	160.614
13.2501	11.0116	77.9251	27.0768	87.7828	26.1324	16.2099	603.845	14.6894	55.9472	299.886	24.0023	18.2261	523.114	523.114
12.243	19.1588	10.8546	21.5505	46.9032	16.7703	167.786	10.2283	505.436	43.8158	209.563	56.8367	261.403	825.596	825.596
8.7404	19.5581	26.5111	127.215	12.7759	19.1741	11.9555	38.5964	135.951	17.5474	165.66	36.1572	158.973	295.592	295.592
21.4553	14.8894	20.7136	181.468	121.989	17.5463	67.5737	111.011	75.0517	107.62	301.057	75.4412	107.567	8.738	8.738
14.7321	13.0439	19.2031	40.7433	10.8683	188.994	186.441	85.5239	98.2954	55.6446	45.1794	261.864	71.2132	39.1992	39.1992
9.49048	39.5506	7.17072	135.293	54.4067	62.6604	103.987	13.8212	352.718	34.6534	33.8995	86.6453	88.2215	253.557	253.557
11.1752	23.3951	51.0254	10.0263	60.9222	80.1703	9.60253	10.9016	24.6535	141.491	16.6805	88.4276	73.7418	211.36	211.36
11.3746	104.518	81.7414	103.377	11.4602	16.0285	17.4053	77.9888	62.3373	12.9821	13.7891	63.874	83.4113	827.675	827.675
8.15856	11.0567	42.6123	112.432	20.1282	17.6603	27.4756	117.578	99.5781	59.5298	13.895	38.9611	101.105	229.039	229.039
9.55704	11.7112	11.604	24.1012	14.2718	196.635	161.878	54.2391	38.893	36.5505	25.163	42.9122	291.933	318.051	318.051
11.2839	7.84166	10.9475	7.51603	115.746	21.5262	15.1373	65.5186	24.4875	54.4077	195.264	60.4867	227.979	85.4942	85.4942
10.5144	15.7592	20.2967	66.9273	16.6585	65.7162	87.5105	12.8347	145.065	61.2542	54	50.6356	70.5515	420.958	420.958
13.7955	12.6616	33.9869	147.179	17.9065	242.398	16.6641	165.755	48.2031	132.215	64.4554	237.68	51.848	48.9301	48.9301
13.8041	14.6312	20.254	13.7016	22.3534	21.7311	12.8065	435.734	24.6475	61.4165	27.1729	296.971	144.027	899.281	899.281
9.25923	23.1612	13.1351	9.10942	58.4482	52.3314	99.6551	20.8558	121.064	81.4517	16.8471	18.4366	54.1781	63.9683	63.9683
11.5494	19.4794	43.4889	78.9246	106.027	15.3549	12.984	54.6782	30.6246	35.9731	17.957	79.2013	67.053	585.479	585.479
12.8825	21.0393	108.572	36.3686	95.6275	23.6567	8.78528	268.44	924.796	34.3856	44.3996	98.4232	177.549	508.264	508.264
17.4363	23.7496	19.4166	28.8131	7.95761	66.9835	12.1699	23.0997	22.684	19.5885	180.139	57.5317	93.1261	103.52	103.52
13.418	13.3073	12.4608	116.065	14.7328	231.737	13.9812	46.3481	23.0229	31.3726	269.754	403.372	149.62	49.7359	49.7359
12.6779	15.1159	40.918	123.682	11.3846	99.1491	17.662	29.6725	21.7955	49.8305	23.6343	28.1593	55.5983	888.8	888.8
7.65712	16.3699	22.3413	11.685	81.2756	8.11905	90.6934	8.19034	49.2105	321.837	188.619	31.1985	204.207	42.5364	42.5364
7.69764	12.5559	24.8412	13.9055	25.2803	8.15399	77.0366	9.69979	323.512	59.6851	225.681	15.2967	58.148	1157.34	1157.34
11.5965	13.7629	22.5528	9.83549	94.6297	17.346	13.5074	74.116	18.6988	23.6251	11.3919	366.858	37.8383	308.395	308.395
28.0194	23.1925	427.682	26.2784	13.4075	22.5795	11.0123	51.1371	181.575	34.5064	232.757	408.81	126.291	34.5903	34.5903
12.2219	26.3718	28.3844	98.5048	56.305	260.044	49.5789	26.9801	586.192	64.18	43.3678	40.358	247.739	421.613	421.613
14.6461	16.2688	45.3601	122.25	77.5216	104.98	185.988	183.492	17.5063	119.718	23.7408	50.79	109.555	35.5764	35.5764
60.5005	11.0817	27.0784	35.6353	21.3783	164.64	12.8389	81.6215	34.9916	35.6316	20.0209	201.265	341.1	70.3737	70.3737
10.4635	32.0666	31.2108	16.1624	183.475	181.231	14.4404	68.0278	399.525	15.4591	364.974	382.803	98.6669	224.652	224.652
13.7864	17.1796	98.8469	8.67826	10.7667	141.458	17.7269	33.9722	34.0612	46.1198	31.4258	184.435	284.778	923.959	923.959
14.8306	22.4547	20.2166	16.7559	187.367	49.2047	81.731	25.1461	39.1359	21.3661	24.3418	418.733	93.4779	45.3206	45.3206
12.1245	13.9833	16.2698	11.5353	10.0749	348.576	17.5942	179.038	63.6115	43.8751	131.015	59.6061	24.7959	64.4543	64.4543
11.984	15.979	26.5701	104.204	42.8471	274.981	106.812	179.607	187.015	40.2672	57.9629	46.1329	94.0863	21.1378	21.1378
10.6284	11.416	17.0891	213.231	14.4752	230.995	29.661	19.5276	195.995	35.8585	16.9823	360.772	81.8215	35.9973	35.9973
8.12525	31.311	44.0743	165.171	22.1906	243.214	90.0021	22.2508	68.3407	36.9632	229.435	206.042	45.6622	174.766	174.766
12.7533	20.7877	16.8743	7.88844	12.3347	165.886	19.2976	122.622	36.4277	149.377	15.4425	93.3526	257.647	867.768	867.768
12.6028	26.0134	14.0942	122.996	9.05352	24.6346	17.0567	104.102	19.1138	205.092	209.327	27.6283	40.4805	748.234	748.234
16.593	16.7407	36.2087	304.605	9.8227	497.157	51.7553	37.5393	46.263	269.665	160.074	68.0232	836.7	572.579	572.579
11.5209	17.3484	31.1332	241.894	14.0198	21.015	20.0591	28.7061	63.0588	48.8191	70.4501	16.3507	161.967	1199.83	1199.83
10.2491	11.0984	11.7875	69.3318	120.326	77.0681	30.3437	10.9771	36.4524	16.8416	59.041	100.378	923.975	994.114	994.114
17.5394	13.9387	24.6206	252.173	270.472	255.098	15.9879	9.54614	17.448	31.6512	45.3103	109.355	35.6436	165.101	165.101
8.54946	10.3031	16.301	18.1698	68.3918	36.4437	103.164	11.3378	54.7865	18.1308	53.6636	21.1769	82.6558	910.008	910.008
14.4734	18.6004	33.5134	118.754	58.5658	327.76	142.863	208.769	21.6537	28.1195	344.148	346.249	44.8697	271.693	271.693
12.3715	32.651	25.49	10.177	104.472	256.57	101.888	52.5083	34.4296	49.984	20.9991	86.6454	419.916	72.2019	72.2019
14.7965	18.8016	27.8391	8.84957	49.0027	184.825	62.6659	13.3357	199.243	66.8413	16.6205	744.155	214.178	107.075	107.075
16.1498	16.9206	17.3363	18.4842	75.5938	37.6876	56.0005	10.8193	18.4756	42.6565	27.2172	386.04	69.7298	749.364	749.364
10.5947	11.1365	41.2371	14.5345	114.722	76.7608	353.367	13.8622	201.536	12.2032	279.862	51.151	34.8636	1025.75	1025.75
12.4599	44.2872	20.2384	127.585	72.088	15.4705	21.1314	36.3498	66.9149	57.9024	31.0482	44.2597	99.0744	1100.02	1100.02
12.3916	13.2529	35.3057	57.8119	53.6791	241.279	85.4873	14.6774	176.437	33.7629	15.6008	50.4936	498.541	166.66	166.66
10.643	12.5789	41.1116	117.577	81.6292	247.092	117.286	89.7088	166.672	238.816	37.9959	66.3802	112.899	138.972	138.972
12.8033	8.247	18.1629	104.994	17.9167	234.436	137.746	125.694	50.2689	21.464	25.1636	169.835	205.636	517.849	517.849
10.7142	17.4533	41.9253	18.319	15.5146	26.7369	42.3037	20.3374	32.3889	82.0257	26.6192	38.398	87.506	1020.32	1020.32
23.3661	14.7848	23.9762	12.6952	68.7403	36.8276	11.8446	24.3355	42.2433	58.1169	18.8473	33.4475	225.381	493.407	493.407
10.5407	17.2115	19.146	9.09712	263.951	50.3026	97.6902	174.036	33.6568	41.8599	106.642	76.4264	1560.81	203.734	203.734
15.3209	13.0194	13.5642	16.4026	10.6824	181.084	7.78558	17.5923	60.6437	14.6988	29.6154	73.3982	162.119	1110.39	1110.39
14.3684	16.761	16.8171	10.9097	24.7552	11.9051	159.158	15.8581	37.7976	87.4807	26.0555	77.5787	71.3574	720.568	720.568
14.0244	21.2314	23.9925	84.2353	45.2911	135.008	180.73	37.6958	721.897	36.2706	12.6382	71.9927	1061.58	213.022	213.022
16.9598	25.9837	88.7021	16.74	28.4557	237.167	12.9412	78.933	18.5472	22.0339	14.0467	75.233	110.263	958.26	958.26
9.69101	21.6679	25.3318	12.5116	292.051	43.5526	85.353	98.0758	12.1751	148.423	39.182	32.1515	27.7831	416.829	416.829
14.3368	7.17999	14.9462	56.9114	222.448	167.666	118.947	29.2414	33.682	40.5073	27.6618	453.727	473.509	319.289	319.289
18.4085	7.51797	18.4035	31.3682	11.5575	97.7765	36.6989	54.4738	12.4846	112.456	46.2208	21.816	53.3384	173.022	173.022
12.0005	23.4413	26.2451	185.284	22.9598	219.715	77.6143	72.4657	10.5646	66.9528	11.684	116.896	304.621	425.414	425.414
11.2396	10.2474	16.0513	13.3221	14.4998	131.652	82.2544	16.9655	229.888	75.5569	26.1326	72.3899	537.845	363.706	363.706
19.0735	11.4418	11.9074	70.4684	14.6699	33.4835	12.8128	56.9953	192.985	24.6885	31.1271	36.5906	94.1081	547.762	547.762
10.5221	12.4965	25.5495	177.822	20.2377	149.658	19.502	15.9705	608.127	239.75	249.816	68.4491	324.523	504.141	504.141
13.9959	18.3467	16.0519	36.7534	15.7235	12.5947	123.373	29.7938	35.1332	39.2964	232.963	496.389	192.057	183.589	183.589
12.1668	13.4253	8.38767	25.2083	8.72084	70.4904	27.9158	11.8849	25.8338	46.5012	23.9759	151.538	98.8678	991.36	991.36
13.2801	22.4883	28.7674	23.6963	8.91818	327.111	124.954	12.4132	16.9627	235.627	13.4768	206.083	45.5863	650.309	650.309
11.6297	9.27087	20.379	78.2029	37.7939	169.782	67.832	136.659	87.4843	22.7038	38.4042	13.553	53.4981	184.395	184.395
13.0739	12.6627	25.7978	35.5726	12.3612	228.184	185.116	25.1732	232.958	150.136	264.694	35.2421	167.788	972.45	972.45
13.3271	7.22208	123.457	89.7279	140.244	22.58	82.3862	86.5208	484.157	60.7222	146.827	42.9151	106.207	269.429	269.429
8.09757	11.8048	6.7195	26.4297	75.1577	37.3469	28.804	36.3932	48.8628	357.163	121.998	49.0861	19.0357	965.262	965.262
9.65303	9.75694	33.3611	18.8882	42.1841	145.055	12.4339	12.7906	224.184	302.867	19.6955	34.9005	159.733	291.468	291.468
10.6962	10.7014	71.0204	27.3928	80.6291	43.4127	9.0056	20.362	12.7059	177.121	43.2647	193.555	269.933	53.068	53.068
14.3515	13.1249	5.83454	57.867	83.7603	237.889	15.4075	712.664	64.327	37.1908	110.129	122.162	48.6123	774.695	774.695
7.59035	14.3598	12.2789	22.6711	11.4751	66.2932	216.427	117.63	320.992	22.6745	190.881	49.2252	67.7173	207.412	207.412
14.2505	18.6215	11.9368	87.1728	12.4068	43.9808	103.955	271.173	32.4359	43.4803	196.043	92.4089	350.394	427.252	427.252
12.4101	20.7412	26.0814	20.3507	108.646	771.572	95.2232	252.375	278.19	52.0044	154.759	80.7419	354.82	730.356	730.356
8.25103	37.508	35.9922	46.0509	7.90707	10.9334	106.046	14.5007	22.8067	34.0232	233.589	261.085	720.34	246.542	246.542
10.336	11.6413	19.0569	13.9347	9.20997	17.1654	100.858	17.8672	454.498	166.392	47.8364	81.9209	47.6852	238.104	238.104
11.2486	12.5411	62.2465	187.053	8.81254	41.119	69.6288	24.6519	94.3954	106.077	24.7545	81.8633	75.8479	629.716	629.716
8.78908	10.9248	32.5388	14.9555	10.3959	167.749	121.974	65.5965	96.8075	39.1478	167.628	102.418	282.754	24.5611	24.5611
14.1798	22.1864	15.5713	15.5941	16.753	342.457	152.56	81.7108	20.297	28.3467	257.778	58.6853	98.5034	33.0105	33.0105
9.98706	16.5401	6.6383	29.8674	10.0952	40.8991	94.0332	65.5075	153.807	59.0578	14.2775	703.232	75.3165	737.213	737.213
8.28016	14.9737	20.9327	44.5958	115.645	15.1847	96.2994	142.167	37.6023	66.8606	22.9938	54.6998	100.085	657.587	657.587
11.1283	14.9766	24.5926	15.5211	50.4459	131.387	111.989	128.646	21.4684	15.0052	253.103	49.8899	65.0673	877.664	877.664
13.9035	13.035	92.703	27.0396	104.122	153.325	24.3025	245.43	15.47	176.991	827.252	250.025	252.321	522.1	522.1
12.9568	14.6977	6.84638	22.4865	12.2103	228.123	100.294	61.8911	25.5433	35.0959	13.8826	423.097	95.3083	163.967	163.967
11.4928	14.282	20.8751	17.6128	50.488	73.919	124.826	265.2	207.976	71.9871	181.768	38.3597	329.685	247.435	247.435
14.1314	13.3097	29.7552	19.2765	29.9283	17.0059	49.2165	303.058	19.208	303.479	41.9319	16.3792	62.6096	32.6123	32.6123
13.2314	29.7957	13.1672	56.2568	110.669	210.405	32.5817	38.2149	15.2376	41.8412	149.934	34.0655	357.823	313.195	313.195
13.4483	9.67728	25.1515	8.21363	85.0753	11.8234	46.4773	108.2	22.5048	271.929	224.586	25.8644	489.307	222.666	222.666
9.29217	21.4532	24.2921	76.6079	95.8971	15.8244	163.455	17.7654	92.1519	48.7047	24.0536	13.1448	134.915	144.791	144.791
15.0789	12.4376	15.4702	101.922	40.1701	43.8757	597.162	142.439	46.2381	149.28	65.5996	25.7316	84.6806	523.192	523.192
13.8601	9.34504	35.4342	12.3148	10.5489	21.9232	200.67	14.1183	108.9	23.4171	230.202	314.931	206.946	316.613	316.613
16.087	13.4519	19.6066	24.8454	10.991	40.4118	140.185	18.6968	48.3427	250.099	158.549	47.6396	904.82	1194.04	1194.04
8.64469	18.595	11.5173	41.2444	102.235	27.4198	16.4632	14.5284	30.0796	408.641	145.603	319.958	543.683	50.2039	50.2039
10.1501	15.1116	13.4199	65.7173	21.6958	11.257	72.4196	10.5145	68.945	20.964	111.519	15.3867	98.8892	37.3776	37.3776
8.68429	12.4963	36.5256	9.9751	38.494	11.1059	92.2981	28.8283	21.4295	56.2265	39.0785	60.4003	48.5474	455.603	455.603
17.6185	11.5826	11.8004	11.3717	12.84	14.4671	19.1307	318.561	88.4037	24.3269	29.9952	20.6125	22.2059	36.2511	36.2511
10.5938	18.2572	40.8444	14.1879	9.48318	115.402	78.5776	175.132	24.14	43.2701	239.564	29.0931	52.5278	118.913	118.913
8.0893	12.3801	27.715	27.3783	136.269	111.455	57.3868	464.966	18.9132	71.7953	38.2547	35.6444	80.1404	88.357	88.357
12.4665	15.4871	30.7888	18.338	74.3172	110.446	21.4538	13.577	17.382	20.2453	188.147	18.4814	292.327	42.7022	42.7022
8.61292	11.9903	20.7055	11.2933	131.163	22.8724	78.1292	81.646	35.4839	22.452	24.7087	23.3328	162.709	477.64	477.64
15.4792	17.5196	29.35	13.7827	37.9633	199.88	11.2463	33.0864	34.2833	79.7562	11.4026	65.2585	252.973	667.358	667.358
12.8877	29.1096	18.2284	142.088	124.737	133.826	11.0449	160.603	51.8497	17.4727	18.0187	88.8817	76.0429	250.931	250.931
13.5344	11.2721	22.4608	171.312	7.60796	24.2737	75.1241	251.504	101.316	403.807	238.647	47.7026	310.682	43.5492	43.5492
8.32572	7.55169	27.5963	28.4849	70.7701	25.8298	48.8321	16.8508	67.7837	43.348	123.572	21.9264	105.385	182.5	182.5
13.5161	11.373	17.7795	174.369	8.73337	69.434	162.908	14.3678	49.1178	28.2261	12.4151	319.112	66.5716	36.1936	36.1936
14.5263	17.6692	21.9341	43.7199	116.448	84.195	63.7875	357.426	51.6661	50.3589	16.3378	562.95	575.78	267.214	267.214
10.8111	10.5556	25.7098	13.0653	571.641	217.185	32.0637	22.9694	13.0628	47.75	20.0279	24.7693	99.0644	942.818	942.818
8.22676	12.5026	36.1189	23.3861	88.0045	291.518	63.7015	45.2596	71.2903	123.499	39.3302	293.615	79.538	238.331	238.331
22.4935	12.1301	30.0836	126.602	14.934	40.4919	47.5618	87.2781	92.5714	48.178	238.275	213.211	165.161	25.2325	25.2325
15.4434	12.5547	34.6301	137.729	56.7183	181.745	10.4232	13.1557	25.2288	80.361	7.83354	56.9095	30.682	43.8267	43.8267
14.611	12.7289	19.4525	13.3771	10.3952	28.3429	20.8869	131.177	53.3605	230.591	20.5953	108.407	149.254	44.4406	44.4406
10.3698	10.3711	31.4878	135.027	23.4765	28.6566	70.199	43.6406	28.4371	29.4102	20.9642	16.8352	32.19	22.0896	22.0896
9.41688	13.9901	24.2036	12.2358	16.3092	38.8738	23.3162	53.1474	11.9589	51.3882	14.5697	22.4364	188.401	96.8525	96.8525
17.7818	20.24	32.5743	25.1798	28.5101	108.42	28.6934	124.882	30.673	56.6411	108.754	564.345	54.3149	899.243	899.243
14.4957	15.3945	31.6447	70.972	12.69	23.7964	40.5734	8.68865	41.1834	258.457	49.9407	15.6523	41.3948	63.6115	63.6115
19.1572	8.61129	22.9863	180.62	18.9372	100.296	15.2107	116.009	29.6396	52.0432	244.586	26.4292	600.082	267.728	267.728
9.63921	12.6066	22.2753	162.494	115.791	280.539	10.7918	21.4118	13.1588	118.6	37.675	202.598	94.1042	557.007	557.007
20.0677	7.38343	41.2173	11.7271	62.8767	506.98	13.7352	34.3906	41.4303	41.8741	22.5671	84.5654	167.252	50.1679	50.1679
23.2227	10.3572	25.369	139.464	22.9305	29.8166	14.3747	424.877	33.0738	32.1158	159.437	15.8757	107.458	302.343	302.343
9.84979	8.80871	46.4031	26.6814	16.6255	47.8479	70.0678	111.31	18.61	206.025	52.9838	49.7674	755.589	291.037	291.037
10.7354	15.1683	14.1054	137.565	7.64299	21.9771	20.8166	83.848	674.089	263.93	292.799	27.1974	70.9983	169.364	169.364
11.3284	12.1929	24.4899	107.762	63.8671	158.683	36.9091	304.647	64.8669	196.779	113.45	85.9007	199.17	370.879	370.879
8.92919	20.5406	20.6017	136.395	6.15032	16.9687	61.7832	66.7267	20.2974	67.2237	32.6114	553.842	248.916	271.436	271.436
10.8206	7.28256	8.94475	27.2831	72.9454	33.4119	127.337	97.7459	21.5832	207.007	16.5348	79.9931	167.776	39.7715	39.7715
8.4055	10.8757	12.5251	9.79238	16.5804	536.589	90.358	28.129	136.419	236.693	600.696	185.035	164.869	1262.65	1262.65
13.386	11.9827	49.9282	73.5837	40.7095	69.919	55.5428	85.3472	47.1157	47.745	16.4014	112.305	135.996	825.057	825.057
15.9569	11.886	50.0983	13.5762	87.4928	53.3223	9.38991	289.32	123.931	32.2536	482.707	29.9348	52.3569	864.031	864.031
8.14144	10.5965	38.1996	9.46546	12.3023	236.103	14.2046	147.708	43.5757	57.0168	452.489	183.784	206.255	18.8304	18.8304
9.3234	13.1276	27.7688	340.117	73.4817	22.1515	88.5194	92.8214	12.9213	339.09	19.6813	34.8476	1112.81	203.919	203.919
13.1418	9.807	16.9362	9.39578	11.108	41.7103	9.69892	19.3888	156.448	12.4708	243.791	17.4292	843.987	43.957	43.957
9.5251	9.50742	59.7544	13.124	161.484	325.707	93.6402	18.6589	13.9286	28.3272	11.4735	30.3381	126.751	41.2727	41.2727
9.26821	8.83333	11.8811	73.8319	74.8744	23.332	11.5652	14.2234	15.267	43.1991	28.9738	59.7902	165.592	365.18	365.18
12.9498	10.8308	53.1041	9.35526	14.718	24.9224	82.8412	9.31041	69.1168	22.1266	44.2172	110.881	46.7182	721.457	721.457
9.27168	9.7387	20.3253	7.36402	12.3	17.9016	19.6563	14.1537	21.2666	12.682	22.2726	84.9982	85.9069	31.0895	31.0895
11.5419	13.9215	80.2736	15.0671	16.8729	20.395	13.0387	198.166	22.0882	30.123	336.806	440.487	496.08	393.49	393.49
6.9727	14.3311	20.7181	21.9133	15.8836	31.0555	16.455	42.5497	157.534	39.8914	15.5801	36.715	347.325	1348.09	1348.09
8.94062	14.2594	22.0323	33.0046	63.1973	20.0752	61.1203	29.5814	58.1485	25.5293	94.3916	31.9417	88.5986	472.31	472.31
10.6953	11.3801	35.4034	27.5773	84.4622	117.741	15.9002	91.0833	160.039	14.5459	423.429	159.281	113.546	115.741	115.741
10.1692	22.4077	44.515	12.6495	62.0321	73.1978	35.6396	193.883	24.3456	48.0652	22.7923	376.381	132.672	50.6115	50.6115
10.9474	23.839	14.102	85.702	18.9203	125.145	101.646	8.49687	31.8769	37.6038	40.8194	28.1431	484.635	1627.69	1627.69
9.86352	14.206	51.0557	82.0352	15.5816	128.797	16.6501	22.374	217.42	37.7307	37.0099	409.044	97.1075	656.741	656.741
14.6365	11.0105	30.063	100.061	141.882	47.7578	7.13354	80.0525	22.4512	43.8805	12.2467	73.412	354.115	19.6579	19.6579
11.3396	12.807	15.4763	14.9184	14.3383	77.401	17.2731	13.8364	829.134	17.3379	13.6241	63.784	157.819	701.686	701.686
11.4002	14.2952	26.3758	62.632	14.8312	261.548	36.8821	264.446	30.3442	26.7667	15.3809	174.909	455.499	573.972	573.972
11.7079	10.0051	20.0861	26.1559	11.046	13.9275	19.3342	152.238	16.7072	30.8665	191.394	98.723	88.5357	181.643	181.643
10.5721	16.1829	110.534	100.159	8.56786	105.858	95.177	23.2513	148.384	17.5809	13.2723	28.3256	31.8224	28.8373	28.8373
13.0924	8.55619	28.3482	11.7373	80.8367	10.6812	84.6932	152.17	24.1968	76.498	64.5672	81.3241	51.2688	46.4429	46.4429
7.29733	9.68797	17.3741	33.4888	12.3221	20.2353	10.2036	236.487	152.241	25.7894	11.469	44.5168	1117.23	26.0541	26.0541
12.0011	13.2067	32.7778	39.5356	132.527	15.0427	114.012	57.6907	65.9271	143.161	193.197	129.348	92.7121	722.697	722.697
8.47671	14.0867	73.6714	138.811	22.8673	37.7089	93.3519	333.443	141.67	21.4892	142.156	52.8387	580.177	61.3376	61.3376
8.49146	17.7858	21.2396	159.789	18.3152	99.0016	214.091	9.87419	37.4189	150.505	178.366	99.6009	88.0266	317.644	317.644
11.3384	12.469	15.2389	106.123	11.3821	65.0437	11.1863	85.7306	164.066	75.495	31.7974	173.826	88.4682	339.415	339.415
12.3679	12.0372	37.3539	42.5323	9.96868	169.84	377.177	10.376	91.4966	67.1751	23.6163	18.6219	192.504	2077.52	2077.52
6.57637	21.2369	42.1964	40.6564	11.289	187.089	24.1106	253.919	45.1537	743.515	26.4371	87.6297	118.262	478.455	478.455
9.50523	13.4461	27.5034	12.8487	19.0345	62.6482	21.3744	217.95	57.3728	19.841	382.985	15.6047	83.7807	316.907	316.907
12.2836	14.7934	23.1459	53.4329	21.3002	42.0129	12.4094	291.996	104.664	217.423	173.909	370.509	218.906	390.542	390.542
21.5781	11.8269	122.929	12.7445	13.969	178.779	15.1149	21.4033	101.818	17.746	49.5214	19.0338	571.198	1067.28	1067.28
16.6437	6.24206	27.2858	186.9	9.30488	9.78191	14.872	277.482	779.329	74.302	37.0159	24.4224	95.1451	784.858	784.858
13.858	11.8598	25.2896	31.0103	13.4309	142.028	16.5181	191.602	206.768	69.3026	226.244	167.968	51.4215	18.3149	18.3149
8.02424	14.4139	39.6709	159.895	343.587	14.6242	11.9598	15.8459	110.402	1841.26	30.5272	31.4773	82.9836	23.6096	23.6096
7.22338	13.0596	38.4805	12.6188	9.41832	179.801	26.2664	39.9007	36.0857	31.6541	307.95	55.2505	87.641	502.827	502.827
12.2879	12.9727	136.415	26.411	10.5965	34.5194	14.4301	17.6797	188.834	52.4222	21.0266	90.5952	710.791	326.608	326.608
14.7402	13.4853	24.8869	59.9352	20.1865	26.0957	91.9475	144.596	11.1687	52.4354	283.573	86.2235	110.347	1444.66	1444.66
10.2352	8.95016	16.0185	182.54	49.9672	96.7075	42.0306	10.2715	25.6144	49.1203	23.4466	119.284	86.4973	68.8749	68.8749
5.99752	14.1467	17.4498	61.5852	91.4283	9.75273	100.844	30.0123	222.269	307.788	163.331	362.32	554.222	108.428	108.428
7.36727	11.07	23.2717	16.2854	80.6027	15.4344	9.77968	15.254	28.9526	160.444	34.3925	226.338	59.1102	500.307	500.307
13.4001	14.2795	12.7803	16.1058	8.49773	9.15109	13.654	25.4605	108.801	146.411	34.812	360.709	319.331	28.4495	28.4495
11.9861	12.8953	23.1589	13.4502	36.1939	50.8036	66.557	122.814	162.302	126.658	160.431	20.9307	101.321	347.688	347.688
16.7321	14.084	28.8708	76.0649	299.66	87.2334	86.6099	399.782	35.0456	31.9469	266.737	146.219	72.8013	1158.19	1158.19
10.0818	18.2558	17.8044	19.1677	143.255	11.7893	16.1434	156.3	38.0346	65.2503	44.2837	24.3585	131.058	263.96	263.96
15.4174	12.3796	20.4051	135.119	49.8667	7.87803	96.7058	402.632	52.5362	576.928	240.689	195.611	190.119	187.485	187.485
10.2671	23.7649	31.9023	144.72	92.9946	162.582	171.324	66.3381	57.8083	25.1029	231.123	88.3681	44.7072	465.65	465.65
8.33106	9.28635	27.5445	81.1476	185.968	12.3087	85.9533	273.097	21.8995	318.364	39.3444	77.7726	84.7789	16.9461	16.9461
15.2838	12.7212	13.2091	125.545	153.299	146.489	13.7042	62.0451	51.3678	254.684	11.6065	37.5357	93.4158	250.147	250.147
9.48509	14.9714	86.6461	72.4866	12.0375	8.00338	99.93	44.174	22.035	18.8447	326.163	13.4286	107.773	268.596	268.596
8.26683	16.4777	22.5016	54.1591	67.267	11.0668	18.9939	127.435	18.8885	27.6691	36.814	34.8252	108.531	36.701	36.701
15.3671	8.91636	15.7243	12.8308	29.8633	87.5009	97.4516	36.6187	44.0158	22.2116	28.2346	88.1857	133.227	26.6976	26.6976
7.9279	11.6684	64.2572	27.0637	73.6766	79.5864	54.8807	25.3788	27.61	19.5582	12.667	99.1623	17.6438	550.49	550.49
15.7874	9.81306	17.145	22.7595	124.094	17.3632	195.491	27.7867	25.2082	125.16	20.8574	390.133	50.134	1349.92	1349.92
11.1344	15.6689	98.5333	62.8336	71.8837	148.581	16.3467	13.2352	163.537	49.327	20.8961	66.6403	65.6654	989.79	989.79
8.45906	12.2851	33.5172	96.1488	16.0845	61.8834	85.9345	228.624	26.8613	19.8539	20.3236	52.5884	585.104	269.69	269.69
10.3462	10.732	17.7708	10.9891	16.9839	159.435	18.6628	18.8505	107.331	18.0827	158.686	103.016	1298.8	33.2123	33.2123
7.95823	10.0395	21.7117	15.4761	18.8532	76.653	99.122	138.748	45.9957	46.0788	408.706	47.0799	124.247	268.549	268.549
13.2165	16.8143	17.6875	16.9803	86.3843	235.385	10.2957	55.4203	22.8867	247.123	213.948	34.4136	1528.11	10.6509	10.6509
11.2295	13.2108	25.0411	49.7845	58.8231	16.7546	13.9284	864.758	33.6979	195.846	28.3298	37.9107	313.813	291.106	291.106
7.18312	23.5458	28.1647	28.8201	10.1313	16.2326	15.9552	433.461	39.323	105.562	250.668	30.6288	211.154	196.386	196.386
10.0812	14.5306	26.3265	134.349	13.2085	8.92055	278.269	66.9584	22.7315	82.8786	184.324	33.2872	19.6537	200.888	200.888
11.3901	17.468	44.142	17.4635	206.744	28.6375	170.775	20.8407	178.7	57.4474	44.6222	90.3218	159.945	324.206	324.206
12.3531	16.8328	20.008	7.92325	17.6563	26.4407	130.725	16.594	109.238	27.0532	345.983	344.076	69.9631	144.348	144.348
12.9927	10.5666	74.4238	42.1027	107.02	16.2493	12.8447	812.92	87.4305	25.8902	201.476	56.247	98.6016	1663.89	1663.89
12.558	9.80363	25.2785	18.0872	86.3257	224.748	167.783	92.4805	13.0603	282.486	178.528	55.0827	87.2281	155.36	155.36
11.3547	7.27813	34.6316	30.0479	149.581	20.4123	50.3719	37.8573	89.4553	278.299	27.067	56.7825	75.9218	291.547	291.547
7.00738	10.2822	17.4277	10.8599	66.0983	6.72983	134.58	92.9982	257.279	161.515	213.43	129.221	45.2655	744.553	744.553
16.6241	15.0288	24.3377	13.7529	266.433	129.063	123.818	392.912	24.5556	44.5397	96.8633	42.3637	37.5576	668.925	668.925
17.5	28.467	138.083	134.469	132.481	195.338	10.0239	306.656	22.6348	72.7665	14.5371	24.5419	140.676	61.3567	61.3567
18.0478	8.55289	117.553	86.8542	75.8998	173.326	26.0788	16.0287	74.7185	35.0727	41.8814	36.498	777.072	1437.18	1437.18
11.9438	17.863	26.604	95.5318	468.578	6.74722	76.2607	161.039	17.7093	18.1574	20.256	23.4444	101.123	38.0016	38.0016
14.7363	14.5002	20.7814	21.5832	11.9256	22.006	133.38	47.0836	34.9022	62.1224	15.3968	41.9598	454.379	23.8615	23.8615
18.6979	11.6621	17.9589	13.5749	92.5486	65.2124	11.9562	129.549	57.1435	369.51	113.901	30.6495	415.29	619.665	619.665
11.5139	13.3594	10.9041	9.18334	269.592	19.9937	97.354	75.9947	18.8418	41.1104	245.923	31.4144	65.526	711.443	711.443
8.8791	38.9812	24.1669	162.035	68.5032	18.8339	20.4594	52.1309	227.785	26.5913	187.243	51.2568	46.0647	368.459	368.459
9.1222	15.1094	61.606	11.6176	66.3181	12.9085	29.2214	24.0757	47.3885	145.074	32.5608	43.7358	36.8308	591.578	591.578
27.5316	12.9598	25.1298	10.6403	84.6572	31.8337	144.094	37.2211	107.985	15.2273	214.334	29.6211	266.91	340.502	340.502
12.6462	13.3064	22.4035	9.41724	23.2312	13.1824	197.032	27.8442	15.9488	17.77	59.0212	49.4464	75.9825	386.295	386.295
11.3299	31.8729	31.0404	114.048	29.7007	25.9273	149.641	84.4511	60.318	151.76	267.945	31.9652	32.2783	381.463	381.463
17.5472	12.5211	34.8694	15.8008	102.472	20.9782	17.1967	176.07	24.8275	16.5342	236.891	28.7152	230.653	15.6673	15.6673
8.31458	15.7817	19.7714	17.2625	19.4117	15.9373	71.8172	82.8548	328.653	157.346	34.5913	244.149	48.5427	1023.78	1023.78
11.2491	16.2319	21.1534	13.1063	96.7044	9.69527	22.0098	36.3852	111.036	13.0785	14.0155	43.3493	26.8817	281.38	281.38
9.68037	23.923	16.0373	20.485	95.2228	14.8251	264.127	31.126	543.497	37.4743	24.6253	54.6939	137.568	314.644	314.644
8.23993	15.101	12.8474	19.7967	62.3565	22.9926	15.8815	61.0769	248.898	46.1575	12.8744	67.9169	797.979	64.883	64.883
18.2846	10.079	28.8059	29.3697	40.5659	12.0443	18.0731	343.707	229.155	308.389	19.6512	71.7453	516.75	323.054	323.054
10.4818	19.6443	20.1148	26.1718	94.2754	83.5533	15.0492	20.9514	25.4022	9.57161	37.6101	31.0499	175.4	100.675	100.675
12.8533	10.0549	52.7543	15.7595	7.62724	9.52998	157.712	136.885	53.5035	26.9722	223.633	35.2295	308.524	366.469	366.469
7.31159	22.6416	14.0666	19.1599	127.444	42.0934	26.7155	534.721	33.7472	11.3712	33.8341	54.5806	174.369	1323.2	1323.2
17.428	10.6832	113.042	24.1759	108.534	132.11	157.699	14.7205	627.19	10.6448	41.7314	41.6602	54.8274	18.2045	18.2045
8.86893	11.0621	8.90149	176.005	10.8748	143.226	18.2926	10.0046	21.2098	11.5849	59.3084	547.896	68.7205	21.8911	21.8911
20.9044	8.97331	31.397	8.82989	14.2673	12.1341	84.2682	13.4056	14.6069	44.5302	167.175	103.166	1128.27	352.132	352.132
13.0769	14.3132	29.4734	11.959	6.4401	138.079	23.4351	83.9896	34.3428	15.8736	26.2307	39.53	504.1	310.119	310.119
5.96606	15.9137	17.6348	16.6392	9.26429	68.3185	130.37	23.409	131.14	10.1057	11.8638	35.1771	443.55	799.562	799.562
10.1877	15.0692	29.0754	67.0607	77.9221	16.425	13.0713	79.1025	16.246	54.4007	169.797	74.8945	41.2097	18.9461	18.9461
9.55	11.198	40.8523	19.3164	154.249	75.4495	64.1224	13.6747	23.3067	23.3729	242.559	19.1475	632.089	1182.03	1182.03
9.00423	7.8808	23.1732	12.1547	101.798	106.37	110.043	20.093	486.239	22.9905	134.614	37.6061	222.102	54.0593	54.0593
12.0163	12.0766	16.6463	18.6455	8.6029	14.949	29.5486	14.9209	379.372	42.0336	195.16	234.481	315.738	231.639	231.639
10.1631	9.0175	22.8145	21.9842	12.2762	81.6275	37.8612	147.031	142.479	57.3498	101.686	471.013	229.198	229.115	229.115
18.0971	11.6728	20.8725	33.0119	103.209	22.3827	141.008	19.3806	15.905	23.3569	16.9163	17.2562	54.8411	463.777	463.777
10.9565	8.8874	19.5519	8.7937	85.0926	50.1477	17.5278	11.6538	68.0148	62.8943	223.137	415.217	184.072	1926.04	1926.04
12.7038	9.08635	24.6743	8.36635	13.2526	36.5532	35.2514	23.4667	49.4797	58.0513	138.661	76.9678	458.674	30.9722	30.9722
9.47894	10.3555	132.196	44.7581	117.944	86.6702	111.635	136.754	352.604	26.8222	11.7454	66.5546	16.419	78.4857	78.4857
29.7213	26.0617	61.2211	146.962	101.165	90.2261	99.4369	9.13361	54.3961	482.858	18.8689	32.8613	340.955	571.538	571.538
8.94644	7.56287	26.1681	21.1054	70.3333	93.928	61.0771	125.352	601.764	124.712	14.0119	27.5504	2137.43	806.511	806.511
10.035	19.6375	28.1623	9.70335	51.1827	15.7463	99.3009	12.3061	42.3529	13.0061	33.2497	30.9559	108.043	22.307	22.307
11.458	10.212	28.5968	102.017	32.5783	161.307	19.5415	279.964	43.4429	249.66	168.266	55.3596	181.904	1371.75	1371.75
11.3006	13.3017	88.9061	18.3547	67.4602	9.95659	16.8762	312.744	230.118	231.3	12.1546	56.3461	413.811	658.339	658.339
18.2221	16.1439	35.5101	47.8788	92.6734	27.7139	14.6243	139.38	32.8828	57.0277	80.0852	521.176	235.456	18.8276	18.8276
13.0541	10.0549	30.9947	16.338	101.795	18.6739	38.6962	88.4495	32.3305	26.7519	12.5747	32.4589	157.516	135.297	135.297
9.91227	9.29392	14.7227	26.8671	101.597	28.8721	12.2274	71.6972	704.356	185.443	24.1436	21.4435	207.121	359.018	359.018
17.3064	15.4203	27.3928	34.1206	13.0416	219.388	86.9668	61.183	279.564	304.831	117.534	18.6204	662.827	457.239	457.239
13.8486	9.00301	27.8016	93.5617	45.9868	13.7284	105.055	65.8108	16.4857	14.9932	18.0151	87.9896	249.96	151.747	151.747
14.4871	9.23415	208.025	30.0032	18.0761	36.1179	11.4535	30.2984	20.078	209.956	25.256	30.7125	245.606	21.1901	21.1901
9.42335	12.1646	27.719	93.5442	7.93446	117.29	72.187	10.7339	24.5274	168.205	25.0785	51.4374	668.717	229.01	229.01
12.9049	13.6449	21.58	14.4414	8.74097	16.2045	115.957	23.7223	47.438	176.123	31.8376	49.2083	124.851	13.7001	13.7001
12.3407	19.6933	33.4424	25.3766	13.6092	12.5897	195.615	50.9586	32.7836	59.5625	24.9166	113.329	756.455	52.2621	52.2621
10.0622	11.7028	32.8964	25.405	124.722	12.991	18.7586	17.9485	19.2639	33.6451	142.418	256.642	121.256	596.221	596.221
9.22262	9.41682	14.474	95.0774	10.1407	42.9035	200.289	14.9416	481.527	30.7243	22.7434	57.1278	94.3513	229.675	229.675
14.2345	15.1954	107.81	29.1936	56.166	31.1461	23.8283	9.1492	35.4503	50.1228	21.3767	24.897	77.8252	10.7231	10.7231
11.9187	16.4846	18.2313	97.2107	7.69697	65.5339	22.1016	9.4207	263.139	75.1984	105.678	78.7756	110.97	16.7101	16.7101
12.731	7.74806	39.171	8.13533	17.4873	95.7176	45.9677	9.21885	412.686	30.4807	33.2697	47.0216	453.713	621.472	621.472
8.1298	12.7579	53.4525	24.3219	137.632	23.1465	89.8387	49.7869	110.244	44.8972	215.3	43.2136	749.584	225.695	225.695
13.0281	11.1033	21.151	12.5826	72.4702	47.7596	40.9817	12.6575	18.3274	245.134	337.943	50.0871	124.016	183.568	183.568
9.98043	23.6293	34.2781	18.0358	107.074	58.0764	178.54	35.2913	25.7023	39.6076	19.4703	26.6117	324.526	699.68	699.68
10.6253	13.8867	58.1096	72.9986	89.2911	18.164	30.9592	11.1561	15.8695	44.3963	145.984	40.1038	76.8289	471.884	471.884
14.5202	10.1233	15.0202	87.9331	49.353	35.6439	9.1801	17.1272	23.0045	88.8275	13.5219	37.1566	80.2173	465.518	465.518
9.42182	13.4934	28.9741	17.1205	49.2299	141.507	12	11.7342	18.9905	91.0279	202.221	45.3573	701.244	222.853	222.853
11.0601	9.82591	15.8405	37.7595	23.3258	11.424	30.2558	29.7247	419.687	28.799	211.791	86.346	132.735	76.2991	76.2991
6.74849	11.5192	152.28	16.8388	13.1941	12.761	146.117	557.717	41.5103	83.5731	87.9314	89.2323	205.413	409.605	409.605
13.8136	10.5995	78.8322	114.579	10.2049	130.279	13.4665	9.78707	35.6891	32.2639	12.7804	44.5817	102.532	70.4206	70.4206
10.8945	6.32923	30.4937	49.7392	92.6351	11.2836	102.855	92.1993	29.091	22.6505	35.4435	54.9462	163.54	932.035	932.035
16.6701	11.1508	42.9118	156.289	12.907	18.569	62.7971	116.034	104.375	12.2144	37.22	184.923	356.614	168.829	168.829
10.4221	19.8059	53.814	14.2426	69.3289	88.1807	78.2672	130.553	28.9086	72.8865	270.292	49.4096	57.2691	52.4603	52.4603
10.7388	9.6	15.0275	54.5581	55.7287	12.395	128.03	57.3207	21.6099	119.773	34.4724	38.98	125.07	39.1544	39.1544
11.4784	7.22428	24.6237	108.035	23.4218	14.2249	371.977	18.5177	50.408	14.0376	22.7876	17.9317	45.1672	978.503	978.503
16.519	9.87682	59.3075	9.56934	48.1955	14.2582	128.846	63.3943	26.008	183.204	27.0337	184.498	89.0563	686.798	686.798
21.1265	11.712	30.215	71.4899	68.0883	40.0974	83.0025	19.0486	19.597	14.484	148.039	42.4456	583.825	507.011	507.011
21.8947	6.96628	18.366	18.5688	8.96801	130.63	70.5292	14.632	26.0773	74.3433	142.26	56.0981	117.871	211.194	211.194
11.0551	12.3927	21.8366	13.3911	12.8112	28.7533	24.4712	19.7903	701.639	12.7331	52.1838	26.297	149.671	539.106	539.106
18.5445	13.0712	20.2108	155.876	9.08513	58.2049	131.68	23.7713	144.94	93.4383	40.2984	190.511	92.2991	29.8204	29.8204
11.3665	10.6207	17.7688	11.3973	9.40648	153.25	248.985	122.472	49.2499	16.1813	217.458	46.0055	213.954	489.475	489.475
14.9273	12.3339	23.8767	77.584	12.216	10.0354	29.1606	30.5777	46.7091	94.7894	37.9162	18.2248	68.4375	509.5	509.5
16.6199	15.816	61.4583	14.0922	9.6857	20.6485	97.8954	18.4639	14.1323	13.641	147.94	228.846	317.659	236.956	236.956
17.8062	12.3811	17.8874	45.3148	13.3615	29.8901	83.8303	130.187	28.8801	80.0103	47.2554	200.562	920.11	284.475	284.475
22.0619	13.868	36.2443	47.1182	9.48035	14.4808	12.5281	15.3344	31.3492	20.643	165.424	33.4764	66.0636	402.365	402.365
17.7303	11.7718	25.772	76.8572	9.18182	46.1622	66.6971	16.2668	445.743	11.6302	46.0872	21.6295	206.882	43.579	43.579
23.0603	17.6036	22.7575	40.386	127.104	9.78698	18.8582	92.2968	26.4255	16.9834	25.0331	55.9259	255.345	118.361	118.361
8.08066	15.055	40.3741	81.9765	8.76913	13.2922	51.0135	74.9089	141.393	25.6849	172.111	152.488	215.065	996.285	996.285
14.4298	18.5267	33.4222	9.1135	6.38466	11.4165	94.8923	27.3633	10.9625	18.9878	42.032	34.8035	86.1716	801.95	801.95
10.2559	19.6679	31.793	86.0656	118.066	19.1762	69.6783	21.8324	41.2494	16.3596	23.9686	40.7947	973.606	332.78	332.78
14.9264	23.7822	52.0812	10.6363	99.3075	129.286	13.9341	13.1176	154.431	77.9454	141.732	19.2691	410.421	67.0463	67.0463
14.2872	7.83764	11.7519	11.1842	7.61954	13.6714	300.077	10.7114	32.7016	40.0312	50.7008	46.3748	686.882	1097.05	1097.05
9.75856	15.1034	10.2438	49.4254	118.128	187.978	11.5955	39.2102	738.713	16.8739	18.493	14.6364	1929.34	1599.37	1599.37
34.6838	26.1685	53.3117	96.4555	45.262	25.1449	22.5384	28.601	12.7458	14.3353	25.3077	85.0743	1448.13	628.892	628.892
19.5214	11.9498	53.2677	134.471	12.6363	42.3823	38.3299	17.103	159.599	62.8682	16.8922	56.7274	93.2513	64.3682	64.3682
13.8924	8.94321	31.5865	62.3773	105.451	78.2993	93.9255	11.3685	27.3041	103.229	67.6351	62.3704	59.9787	742.105	742.105
11.0322	18.6618	14.923	110.995	11.35	12.284	88.0949	161.068	709.536	75.5957	42.1354	63.0443	488.183	132.53	132.53
15.0595	16.9532	21.0125	63.4516	88.5777	13.6423	334.073	212.938	94.8462	586.812	17.0207	269.525	257.254	296.663	296.663
8.55446	16.0933	32.0883	83.3176	88.8725	161.345	21.5464	14.4354	260.049	58.2447	29.685	16.8061	414.004	244.674	244.674
10.2728	22.5788	26.3846	13.2792	197.366	152.181	234.043	14.0793	151.178	53.7415	85.8336	41.4309	171.034	834.761	834.761
14.1066	14.398	23.5221	12.1807	7.81814	9.48924	38.3355	266.535	520.582	35.4094	15.6484	75.7204	135.178	28.8664	28.8664
14.7686	16.7098	160.565	9.97979	47.1653	20.9386	25.6776	189.173	185.118	70.387	11.9437	17.6315	218.048	194.791	194.791
10.6883	10.1957	23.9485	71.964	14.3967	51.614	149.584	28.6404	24.7544	342.825	21.3462	15.4233	1703.36	1248.44	1248.44
11.9367	8.07612	31.1852	87.507	139.451	112.854	28.1688	23.1844	14.8525	58.8624	14.8968	57.1236	135.306	858.969	858.969
10.6811	12.2639	17.3606	10.4854	13.9165	15.0631	131.706	16.699	478.044	27.9548	21.2921	51.9174	262.241	27.0614	27.0614
11.1593	15.8739	16.7986	8.01727	9.13714	10.9707	162.313	27.9833	843.29	21.4913	34.7559	49.585	319.265	787.738	787.738
7.51521	15.8077	32.2886	48.2829	12.9014	24.4916	14.0547	25.4737	253.093	115.826	33.8574	27.4473	301.98	112.132	112.132
11.8981	12.0296	48.1546	108.936	92.9767	17.698	26.791	43.1015	35.5583	88.4704	18.9403	19.971	301.231	125.72	125.72
13.2347	11.8778	52.6819	93.0519	38.7454	56.258	127.923	149.099	39.7597	19.843	16.6187	313.596	310.461	315.248	315.248
18.2161	21.1489	53.5607	9.14167	72.9964	18.1571	54.2211	14.3195	23.0681	41.0112	112.664	39.6921	259.115	1218.09	1218.09
22.2031	20.0132	55.2271	52.8781	79.551	9.94431	14.8966	64.4641	20.8886	258.289	121.63	202.509	397.217	24.8164	24.8164
6.52208	25.7902	20.7132	8.24092	52.7806	120.836	55.7967	58.261	34.6037	25.8011	18.486	20.1904	750.139	88.5819	88.5819
7.31445	13.8181	31.2342	10.2548	32.0117	9.17798	169.413	54.5668	41.3516	39.8252	25.834	26.7084	289.008	636.984	636.984
28.2003	16.028	9.95607	26.7411	12.5138	103.19	11.5009	101.529	20.3964	18.0407	10.813	53.0245	412.391	1053.33	1053.33
31.5192	19.4939	12.6959	12.5861	79.6306	146.315	91.1932	117.665	117.442	15.2654	158.512	217.259	110.568	664.991	664.991
11.2576	14.6189	18.3534	76.9359	113.585	75.624	17.0765	45.274	22.4741	89.5814	49.4305	46.4124	140.545	23.037	23.037
11.3715	12.4129	36.633	13.8427	144.23	78.4861	17.4261	163.607	420.337	12.0966	143.137	53.5587	61.2746	68.4333	68.4333
18.1722	14.8893	5.01406	10.1408	13.9183	63.3333	127.912	85.3761	98.8132	9.63692	118.564	151.401	153.172	126.991	126.991
16.7345	27.0747	15.378	8.45805	12.0333	76.3248	13.2799	20.5257	28.5972	15.0579	28.0115	102.786	1680.18	18.3755	18.3755
11.5591	16	33.3439	10.9233	76.9322	70.2119	18.7364	273.811	401.459	49.1662	28.7895	21.2981	133.147	556.021	556.021
8.02731	11.1647	42.2962	16.4969	18.8468	10.3295	15.1822	176.246	491.862	17.153	30.259	56.5337	1113.36	42.9027	42.9027
18.7062	12.7747	21.3171	21.6794	21.9629	70.8246	196.2	9.43328	29.6513	37.8271	370.322	24.1709	78.1569	44.3603	44.3603
16.3352	11.7052	15.9188	14.2174	12.0992	71.6054	35.2997	40.2383	24.6371	229.923	29.9658	38.5915	105.948	961.183	961.183
34.3422	14.5637	18.3635	86.5208	10.34	102.051	66.5062	96.2377	300.971	69.4495	32.1321	21.2262	146.908	296.125	296.125
16.4548	10.5108	35.0406	75.6275	8.85427	11.4809	80.6668	13.0811	14.7977	22.7796	229.911	35.6981	224.11	1363.66	1363.66
9.41977	7.99301	156.445	13.2067	81.0129	14.3768	29.464	71.3438	89.0577	205.611	164.383	22.163	485.585	68.5795	68.5795
8.46244	6.45783	25.7393	21.3292	70.4292	17.5148	19.5407	22.4476	52.6569	201.648	14.2465	39.2826	98.0755	322.278	322.278
8.98846	13.9958	10.8216	8.43275	8.29484	30.8069	83.9008	18.4613	50.192	24.2848	46.9122	115.978	482.279	607.414	607.414
17.5522	8.34631	36.0634	16.5999	19.9818	43.1367	384.299	11.3814	189.368	37.1684	9.57406	242.123	187.906	37.5359	37.5359
11.1354	18.4782	16.0297	103.463	46.1896	78.4554	118.594	91.6802	20.6681	40.3514	389.118	43.7887	133.365	241.905	241.905
13.8506	32.1655	13.0396	111.318	17.1834	107.624	18.6042	92.8103	14.3223	32.5223	25.3476	41.1463	81.0404	204.993	204.993
15.0271	11.6188	18.8679	97.0702	11.332	159.314	116.508	70.4	58.4136	83.9438	39.0266	35.7639	80.6797	46.3995	46.3995
18.5318	29.4465	16.3449	8.7746	14.3555	11.2735	145.345	98.5817	49.2512	21.3296	181.113	41.7778	650.727	772.347	772.347
9.73595	10.6136	19.2374	11.1191	15.1233	30.7029	15.2076	113.294	12.9646	28.138	55.3737	28.9553	60.8936	77.5862	77.5862
9.44505	18.9324	23.7792	236.106	43.0409	37.3081	134.244	16.3406	78.6825	172.813	58.4061	32.7161	416.19	535.915	535.915
10.2177	8.34051	22.9558	261.997	11.7779	56.6189	18.0924	22.385	42.4146	66.6252	87.0439	50.3745	104.297	43.2018	43.2018
9.32565	13.2736	18.1025	20.1019	7.9688	223.563	138.95	81.1278	14.6798	152.849	24.6965	372.524	188.634	311.253	311.253
7.7834	12.5997	8.24405	65.9186	9.97615	103.82	9.85106	21.6837	29.3733	329.914	21.8854	43.5735	123.448	2005.43	2005.43
6.79601	10.5601	44.1681	11.7495	11.0361	62.1182	521.738	116.553	61.9439	136.045	25.1446	27.8417	374.44	28.9018	28.9018
9.85573	20.3891	15.2203	9.03669	10.8663	81.9861	131.392	86.1684	25.8351	37.2806	39.8178	340.07	362.069	68.266	68.266
12.8902	12.9385	31.9749	9.81743	119.012	122.954	14.6983	13.8548	43.4614	12.3463	11.3042	58.3426	867.317	254.721	254.721
10.612	26.896	32.0589	65.9431	14.5851	114.081	109.77	68.6238	163.85	19.1015	229.403	83.1427	192.928	216.864	216.864
17.1395	31.3373	28.3945	14.2143	41.7703	13.4859	367.21	17.4918	198.11	28.7099	239.402	30.8591	85.8181	22.0497	22.0497
11.2728	10.6584	23.2836	12.0724	10.1699	16.2838	94.5833	67.7792	448.632	11.6196	117.577	76.1394	289.123	920.175	920.175
11.8667	20.5358	42.0216	72.1067	128.122	14.1061	11.9619	96.9268	20.2766	189.636	17.1413	54.6256	130.547	642.509	642.509
8.45399	15.0275	18.96	22.7072	114.865	55.9908	11.8578	17.5568	219.601	44.1541	25.7518	167.286	133.073	256.017	256.017
29.426	13.0408	16.9915	100.868	11.9215	66.8722	55.5485	82.2821	18.9589	34.7489	295.276	90.2313	648.542	1032.25	1032.25
8.01365	15.9302	15.1994	21.4965	91.4165	18.0227	164.626	86.2665	19.9445	31.0645	21.3999	20.0006	128.69	254.49	254.49
11.0097	19.3044	26.4187	10.7662	12.231	103.36	12.9615	10.6543	36.0449	27.975	36.1246	316.21	542.991	146.364	146.364
4.94302	13.0688	16.9342	7.37219	7.71184	15.6702	179.179	118.668	20.8726	33.5681	133.282	19.8343	158.578	544.848	544.848
20.5822	18.7699	45.4748	11.9407	11.0733	13.8232	178.991	89.4927	15.1732	42.437	19.4927	67.3984	100.476	34.3159	34.3159
21.853	10.6199	15.2543	16.6845	80.7515	11.4098	81.5155	20.0684	76.0581	89.9579	245.362	249.217	139.061	23.5824	23.5824
5.71864	10.7559	27.1456	24.2682	34.9708	76.0271	15.7119	13.6207	20.2155	37.0712	17.4387	387.952	1184.23	47.189	47.189
11.8782	16.9873	54.6129	18.4073	14.1802	17.2398	16.4208	12.1444	57.6762	542.395	31.1635	47.1416	618.628	170.987	170.987
16.41	9.56014	27.6413	80.1197	15.5778	112.617	123.983	140.753	392.665	11.4206	49.2675	92.8043	89.8374	34.0134	34.0134
15.2389	7.32706	52.2444	9.77692	30.2048	23.7906	35.1236	69.2115	42.2471	502.127	21.4567	187.315	503.959	1100.26	1100.26
18.1304	16.4271	14.5069	15.5569	124.837	22.5235	24.4372	126.951	36.8254	83.4729	58.6557	249.46	61.7167	96.0681	96.0681
12.4495	59.1507	15.9323	13.7787	43.9551	12.4599	11.3751	17.3105	152.563	10.9352	12.9705	59.2042	156.775	731.712	731.712
12.6633	9.2032	14.8644	12.369	12.5425	97.3195	107.763	10.3326	124.025	37.3704	196.106	47.8216	2023.31	15.3681	15.3681
11.0321	18.3644	8.71036	98.8635	17.9377	41.9304	12.7771	17.4121	24.2493	284.192	169.855	486.186	629.536	84.4429	84.4429
10.8351	13.4623	42.5198	123.101	124.658	34.8563	32.5835	88.4277	26.9006	53.2787	20.6423	177.056	92.6496	233.605	233.605
16.0714	15.3207	22.0889	115.932	13.0702	12.02	93.1993	9.1151	93.7662	440.157	172.489	41.1444	109.555	290.988	290.988
25.3824	13.1564	13.4632	79.3867	16.2507	79.4711	59.8466	72.843	135.037	86.2439	161.945	50.418	509.82	36.4251	36.4251
10.6868	27.3675	36.8715	114.249	32.8591	10.9462	14.9967	56.5114	46.3519	359.04	155.391	16.1254	65.0841	58.9251	58.9251
10.7305	12.6184	29.1809	11.9041	14.0673	14.1272	71.8866	17.4125	111.323	67.5045	11.582	217.096	91.4276	48.8432	48.8432
14.4409	10.5254	26.8417	38.915	11.2474	40.6469	26.2176	24.2121	21.3888	38.8019	16.2526	35.0845	486.532	293.116	293.116
14.163	8.45307	29.4226	91.5466	13.5342	18.1254	152.526	13.9079	37.7983	38.4363	148.169	73.779	190.968	1083.57	1083.57
17.721	23.5334	39.8659	87.2094	52.4867	11.7882	78.8493	38.3446	30.1006	24.1446	21.8828	209.15	564.337	859.888	859.888
14.0548	41.97	15.5055	8.86293	9.04541	14.8414	62.7676	146.215	400.976	46.4563	43.7361	774.127	86.2495	192.859	192.859
11.1661	19.9838	123.294	105.639	11.6398	24.1406	16.3975	19.9057	20.6631	33.9556	153.406	20.7221	34.9478	564.734	564.734
11.8829	10.4392	41.0786	12.9556	9.70195	22.152	118.938	567.591	30.4022	27.7386	27.5692	43.4585	525.687	1024.33	1024.33
20.9912	27.061	15.604	77.7896	172.252	10.7587	70.7781	21.921	38.9822	51.4787	25.2797	32.6889	42.5212	69.9218	69.9218
13.8894	11.5743	18.1631	38.5365	93.0658	11.6985	18.2675	76.0658	51.6202	29.1187	122.725	76.3997	1584.91	199.113	199.113
12.9183	9.30123	11.8091	22.1083	92.8728	22.776	189.304	20.9475	86.8119	11.1508	70.8551	22.6305	661.654	770.287	770.287
10.7258	16.8486	19.9032	9.44008	86.8158	21.9654	164.856	39.2667	207.789	27.5922	311.349	70.1547	158.735	1100.05	1100.05
7.5098	13.7647	16.0034	13.0192	63.8479	8.74902	70.3541	18.0919	88.9251	13.0847	179.396	89.3406	265.779	145.946	145.946
14.4108	12.4303	33.5038	21.8735	75.2028	25.9419	11.4381	31.5797	31.1493	54.5751	232.989	54.8821	1085.58	167.386	167.386
13.1006	11.5134	44.3562	73.8384	45.2915	84.1774	10.5555	87.343	216.427	80.7117	28.8422	93.4633	122.186	878.68	878.68
13.1576	8.39001	19.2848	15.8509	84.5095	54.51	24.8292	71.2154	156.381	224.337	399.484	43.3923	192.788	72.0683	72.0683
8.81558	10.6527	9.99204	79.7309	54.4354	16.5157	288.489	433.316	329.788	9.09536	9.36344	69.1712	62.3566	235.805	235.805
18.1689	12.9243	22.038	223.641	142.15	63.671	178.069	32.6072	8.62378	9.21287	23.6288	40.0762	1732.12	2205.06	2205.06
13.609	18.4945	36.7106	23.8559	78.171	81.4039	23.4281	10.7089	81.3483	59.9657	27.0501	58.6475	128.893	140.953	140.953
10.7148	20.7326	42.2768	14.5349	96.9673	113.247	99.4543	24.6939	44.5822	31.1258	14.4404	51.55	50.0597	447.559	447.559
11.2019	10.9665	117.917	8.61949	58.7556	19.9381	202.815	139.934	119.993	66.4654	205.965	49.6999	90.6306	1120.17	1120.17
10.9948	13.2075	32.7768	7.25146	7.58933	87.559	71.0439	132.287	30.8969	49.9735	57.1473	324.863	186.922	61.696	61.696
10.1293	10.3186	27.9046	10.4682	9.00706	76.5502	198.294	13.5274	24.4924	11.0676	23.4196	51.1653	532.5	13.5031	13.5031
12.1634	15.4264	40.2357	159.198	115.009	188.201	90.0167	17.3176	17.1944	261.361	251.593	33.4408	451.925	581.621	581.621
10.2121	10.3418	137.81	41.494	16.9042	124.281	108.725	36.2083	30.7993	11.6227	37.0457	61.5236	27.3571	15.8362	15.8362
8.65985	11.0202	17.1025	24.9433	9.54504	209.818	94.4733	79.8355	115.21	48.1595	127.984	347.763	712.55	36.8569	36.8569
7.96002	23.9958	11.7731	94.9868	327.528	91.6128	138.947	14.8342	31.0055	213.659	52.0797	73.8074	94.6358	53.9616	53.9616
10.4701	8.45858	77.1776	61.1815	15.9704	108.654	117.322	267.065	93.2541	31.1839	361.535	39.3988	271.408	388.082	388.082
9.45223	11.2694	89.4585	16.64	120.676	101.64	112.994	46.9851	19.0545	60.8962	101.8	27.2986	92.167	252.714	252.714
6.85958	13.6188	21.5076	124.972	38.4513	27.9833	88.496	119.324	98.4845	14.6644	164.753	50.3721	464.602	759.61	759.61
9.57489	45.2039	36.1406	95.0878	11.6541	174.339	49.2762	55.4186	87.969	340.766	30.0199	30.8361	57.7654	174.157	174.157
15.6168	11.1421	47.6498	111.482	40.9543	83.9367	42.3977	540.573	26.5417	10.718	16.2984	278.887	184.383	495.351	495.351
24.4792	14.352	78.5857	120.832	9.56075	86.0788	133.111	180.907	9.41861	43.2229	6.86627	35.3377	180.296	337.739	337.739
17.0213	8.3458	15.7787	92.1372	101.695	183.788	62.0289	45.9435	56.181	19.8306	7.50229	40.4899	88.3946	598.516	598.516
[truncated: 11,659 more rows]

## Sheet: 3b
Vehicle						24h HU
U2OS		C16orf72Δ.2		C16orf72Δ.3		U2OS		C16orf72Δ.2		C16orf72Δ.3
Nuclear RPA70 fluorescence (A.U.)	Nuclear γH2AX fluorescence (A.U.)	Nuclear RPA70 fluorescence (A.U.)	Nuclear γH2AX fluorescence (A.U.)	Nuclear RPA70 fluorescence (A.U.)	Nuclear γH2AX fluorescence (A.U.)	Nuclear RPA70 fluorescence (A.U.)	Nuclear γH2AX fluorescence (A.U.)	Nuclear RPA70 fluorescence (A.U.)	Nuclear γH2AX fluorescence (A.U.)	Nuclear RPA70 fluorescence (A.U.)	Nuclear γH2AX fluorescence (A.U.)
29.9771	16.5186	13.8482	11.9342	49.4363	36.7168	334.063	190.045	537.158	551.042	537.158	551.042
17.0427	10.7912	46.4547	217.724	23.2497	44.8942	108.976	43.918	384.033	471.767	384.033	471.767
45.7991	23.0705	19.2923	15.0075	43.2312	36.3193	377.629	120.583	290.614	66.7689	290.614	66.7689
34.6634	15.8009	54.7171	22.6079	30.4666	35.8252	532.769	81.6352	245.239	88.1853	245.239	88.1853
25.0401	65.6083	59.3244	17.06	27.5471	18.1713	245.669	181.245	184.799	196.305	184.799	196.305
11.3053	12.865	67.3409	32.7264	94.5978	26.2478	488.929	199.174	180.642	41.9042	180.642	41.9042
25.9097	11.3691	29.3091	20.1811	32.1418	60.5616	375.41	87.7528	304.057	518.578	304.057	518.578
13.3616	13.4997	51.8899	12.6402	18.6739	36.1473	542.661	225.448	407.725	151.772	407.725	151.772
39.3732	14.4152	19.4661	22.7736	24.2368	12.4783	464.795	340.613	470.021	271.95	470.021	271.95
32.0816	15.2857	14.8424	13.7763	76.9779	58.2271	311.248	36.8969	130.029	35.6069	130.029	35.6069
52.9177	22.762	34.9531	11.9668	26.8945	24.7994	310.511	274.348	235.917	317.178	235.917	317.178
39.5662	14.5401	20.7617	34.0043	35.946	15.019	139.201	64.208	300.72	706.541	300.72	706.541
62.0537	20.7454	16	9.33889	16.4107	19.7884	112.57	45.7023	220.423	376.837	220.423	376.837
18.5053	11.5524	46.0405	15.153	81.9316	28.0276	722.282	1228.06	140.55	59.5977	140.55	59.5977
42.2041	28.3649	17.0228	14.486	58.91	15.1925	628.722	1254.84	537.861	291.39	537.861	291.39
36.1702	13.1707	12.9079	15.5595	77.3087	25.8154	607.378	727.208	357.615	693.901	357.615	693.901
29.7053	18.6771	40.0846	22.4986	10.3491	31.476	614.403	330.862	302.528	525.687	302.528	525.687
52.0576	13.0471	23.7288	18.3079	7.9122	22.7055	22.3426	28.0006	271.805	565.5	271.805	565.5
41.3084	13.1717	17.8888	34.6348	20.5955	46.5932	130.619	57.3616	438.999	752.031	438.999	752.031
13.3645	26.9453	38.3802	23.9241	12.1108	37.8074	307.038	94.6654	328.174	246.965	328.174	246.965
18.8396	16.1339	39.3635	54.0752	9.02334	27.8962	305.665	104.604	369.54	448.817	369.54	448.817
22.8954	16.9823	32.9977	13.1965	19.1152	33.7857	576.606	285.2	255.828	1400.97	255.828	1400.97
34.2205	15.0054	38.4837	16.9943	57.8901	20.2478	198.532	89.4879	204.058	133.01	204.058	133.01
46.9353	16.3951	40.5714	14.2148	36.686	97.9325	152.911	105.681	428.99	568.979	428.99	568.979
26.61	33.7271	12.4607	8.63832	68.0692	22.1484	329.931	72.8492	186.895	108.667	186.895	108.667
24.9939	22.9953	10.8798	11.9811	21.4038	42.3672	228.576	68.4357	265.313	91.6381	265.313	91.6381
24.9362	14.6221	12.4631	21.6322	19.8294	94.4836	462.269	220.553	270.889	88.0694	270.889	88.0694
33.738	18.2648	14.9202	13.979	30.7601	76.5031	415.27	94.5895	878.491	1539.83	878.491	1539.83
57.1807	21.5496	9.52718	9.21742	35.1724	106.945	183.08	84.3145	244.393	150.832	244.393	150.832
35.1089	14.9115	11.9196	12.1614	16.5407	24.771	137.049	48.657	611.699	498.443	611.699	498.443
33.5371	19.1793	13.3236	16.8554	16.5868	18.1736	211.167	80.2291	59.7065	43.6802	59.7065	43.6802
51.3475	17.6703	42.0623	14.0865	47.0477	39.1816	482.219	224.597	22.3394	29.591	22.3394	29.591
24.3527	57.0466	15.2847	18.8858	43.9082	16.0796	320.788	70.2131	266.061	36.7743	266.061	36.7743
58.4198	18.4993	26.2475	12.6148	45.409	65.6891	170.366	55.4351	306.784	150.662	306.784	150.662
50.9267	18.9183	21.1729	21.0776	33.198	52.0638	178.817	68.7079	219.613	40.3369	219.613	40.3369
31.9971	13.4733	42.3238	16.8336	39.8851	21.5626	249.806	33.7778	382.054	194.076	382.054	194.076
30.4527	12.2041	31.0538	20.6787	42.7097	17.6596	495.757	512.553	420.014	323.204	420.014	323.204
22.9441	13.1647	54.3912	14.4851	44.0699	16.034	36.7054	47.5434	336.475	1129.28	336.475	1129.28
33.5501	43.3992	28.3921	87.547	15.6106	17.0611	324.635	73.748	418.608	341.55	418.608	341.55
15.9144	20.0786	40.8674	13.7879	15.7461	10.8703	325.074	113.691	394.421	747.139	394.421	747.139
35.4984	10.5909	38.4651	10.5572	30.8463	22.1002	630.385	513.806	422.646	262.498	422.646	262.498
21.5689	45.2483	36.0158	13.9099	7.18017	38.3172	36.1923	44.3605	500.484	415.653	500.484	415.653
15.88	17.4391	30.9427	15.8612	20.7999	19.0462	144.318	21.4636	461.588	1532.35	461.588	1532.35
13.6835	17.8506	15.222	12.1504	36.0384	20.1706	153.205	55.704	14.0553	29.2749	14.0553	29.2749
57.7723	20.3194	32.2227	17.0877	48.4438	34.6609	91.9063	81.1759	129.927	47.2825	129.927	47.2825
34.0511	30.4051	41.2641	13.8588	21.5968	19.4584	554.739	1322.2	604.582	751.465	604.582	751.465
12.4531	12.043	37.5134	14.135	55.1265	30.612	83.8976	63.9964	649.562	227.4	649.562	227.4
46.0549	23.5645	16.0419	17.3085	71.8657	31.236	92.5614	46.8941	16.2484	21.2785	16.2484	21.2785
9.86066	19.4065	47.9926	16.2901	10.8321	15.4676	78.6253	53.1993	559.661	1230.74	559.661	1230.74
31.378	23.0424	14.5202	26.1628	43.4525	24.6571	82.3357	76.9604	448.12	1900.66	448.12	1900.66
10.4061	10.1924	16.3675	16.2517	31.7028	38.9101	96.2266	82.9044	213.087	73.61	213.087	73.61
36.6037	12.9863	28.2778	11.4171	58.0397	45.1673	532.164	232.354	232.935	314.614	232.935	314.614
33.4507	13.3343	26.6947	14.9249	40.1814	42.5136	642.023	172.24	446.789	622.037	446.789	622.037
28.2975	20.3964	37.1115	16.184	45.4422	288.746	615.488	170.687	339.822	216.538	339.822	216.538
32.2619	10.6228	20.4564	11.6941	59.5564	1646.89	208.812	48.2988	168.287	48.3742	168.287	48.3742
30.1769	13.1887	26.872	11.9484	52.3429	16.6673	306.761	75.3349	502.568	1021.77	502.568	1021.77
51.0972	24.8675	20.7056	18.6714	61.4112	33.6778	112.211	59.8789	269.397	188.088	269.397	188.088
62.4429	13.5633	55.5978	16.2286	8.97512	15.0498	34.5598	26.9915	413.615	169.079	413.615	169.079
26.5833	16.5833	74.107	15.8713	10.2901	14.8987	329.181	305.31	336.033	349.809	336.033	349.809
53.0951	14.6837	55.0972	20.5381	27.1405	25.363	5.15652	65.0976	114.815	33.9002	114.815	33.9002
29.9245	23.926	16.2277	16.9434	25.0972	50.969	29.0902	27.9031	573.284	286.339	573.284	286.339
33.5376	15.0077	35.1124	28.2618	38.804	72.6071	66.5356	37.267	488.046	277.401	488.046	277.401
32.4418	15.5405	51.4061	23.1078	26.2604	56.9632	329.829	266.895	350.992	304.033	350.992	304.033
19.1025	14.8567	22.8208	22.8375	23.4182	45.6818	143.48	90.2144	525.259	200.874	525.259	200.874
52.3814	15.64	55.5762	18.004	27.8759	33.7207	442.026	177.291	502.619	487.587	502.619	487.587
31.0389	18.4417	65.9318	26.2422	36.6662	82.577	253.455	71.5122	38.7088	39.1301	38.7088	39.1301
26.1587	16.2711	27.405	23.4369	45.1025	38.8945	48.019	38.0922	67.1782	30.2821	67.1782	30.2821
21.9099	39	14.0757	9.94884	69.495	54.7053	52.1444	41.9105	347.16	357.035	347.16	357.035
31.242	13.3718	11.6161	13.6916	46.2628	124.315	603.862	229.004	307.236	1191.95	307.236	1191.95
27.6963	40.6723	16.4123	17.2623	36.6038	23.3343	200.701	41.7696	239.984	1665.29	239.984	1665.29
121.858	124.489	30.141	13.2928	10.5931	25.3045	232	54.7063	236.601	100.133	236.601	100.133
37.4758	21.1938	13.0037	19.8611	35.9774	29.2202	215.474	128.97	379.759	377.257	379.759	377.257
25.2566	16.557	22.6732	17.0199	39.942	23.8195	491.163	193.519	305.983	124.817	305.983	124.817
35.5792	12.4277	56.1902	16.8895	49.4386	20.1517	443.083	48.4627	373.912	570.65	373.912	570.65
50.8642	25.0311	14.3148	22.1152	51.8795	18.421	611.08	199.597	79.2557	29.2161	79.2557	29.2161
28.1263	18.5577	11.2232	9.70505	65.9077	97.9506	521.2	174.418	386.24	218.602	386.24	218.602
26.5785	14.7658	55.9126	27.8709	57.5427	23.0507	529.82	383.309	55.5295	20.515	55.5295	20.515
43.902	16.6195	47.0728	17.3603	87.7547	25.2803	459.669	168.635	430.413	715.985	430.413	715.985
22.7563	11.9955	13.6268	22.0297	43.9062	27.8881	86.5388	44.0235	446.832	400.047	446.832	400.047
40.0577	22.4889	12.4119	11.6449	29.735	68.4638	510	120.575	321.984	241.217	321.984	241.217
59.5063	16.6144	15.328	15.7752	61.8809	24.5858	389.227	511.174	99.5295	490.394	99.5295	490.394
14.8582	18.0379	13.779	17.5458	68.2403	44.9364	59.4375	49.6604	357.753	327.486	357.753	327.486
41.6679	15.948	24.3156	13.7065	29.6756	24.3429	185.489	82.0967	297.486	1511.84	297.486	1511.84
39.04	16.664	20.7015	14.6968	58.246	43.7718	507.856	127.803	366.343	141.846	366.343	141.846
32.7401	28.1745	23.5738	17.6453	17.88	26.8447	369.235	257.585	521.838	966.129	521.838	966.129
36.7132	31.4271	9.61618	13.1721	26.4424	105.178	524.616	201.971	519.965	938.614	519.965	938.614
69.9364	158.209	14.5285	11.5719	30.305	77.5157	612.734	328.288	270.268	411.783	270.268	411.783
43.9355	12.7636	44.7306	12.4345	11.7626	17.8671	79.1976	76.8574	463.13	125.903	463.13	125.903
44.7111	16.925	22.3205	16.426	33.5191	23.2125	296.577	180.405	171.66	84.8089	171.66	84.8089
31.3437	15.3014	72.1519	11.6842	84.858	41.6724	568.805	455.722	15.721	16.3153	15.721	16.3153
38.4022	51.0137	30.7791	25.9762	19.8797	52.7845	602.938	82.849	169.209	79.2815	169.209	79.2815
28.5256	15.942	11.608	9.8392	19.5357	48.1918	590.857	165.652	326.209	855.705	326.209	855.705
46.331	21.0591	36.3693	13.9799	38.359	116.569	126.528	94.9542	500.015	269.732	500.015	269.732
73.7103	21.2814	40.2327	22.0579	25.7262	47.6308	35.2675	26.794	28.566	13.8228	28.566	13.8228
38.3545	25.6284	49.6777	19.2457	29.558	23.7894	86.761	162.311	425.897	528.691	425.897	528.691
17.9878	25.1042	50.8508	17.6355	35.6423	18.3645	480.602	223.957	348.993	741.324	348.993	741.324
15.2949	14.7775	61.6497	13.6781	52.8471	24.1841	720.382	1165.97	324.358	757.344	324.358	757.344
45.2885	53.1746	45.3029	15.2717	7.78943	46.6853	34.0411	51.9536	296.394	135.461	296.394	135.461
15.1369	15.2151	52.5372	15.5873	17.4694	24.7794	27.9752	42.5851	443.785	284.275	443.785	284.275
10.8788	12.4274	57.0006	14.7475	24.018	26.1605	84.8711	63.3931	990.106	275.565	990.106	275.565
42.9858	15.0199	12.1531	14.145	40.574	19.2172	37.7932	42.7038	351.586	450.912	351.586	450.912
11.3346	9.17177	15.1241	26.8545	27.6711	53.0106	527.665	291.469	111.503	24.7975	111.503	24.7975
15.7385	18.938	14.2915	14.0797	30.9645	35.2427	239.633	168.347	386.101	610.664	386.101	610.664
49.6583	10.1	26.7616	16.5023	12.7223	15.8063	97.1393	69.1313	527.867	1016.3	527.867	1016.3
50.8817	11.0012	13.5261	20.2202	17.4807	47.456	752.289	864.554	346.559	1246.18	346.559	1246.18
29.6501	14.1455	10.8673	12.6117	39.2894	34.2731	648.171	786.896	242.67	50.1472	242.67	50.1472
23.419	13.4476	37.9553	53.4206	29.8098	38.6842	346.062	71.6984	292.968	583.699	292.968	583.699
21.6091	15.65	43.0502	14.1082	36.2508	20.9576	206.421	89.9945	154.669	23.6185	154.669	23.6185
23.4563	12.1936	16.6026	18.4566	42.8246	24.9821	542.222	536.062	323.095	1168.41	323.095	1168.41
31.0625	21.284	8.49576	14.2754	37.4143	13.8514	536.7	300.307	357.647	222.415	357.647	222.415
25.6218	16.3154	18.0152	16.4118	22.0507	24.6831	75.3632	71.9967	69.5601	47.8105	69.5601	47.8105
21.2472	12.5152	27.8261	28.537	33.4494	117.696	90.7641	69.9382	304.797	52.3081	304.797	52.3081
9.03022	9.80092	19.5282	9.67137	10.7952	27.2212	62.7513	37.0126	394.122	182.95	394.122	182.95
11.604	14.9122	24.279	23.114	14.8782	47.0903	104.714	123.743	238.096	1280.76	238.096	1280.76
42.04	13.8693	11.7754	10.9991	21.813	22.3209	621.211	933.842	503.362	834.76	503.362	834.76
14.1381	14.1034	22.0038	12.5898	32.0506	16.8172	360.106	84.7525	284.316	98.1452	284.316	98.1452
16.9471	26.3836	56.1759	32.4269	30.3852	31.3472	291.413	71.978	24.2945	33.3587	24.2945	33.3587
41.815	15.762	13.1543	20.5228	16.0486	17.9988	605.625	80.6365	359.134	379.099	359.134	379.099
27.5631	14.5568	38.2018	25.4275	20.4068	35.0916	277.236	96.4443	15.822	13.9908	15.822	13.9908
21.1801	52.2604	79.7446	16.0665	22.4178	65.8823	275.441	335.725	455.402	672.634	455.402	672.634
18.8649	11.595	15.4916	20.5617	13.1082	10.5909	393.687	297.594	358.245	159.737	358.245	159.737
55.7602	20.1435	56.3838	24.097	10.3315	12.6548	223.97	98.3911	491.361	215.986	491.361	215.986
11.6145	7.14446	45.1649	15.6864	34.3364	104.835	160.078	73.1815	19.1147	15.1473	19.1147	15.1473
11.5316	7.26726	28.4729	26.3356	25.5508	97.9317	399.724	166.572	156.673	73.759	156.673	73.759
11.6543	9.89648	26.4486	12.9145	18.0841	27.5169	43.4801	25.7235	9.1403	28.0626	9.1403	28.0626
21.1224	17.5387	18.6494	17.1473	17.213	27.0622	311.881	84.3699	81.8782	70.0774	81.8782	70.0774
21.9622	7.80792	17.4586	9.75543	31.0214	97.006	38.2667	28.4484	17.8971	18.9191	17.8971	18.9191
11.0568	10.8394	45.8916	17.3452	10.6873	20.2098	236.993	115.511	17.9671	17.7129	17.9671	17.7129
20.6837	10.9255	20.0821	12.3011	30.2615	28.7045	688.112	823.362	630.138	89.7479	630.138	89.7479
30.6894	7.69887	39.999	13.3859	70.7483	33.18	860.593	645.714	343.724	53.1324	343.724	53.1324
33.4436	13.6629	33.7031	12.4934	22.2549	52.6105	629.211	279.592	13.3523	39.5365	13.3523	39.5365
34.5242	10.4752	45.6596	14.3301	8.07177	21.1443	654.096	1166.02	140.466	50.9885	140.466	50.9885
19.1772	10.4573	48.3501	15.342	40.6238	12.6482	552.554	723.036	327.632	56.2746	327.632	56.2746
28.614	15.0011	29.4752	14.9119	13.0525	10.7427	560.491	107.571	488.717	100.137	488.717	100.137
18.3479	14.9414	19.8092	17.8373	15.6283	23.5855	707.665	1284.42	388.026	157.704	388.026	157.704
21.6413	10.9732	35.4772	16.1209	22.8867	101.301	721.049	231.353	659.372	285.15	659.372	285.15
17.716	25.1436	21.5523	10.4125	41.3768	11.3435	105.946	111.224	501.257	808.934	501.257	808.934
9.56039	9.36131	14.1045	12.3595	10.5521	10.9353	564.029	87.571	275.443	79.8798	275.443	79.8798
10.6796	12.8784	21.851	55.3732	18.1509	72.8793	42.9636	28.4369	12.911	16.0156	12.911	16.0156
28.1063	12.6839	13.6094	29.7236	37.4897	22.3029	186.942	111.303	513.47	496.811	513.47	496.811
43.5998	19.2884	35.1328	10.8961	35.9688	17.8501	44.025	58.6319	333.419	228.973	333.419	228.973
25.8647	12.6183	33.6102	9.68307	40.3359	17.3904	290.637	213.823	452.712	1517.76	452.712	1517.76
50.7339	17.7112	33.4698	13.792	17.1527	13.5948	824.353	132.856	84.6192	32.9197	84.6192	32.9197
47.2802	13.8636	48.6396	15.4831	19.2787	22.5249	81.0808	113.439	600.184	826.513	600.184	826.513
37.4758	10.464	44.1201	12.0525	22.4899	13.2812	279.593	54.3323	576.428	1774.46	576.428	1774.46
13.9773	24.7965	14.2841	14.9209	22.9226	20.9881	685.645	206.844	175.94	65.2973	175.94	65.2973
26.7828	10.6042	13.7047	15.2531	19.6991	49.1412	714.726	561.431	432.232	231.042	432.232	231.042
4.29384	17.99	21.8913	25.4603	24.9099	45.0719	220.316	123.775	245.624	1682.46	245.624	1682.46
18.2008	10.692	42.7398	11.0093	22.2824	21.4649	151.089	35.7199	259.116	459.844	259.116	459.844
4.40288	14.1406	43.2813	12.9219	71.5613	21.4871	94.4272	88.2888	556.196	989.49	556.196	989.49
28.2634	10.753	35.414	17.073	58.5293	34.7019	313.305	159.54	26.3709	29.0835	26.3709	29.0835
17.1587	13.3832	33.3439	13.738	22.0995	36.1157	289.937	76.2279	215.589	1323.55	215.589	1323.55
30.2302	41.7968	29.547	20.9626	24.2735	26.6925	280.448	70.5809	435.393	270.034	435.393	270.034
21.6754	25.0531	28.9023	352.519	49.0306	20.9613	179.013	138.163	319.576	1169.47	319.576	1169.47
26.7919	16.6703	14.1372	26.1394	29.6782	137.674	36.5647	63.0894	231.668	62.2725	231.668	62.2725
18.5838	13.5936	40.8516	16.15	38.9619	24.5517	93.0401	49.2344	485.435	1231.26	485.435	1231.26
21.2655	25.3135	15.6538	26.7365	56.4303	14.2758	48.1884	52.0348	27.8576	63.9107	27.8576	63.9107
19.6521	13.7793	32.1176	13.9824	48.2539	13.662	338.404	77.2143	413.245	128.04	413.245	128.04
46.7704	19.2925	38.7709	13.7597	9.90165	37.9934	554.912	1225.03	416.134	554.93	416.134	554.93
18.0042	27.0838	13.9769	11.3065	14.8509	59.1053	86.9415	117.915	108.534	69.5212	108.534	69.5212
32.9069	15.495	45.6083	20.0493	16.4655	15.1586	155.868	49.775	26.1789	32.9742	26.1789	32.9742
18.0509	14.7741	40.6904	13.965	59.8391	19.0183	144.066	98.8409	290.39	275.823	290.39	275.823
36.0878	13.4208	26.3238	9.75234	15.7749	37.4312	645.777	154.121	279.39	124.707	279.39	124.707
15.8621	11.0635	40.0485	17.6021	17.8881	44.4606	32.4394	32.9799	57.8843	48.6726	57.8843	48.6726
67.4461	24.3325	43.8669	14.6762	13.6782	13.1668	106.354	76.5047	388.061	251.733	388.061	251.733
9.6148	7.35038	20.1141	17.774	59.2147	21.054	98.1195	120.115	439.951	1099.78	439.951	1099.78
30.472	12.8214	20.125	33.7669	23.429	37.9517	458.734	455.925	92.0261	37.0969	92.0261	37.0969
33.5822	10.909	45.8217	14.4802	15.45	25.4123	680.239	1146.92	161.989	250.282	161.989	250.282
24.4221	8.20781	10.1072	14.7036	40.1087	27.4273	356.95	413.285	199.082	107.754	199.082	107.754
24.5147	22.791	74.9645	14.5854	36.2673	40.3982	441.422	462.519	240.626	1863.37	240.626	1863.37
42.1186	20.4291	11.1662	13.652	33.4098	22.2753	589.975	205.347	432.298	938.766	432.298	938.766
46.6653	25.4248	43.0633	14.5876	20.354	25.3426	56.8546	48.333	345.326	240.86	345.326	240.86
20.3684	22.8022	75.7231	20.2073	93.71	50.7256	12.4825	14.2159	72.0367	38.6945	72.0367	38.6945
15.8084	16.0641	33.0146	29.7645	27.1831	51.0111	617.563	365.376	369.359	327.769	369.359	327.769
29.971	17.024	18.1559	9.00701	21.7177	78.5482	492.834	198.754	474.331	793.629	474.331	793.629
42.7862	19.0752	19.6856	12.4812	14.3379	113.004	167.1	107.035	309.321	81.7302	309.321	81.7302
38.0473	19.7892	35.799	16.2754	35.4474	33.7836	10.9544	11.6024	425.56	91.7167	425.56	91.7167
42.1795	13.7206	44.3333	16.7598	61.5029	29.0309	659.349	403.03	90.403	67.3743	90.403	67.3743
38.9774	11.6455	72.9961	13.9758	57.263	19.9833	154.862	84.2392	43.2117	40.1824	43.2117	40.1824
32.127	17.5042	23.2461	13.4258	19.4443	38.4931	686.687	397.095	476.663	256.543	476.663	256.543
33.327	13.1977	37.0008	19.5956	28.7969	105.648	485.225	272.135	323.627	134.717	323.627	134.717
12.4659	12.4193	33.7469	31.3706	25.3735	31.3616	584.276	305.855	375.592	131.57	375.592	131.57
14.8802	13.5986	15.0666	8.24697	62.5268	29.2634	10.7909	16.1207	227.734	26.5715	227.734	26.5715
37.2825	15.3524	16.4431	7.65497	10.7373	19.1486	250.459	121.979	474.778	270.989	474.778	270.989
19.2584	12.4778	23.9683	14.3723	12.398	14.5904	35.2956	32.7067	563.853	558.08	563.853	558.08
36.1684	14.3268	8.38723	9.15545	12.6985	25.4758	533.343	317.477	404.382	110.857	404.382	110.857
10.9408	12.421	15.2542	11.3294	61.681	49.2906	789.643	288.989	404.838	808.112	404.838	808.112
31.8768	12.4333	15.1455	7.83613	32.457	17.0041	249.252	49.11	168.508	48.8857	168.508	48.8857
9.76493	13.3373	6.14872	14.6491	50.8188	26.7889	75.8612	59.978	440.267	773.659	440.267	773.659
24.6875	12.3302	31.5734	12.4919	13.9025	24.5341	39.2666	109.09	413.741	732.269	413.741	732.269
20.8192	32.3362	22.0015	19.3923	20.6443	18.1996	181.085	114.61	433.575	859.892	433.575	859.892
10.7338	12.9428	20.7206	13.1986	22.2694	116.186	122.622	102.23	254.395	31.0161	254.395	31.0161
26.5429	18.2015	18.2644	24.3066	36.0901	51.0173	119.73	141.1	166.167	35.9823	166.167	35.9823
18.1779	14.4708	35.9182	73.4665	15.0419	18.9283	444.226	247.865	450.01	1076.76	450.01	1076.76
15.9278	14.0108	34.5685	69.7175	88.787	22.735	99.6686	76.6089	353.839	323.378	353.839	323.378
28.7517	16.3453	25.9162	107.309	83.1271	25.6039	426.329	174.655	391.138	200.484	391.138	200.484
35.2417	9.0555	12.4791	12.64	60.7379	41.0926	128.234	67.4658	34.5041	14.1247	34.5041	14.1247
36.5618	17.4102	29.584	21.7607	36.4314	56.46	213.119	36.8035	55.9498	24.2081	55.9498	24.2081
11.9512	9.84948	29.4028	9.02083	2.11748	3.91958	113.318	59.751	90.8014	46.8603	90.8014	46.8603
28.524	16.3579	15.802	30.6416	23.547	26.1582	187.433	70.2767	151.395	136.56	151.395	136.56
10.4297	6.57889	23.351	42.6057	64.3204	27.8893	26.6845	75.119	533.236	323.22	533.236	323.22
7.69586	9.27461	19.6973	49.516	27.7769	33.3999	49.8142	43.8824	296.851	485.298	296.851	485.298
16.8188	10.6108	66.7336	14.9253	25.9077	32.7218	33.7952	92.1881	362.433	220.808	362.433	220.808
22.9978	10.9382	23.9645	77.2672	28.9932	38.673	184.048	149.947	371.63	634.44	371.63	634.44
13.8462	15.3658	49.7135	14.6613	42.3089	29.7874	127.175	94.8216	242.855	878.958	242.855	878.958
17.6032	17.6914	15.0781	8.16408	100.112	29.2022	58.2403	47.4043	375.301	2220.82	375.301	2220.82
44.7837	15.7402	34.8599	10.0103	27.672	86.7108	88.9347	60.8366	357.316	213.014	357.316	213.014
21.2558	15.3253	32.3627	9.8905	29.4068	78.9467	303.374	133.662	485.928	254.585	485.928	254.585
27.6404	26.0334	10.3822	11.9188	24.2851	18.9494	105.314	134.858	310.097	577.618	310.097	577.618
42.356	12.165	9.78692	9.20956	20.6923	87.3381	421.926	145.074	241.175	52.4248	241.175	52.4248
24.8186	11.3229	9.16689	14.2052	25.2302	70.9427	61.2692	147.575	385.769	195.645	385.769	195.645
31.73	22.4533	8.23274	16.422	14.0398	12.018	369.325	73.37	452.23	1146.58	452.23	1146.58
18.3477	9.64661	11.9936	11.3817	58.355	23.1951	532.749	314.823	706.566	103.452	706.566	103.452
35.5766	10.5858	12.6199	9.52907	13.377	28.8115	8.70837	39.3994	539.253	287.765	539.253	287.765
16.2349	11.8825	54.4662	18.8756	16.0908	11.4175	561.91	325.198	100.594	69.6212	100.594	69.6212
29.2728	23.2306	15.7087	53.0203	7.68505	24.5521	276.734	209.468	51.5689	41.2016	51.5689	41.2016
38.6491	28.5015	23.2054	30.8582	24.806	67.8291	392.414	115.83	148.564	62.062	148.564	62.062
33.7344	11.021	43.4698	12.0113	20.3817	17.1334	637.846	770.093	336.33	259.668	336.33	259.668
20.3535	10.536	44.3314	13.6081	49.5884	23.9106	499.589	130.801	34.7488	29.8384	34.7488	29.8384
15.5091	35.9833	66.3624	17.9218	58.7544	16.5897	107.775	90.1635	357.181	963.097	357.181	963.097
31.0006	47.289	38.0764	12.4817	28.0278	32.9517	574.746	175.715	264.327	410.653	264.327	410.653
36.7014	15.6686	12.1066	13.3413	18.2521	26.4743	861.494	384.038	440.772	1017.91	440.772	1017.91
15.518	20.1943	51.4193	11.6223	35.9937	46.233	560.707	665.141	261.862	1059.18	261.862	1059.18
9.22639	12.0587	11.4288	12.8549	15.7138	18.1455	1180.88	716.588	462.903	1044.11	462.903	1044.11
18.3777	10.7833	52.5444	37.0968	64.8083	38.0144	329.869	69.0984	507.835	179.889	507.835	179.889
21.0532	14.5052	9.49967	11.938	31.5929	37.5055	61.1575	79.4075	265.059	98.0956	265.059	98.0956
28.7066	14.0635	113.047	77.0332	22.7491	17.4547	59.3712	39.1072	373.672	311.782	373.672	311.782
34.1941	23.8386	15.0889	14.4569	39.3444	33.0704	623.113	228.255	262.267	839.768	262.267	839.768
30.2583	23.5217	15.0844	16.5773	14.715	22.0374	640.861	637.276	417.022	238.453	417.022	238.453
19.2229	11.0197	32.1339	9.64448	7.91707	24.3039	82.9318	57.1963	151.215	47.938	151.215	47.938
9.78674	9.31364	15.6646	13.7844	53.8741	113.44	104.069	90.0985	500.38	532.771	500.38	532.771
21.1559	19.9601	13.3618	17.2272	19.282	17.9947	150.193	129.267	62.3845	37.3166	62.3845	37.3166
25.3895	19.6092	47.1507	12.7639	32.4688	19.9125	429.478	89.5148	31.2737	35.096	31.2737	35.096
51.8719	25.5238	36.9892	11.9675	10.3646	11.7442	154.563	78.2632	388.963	569.027	388.963	569.027
16.1537	23.2458	44.6992	16.7419	30.3297	30.1529	658.22	152.284	598.968	869.689	598.968	869.689
41.4857	22.193	51.5549	11.1386	10.1854	13.0655	214.873	67.038	244.606	80.2928	244.606	80.2928
37.7357	12.36	71.3676	23.5234	23.1757	17.4505	365.025	132.394	409.388	211.815	409.388	211.815
42.1325	12.0888	19.8322	18.3463	14.9381	32.586	667.88	543.763	735.171	526.911	735.171	526.911
31.4369	19.9285	15.2213	10.4817	12.0508	24.5254	165.512	72.5301	88.6907	34.5169	88.6907	34.5169
33.0133	30.1607	12.8219	12.0059	21.8646	22.3069	578.495	259.916	571.895	832.494	571.895	832.494
30.3954	21.3387	42.2946	52.3984	24.8172	26.9629	170.084	55.5838	35.1863	44.9675	35.1863	44.9675
50.4217	19.6749	51.5171	15.5757	16.6636	35.1752	137.939	79.8985	54.0467	17.9678	54.0467	17.9678
44.6652	18.7665	45.7852	14.7829	27.5546	52.946	652.687	244.034	658.198	476.368	658.198	476.368
44.1846	15.9876	59.5416	18.5394	20.2599	24.0779	152.524	67.7152	449.368	235.39	449.368	235.39
57.1126	27.109	28.5676	21.3787	9.24228	28.2387	98.7438	65.0528	447.826	996.695	447.826	996.695
19.104	16.0136	17.6132	16.9704	40.5732	23.9505	231.813	88.033	381.73	82.3175	381.73	82.3175
56.1288	20.9707	9.79644	14.9058	32.0647	142.148	339.1	122.741	440.696	511.927	440.696	511.927
40.5738	13.2314	49.5179	15.626	31.194	100.754	82.6546	51.9847	119.32	80.0014	119.32	80.0014
22.3677	19.2485	64.7643	14.9861	18.2346	19.2449	115.058	86.0638	66.8554	34.7628	66.8554	34.7628
21.0163	15.7632	26.3447	17.0458	13.0502	26.2604	186.808	67.2556	18.6312	11.5794	18.6312	11.5794
12.6693	53.658	102.018	16.6715	69.96	43.8422	525.967	209.57	533.722	649.474	533.722	649.474
30.8385	18.9709	53.3691	21.593	25.4247	44.7032	642.963	1043.97	172.709	40.0352	172.709	40.0352
31.5013	11.3558	35.8721	16.7048	29.048	24.9258	463.395	166.826	70.5841	30.5807	70.5841	30.5807
19.5416	21.6677	56.8463	21.2193	77.4788	24.5642	574.385	269.769	120.045	71.3262	120.045	71.3262
52.5188	108.213	26.909	28.4856	73.8073	17.1366	198.775	79.8804	621.242	701.053	621.242	701.053
35.3972	67.0238	36.757	11.2486	21.0127	143.911	48.7468	42.8695	391.514	1171.47	391.514	1171.47
11.4248	7.46514	42.6506	16.2638	60.2345	18.158	102.443	66.4346	246.87	173.408	246.87	173.408
9.60646	6.7813	47.8681	18.6285	22.0322	35.5931	960.786	760.365	249.571	37.9906	249.571	37.9906
12.1588	8.4266	47.2872	16.7521	15.1188	47.8839	57.8194	52.9959	428.688	218.471	428.688	218.471
29.6201	59.6797	44.2659	14.0581	63.0053	28.9153	248.024	185.603	521.33	271.081	521.33	271.081
44.8555	11.9337	41.8676	12.3319	21.9576	17.3422	548.866	158.167	331.169	42.5045	331.169	42.5045
47.2993	9.07249	8.266	15.86	38.0758	30.4441	47.8558	39.4333	405.041	31.297	405.041	31.297
18.0122	20.909	56.5485	16.3099	46.8992	20.6136	557.791	230.689	522.964	1017.96	522.964	1017.96
18.9409	42.6229	23.8751	13.0167	27.537	23.4098	408.812	458.246	476.549	1682.36	476.549	1682.36
14.8986	9.47565	24.3952	17.902	28.6988	18.4047	139.798	104.338	331.078	81.7563	331.078	81.7563
16.7917	25.3163	30.6124	10.2717	36.1951	49.6077	306.513	134.802	355.47	224.861	355.47	224.861
25.5668	9.35	21.1349	13.3663	28.3055	18.2486	117.659	72.5816	429.203	631.638	429.203	631.638
21.7363	12.2821	21.4947	25.6084	53.1579	31.0783	340.968	666.794	283.716	99.242	283.716	99.242
8.0324	22.9359	37.8731	18.8443	16.0245	24.1464	620.825	539.77	190.286	127.589	190.286	127.589
12.7655	23.8424	49.5604	19.1125	15.8111	107.285	43.1603	38.4621	378.485	1016.94	378.485	1016.94
33.7122	17.2989	16.1176	13.1556	11.0489	14.1329	144.155	89.6032	371.7	226.352	371.7	226.352
22.9809	17.7042	17.0684	17.2549	26.5359	22.2105	584.709	184.438	165.852	40.6866	165.852	40.6866
28.6283	12.2987	58.7921	12.8493	23.89	30.4645	71.1072	56.961	705.562	1445.61	705.562	1445.61
30.6934	14.7252	51.4288	15.3268	14.3778	27.4676	754.552	719.31	344.972	2006.75	344.972	2006.75
28.7458	12.3556	57.9965	17.0551	32.1525	49.7325	175.835	81.4798	235.246	177.979	235.246	177.979
42.5792	84.0969	21.699	21.0202	28.0292	30.0011	567.223	173.712	108.551	60.3278	108.551	60.3278
67.4533	30.3925	54.2667	18.2346	9.45038	10.6384	790.8	842.677	452.675	221.081	452.675	221.081
30.9495	18.0061	61.5211	12.1291	18.9483	24.4945	90.1183	74.5901	143.649	34.2693	143.649	34.2693
45.5552	16.8654	48.2048	53.8996	28.691	37.5422	547.838	1025.72	384.152	299.032	384.152	299.032
45.2797	11.793	31.6615	15.1108	40.9907	26.2998	532.248	248.72	158.62	99.0599	158.62	99.0599
45.739	11.5067	28.6492	11.3128	50.3119	61.9568	335.066	180.002	24.1991	11.8349	24.1991	11.8349
61.9816	15.7059	27.1986	14.2021	30.1075	14.2391	684.328	418.667	529.341	279.311	529.341	279.311
26.6833	32.9301	37.1833	9.032	42.9446	28.3722	330.104	56.0072	161.8	40.1459	161.8	40.1459
21.8419	16.7913	46.2389	15.7928	38.491	28.3248	537.644	893.835	284.391	485.001	284.391	485.001
17.3772	14.0033	14.2996	22.74	89.721	50.0136	73.1493	44.1773	35.5151	17.9321	35.5151	17.9321
12.3688	27.7189	21.9411	7.98634	18.8943	33.5434	489.161	376.156	868.576	329.344	868.576	329.344
45.899	27.8205	19.1951	21.5872	69.1976	17.9724	152.68	75.5042	245.347	1313.42	245.347	1313.42
24.5166	20.6245	74.4437	12.9133	48.55	20.6273	243.797	89.6279	63.8099	43.6348	63.8099	43.6348
53.8523	16.3579	18.2904	9.82498	37.1078	50.9708	298.412	74.4819	410.255	1889.53	410.255	1889.53
44.586	17.0034	53.5477	12.521	55.6065	17.3197	115.312	160.937	274.662	1392.72	274.662	1392.72
16.0059	11.1817	17.5657	11.224	62.3309	12.3819	184.983	68.6581	367.645	200.297	367.645	200.297
26.5872	9.88324	34.9812	16.5505	67.6989	16.085	94.1548	38.2034	413.436	496.437	413.436	496.437
45.5698	17.3806	10.2741	9.08901	30.2195	87.7966	307.236	83.3824	365.476	249.731	365.476	249.731
29.8137	26.7714	20.0628	30.412	34.9363	39.7092	244.659	44.4614	254.807	195.673	254.807	195.673
29.4391	10.1893	48.0989	16.1539	43.3837	25.5466	337.855	77.23	320.032	381.894	320.032	381.894
28.1676	14.907	15.9753	8.91424	15.7905	29.7253	121.244	75.6655	347.54	323.125	347.54	323.125
27.4811	19.4562	26.2024	13.1221	22.0843	86.4046	63.9598	127.469	213.245	126.185	213.245	126.185
31.3202	43.9408	33.569	12.9547	24.4811	19.7451	968.742	433.39	438.856	237.073	438.856	237.073
49.9398	22.0907	22.1497	18.2898	43.7993	22.4918	745.03	754.568	471.573	271.181	471.573	271.181
22.1804	22.5636	63.9267	13.6628	67.657	39.5009	305.055	139.702	158.233	28.6295	158.233	28.6295
11.8823	14.0595	19.19	10.0085	17.2924	51.6831	476.224	170.87	314.954	1044.8	314.954	1044.8
36.3242	22.51	23.6107	25.1493	13.079	22.4097	489.988	309.562	42.9744	26.3694	42.9744	26.3694
38.2064	18.2599	14.747	14.4376	17.7411	51.3357	319.035	150.484	447.543	705.012	447.543	705.012
25.3524	14.2167	18.8309	16.219	21.0598	34.811	166.487	54.8955	430.612	433.078	430.612	433.078
39.5648	11.587	39.0835	15.1856	22.6329	28.1319	439.461	591.977	426.23	784.752	426.23	784.752
40.653	11.4606	42.4749	16.7511	20.2303	62.7837	73.5769	67.1059	493.208	678.347	493.208	678.347
47.8928	17.0475	25.6186	22.5023	16.1613	40.0703	314.505	123.283	372.242	113.978	372.242	113.978
18.6203	14.2352	38.9789	15.367	33.3108	24.3121	21.7113	33.513	707.74	2318.85	707.74	2318.85
39.9981	20.3669	36.6826	11.5131	28.9873	49.6858	323.473	129.665	445.828	316.067	445.828	316.067
36.7813	15.1305	15.0212	16.076	16.0182	20.4599	246.411	94.2978	116.054	91.3242	116.054	91.3242
39.6537	13.9697	20.2458	51.4404	24.553	17.4389	154.593	72.8293	524.803	299.934	524.803	299.934
34.5748	11.2484	12.4809	11.1594	13.859	22.4569	609.473	297.768	203.254	78.4673	203.254	78.4673
53.6928	57.8304	29.0936	11.1985	29.2716	27.0042	153.829	56.3189	454.845	499.758	454.845	499.758
41.7195	24.2046	29.1594	11.7349	19.0754	21.5803	285.702	91.5979	19.8373	17.694	19.8373	17.694
28.3747	23.0199	35.7071	10.576	24.6702	38.0619	465.076	344.408	409.932	295.747	409.932	295.747
52.7817	54.3765	11.0313	10.9004	18.7986	31.7351	45.7796	31.9882	349.383	348.103	349.383	348.103
48.3765	19.4955	47.6678	12.1058	27.3232	33.0175	242.634	69.6718	749.959	1465.03	749.959	1465.03
18.1072	10.0261	34.2757	15.0387	31.6823	43.4547	284.419	124.848	288.708	226.741	288.708	226.741
18.3691	14.7265	28.691	14.8506	28.7789	49.2428	485.723	282.604	753.713	1180.1	753.713	1180.1
14.8171	10.9437	22.2497	9.89368	22.9331	40.1538	279.99	140.333	462.333	693.663	462.333	693.663
57.0419	19.2174	26.549	12.3105	19.9094	45.0647	898.04	208.463	406.938	184.457	406.938	184.457
18.2614	20.5318	16.1855	22.1839	80.0252	22.398	182.459	85.016	282.277	663.272	282.277	663.272
54.5317	16.3329	22.3538	15.082	52.0006	23.4844	72.3167	35.8952	623.338	380.358	623.338	380.358
19.5316	12.2557	53.2865	13.8163	44.9971	26.1405	87.7765	48.1891	290.583	548.944	290.583	548.944
17.7305	11.2401	29.6275	11.81	31.3768	64.6912	12.8149	42.5463	165.88	64.7931	165.88	64.7931
19.2516	15.1754	28.8894	17.1976	47.6734	37.2929	595.906	367.788	378.465	675.461	378.465	675.461
41.3271	24.7403	34.818	13.7024	33.6206	26.2336	154.411	44.5586	60.5516	54.7521	60.5516	54.7521
23.5039	12.8359	27.9972	40.2548	44.6616	48.9525	45.4748	47.5114	352.595	507.26	352.595	507.26
63.0546	20	27.8011	11.7244	24.8913	21.3145	250.076	86.4582	91.8565	32.9912	91.8565	32.9912
26.7834	12.4238	28.6573	16.1467	37.079	106.178	662.904	233.059	492.322	2045.84	492.322	2045.84
24.4747	15.482	10.6747	16.8073	24.4181	21.935	92.2289	87.9032	331.249	719.715	331.249	719.715
45.8213	18.7915	39.397	24.4367	43.7111	22.3183	84.5239	69.3301	182.589	36.5826	182.589	36.5826
53.3142	66.3184	12.6628	9.09731	19.5	55.4425	726.258	2328.03	308.435	626.665	308.435	626.665
48.2477	49.5039	16.5955	14.5449	77.2223	26.4108	549.94	1230	338.516	175.362	338.516	175.362
47.5067	19.5853	24.9993	11.0122	58.6574	55.1055	653.354	1075.29	197.125	72.4197	197.125	72.4197
31.2026	18.209	21.652	13.5653	54.4325	142.265	561.599	1180.4	18.5814	26.0158	18.5814	26.0158
52.5381	22.6943	18.679	12.3624	19.64	54.7068	569.768	552.748	349.142	647.053	349.142	647.053
39.0636	37.8793	74.7054	18.4242	21.9842	23.6374	95.7769	88.9091	238.814	585.228	238.814	585.228
56.9138	13.1656	29.8672	16.1335	59.5359	25.8914	380.257	102.112	407.251	160.405	407.251	160.405
21.424	12.3825	16.3772	12.8609	24.7398	21.3205	73.2475	60.9586	13.6206	11.4697	13.6206	11.4697
53.9335	19.4688	35.4408	10.4851	18.0197	14.0148	591.171	291.583	252.684	312.519	252.684	312.519
51.8743	15.6721	36.0824	20.5991	39.7758	34.7083	465.638	241.681	17.2602	26.1753	17.2602	26.1753
19.9507	17.0007	37.8958	9.87663	25.8581	60.86	390.218	82.2261	736.306	357.333	736.306	357.333
59.8799	20.928	23.7939	15.4559	19.8531	17.375	84.6488	44.0202	131.175	125.793	131.175	125.793
23.3891	18.0023	8.25455	13.3047	36.8099	73.8528	72.0707	81.769	301.144	165.319	301.144	165.319
54.8411	209.601	12.8802	13.9807	13.4565	21.0782	86.3484	28.484	445.863	677.867	445.863	677.867
43.6124	22.1704	61.3504	25.4131	42.2845	286.474	214.168	77.69	353.044	1141.29	353.044	1141.29
23.1014	13.213	44.774	15.5457	21.3802	84.5207	750.768	577.352	315.691	685.324	315.691	685.324
18.6941	14.0196	48.0301	10.682	22.6667	69.691	810.425	233.625	304.401	932.219	304.401	932.219
101.479	27.2371	36.2677	37.5955	58.2328	94.6769	271.028	74.495	295.471	252.561	295.471	252.561
24.7635	23.0041	19.9323	20.2202	50.2146	18.5272	188.385	76.4943	532.018	1169.84	532.018	1169.84
61.1226	32.6941	25.2543	17.8869	33.4924	32.1849	349.009	139.365	181.643	122.277	181.643	122.277
68.1792	24.3428	10.5683	7.47456	21.1415	48.7162	353.389	143.697	514.365	394.012	514.365	394.012
69.0438	34.7748	51.7589	14.3555	29.3929	34.9447	215.643	119.269	332.569	342.173	332.569	342.173
20.2061	32.2421	42.9922	22.0734	52.4538	47.1466	225.142	103.556	19.2966	12.9766	19.2966	12.9766
17.1631	29.2115	68.4213	24.5313	21.5568	26.0025	661.391	442.376	753.595	1897.06	753.595	1897.06
43.2325	38.2725	18.7165	9.3192	23.1809	33.5097	98.5696	41.9572	151.71	287.527	151.71	287.527
42.7293	19.8294	38.0184	23.2896	15.7168	17.1137	277.05	172.447	401.654	544.221	401.654	544.221
24.9742	40.2458	28.5925	40.0517	31.4606	101.287	69.0047	42.1656	229.207	237.829	229.207	237.829
19.2432	13.5829	45.1179	13.8684	37.3381	33.612	725.961	1836.75	332.911	216.482	332.911	216.482
16.3996	14.1838	53.3501	13.8089	39.6989	31.4932	800.834	507.25	381.33	276.613	381.33	276.613
28.3321	21.3546	37.1904	12.6436	89.7293	99.0371	817.393	355.713	88.0885	26.1866	88.0885	26.1866
40.522	59.2205	17.0031	14.8079	12.7913	20.5432	288.402	53.46	339.583	253.982	339.583	253.982
34.0476	24.9004	36.7189	10.7476	41.7777	19.3771	328.17	121.293	868.756	1511.83	868.756	1511.83
15.0916	25.1893	62.0108	13.0133	20.2957	59.7586	445.826	129.203	457.301	267.058	457.301	267.058
25.7358	18.3478	41.6538	22.0049	13.9292	37.7003	284.371	102.761	171.461	61.7679	171.461	61.7679
57.7008	16.4439	86.097	15.392	15.0739	42.9799	59.6233	51.9112	390.552	1695.61	390.552	1695.61
54.2475	13.4428	41.4228	12.8299	52.3292	23.8671	489.921	120.255	320.128	535.622	320.128	535.622
45.1549	30.3351	59.6826	16.4303	40.1013	16.7732	543.675	584.304	442.189	407.906	442.189	407.906
18.4233	31.3806	13.5042	10.0564	38.1885	52.3835	40.3381	37.7799	58.7008	34.5367	58.7008	34.5367
28.0551	17.6349	23.6287	15.454	53.2599	39.2585	139.974	119.198	381.333	481.555	381.333	481.555
34.1702	22.8109	51.3211	18.3481	16.8466	47.702	303.283	156.19	54.6829	32.45	54.6829	32.45
44.5635	16.6952	47.3429	15.0398	42.5187	33.5452	55.287	59.2637	349.805	139.062	349.805	139.062
55.199	21.872	12.1615	11.1129	9.32632	20.0609	781.455	341.159	146.549	51.7479	146.549	51.7479
15.2477	14.3948	48.1189	12.8918	57.7435	31.7284	753.248	1060.65	448.899	682.223	448.899	682.223
10.882	14.9848	47.1329	13.016	30.2285	118.777	636.53	610.089	448.109	868.182	448.109	868.182
42.2612	16.5441	38.0357	31.7733	82.8269	37.005	459.173	95.862	313.247	594.168	313.247	594.168
11.3475	13.5701	19.9839	15.8361	26.3121	91.4409	469.681	98.5401	392.531	214.961	392.531	214.961
20.0357	13.7078	22.488	15.0545	16.8033	35.3972	773.597	1178.98	21.8555	19.4155	21.8555	19.4155
30.7433	42.373	45.997	11.419	20.7823	16.5283	236.514	144.075	318.654	1064.79	318.654	1064.79
17.8725	17.6007	49.8264	9.76932	14.0357	57.7123	411.755	1764.66	63.0257	15.94	63.0257	15.94
26.0191	44.1831	18.8546	11.1079	35.2819	26.0847	388.631	91.5606	374.138	274.84	374.138	274.84
16.7383	16.8808	18.8477	11.0953	17.3447	40.8209	408.424	387.952	319.242	507.445	319.242	507.445
57.0477	15.9472	22.8908	24.4813	14.0373	50.9279	61.0875	46.9086	27.8064	26.2783	27.8064	26.2783
17.7729	18.7552	23.196	15.6397	22.1962	48.4813	15.3284	40.5342	539.188	340.736	539.188	340.736
37.1144	13.7221	28.2406	13.1008	20.5489	27.9773	132.095	156.762	471.644	297.409	471.644	297.409
38.1873	13.3593	10.9409	10.9705	19.3893	28.2136	244.304	109.902	375.88	249.659	375.88	249.659
22.8068	38.2386	9.03757	11.2442	20.4972	37.2537	431.479	67.2224	24.7314	17.6433	24.7314	17.6433
38.1104	23.13	31.772	13.251	19.7801	26.3962	429.579	103.952	297.345	208.762	297.345	208.762
66.776	33.5296	20.1021	21.3376	59.9884	31.297	678.844	186.146	298.305	1132.67	298.305	1132.67
21.0344	32.6312	19.7858	11.3785	39.334	25.5218	263.92	143.197	506.208	84.6517	506.208	84.6517
31.5421	24.9624	15.6573	13.7916	23.382	30.9315	320.7	67.8544	292.709	129.894	292.709	129.894
64.9934	18.4156	51.7014	17.1471	39.4087	53.2453	236.266	126.549	319.006	174.186	319.006	174.186
25.8046	29.1013	20.3766	10.7927	43.8576	49.1039	514.332	1184.91	325.166	639.144	325.166	639.144
57.9579	33.1631	48.9871	13.6995	56.9355	91.2536	28.7538	25.4852	324.765	119.528	324.765	119.528
49.9601	15.1636	40.353	52.3507	36.5456	186.398	21.292	22.9585	379.402	1501.63	379.402	1501.63
23.589	23.4728	22.4905	26.4744	7.46552	29.1552	558.26	2308.48	345.753	866	345.753	866
30.0564	14.2377	23.2325	11.9569	25.6097	184.608	817.542	568.628	279.741	811.533	279.741	811.533
41.5266	16.8759	36.6958	15.2876	14.7234	23.8015	65.6328	41.9523	357.351	584.953	357.351	584.953
20.154	15.7469	17.547	10.4535	39.7952	21.1366	550.087	1271.38	278.469	153.999	278.469	153.999
70.8773	13.491	52.8459	15.3642	12.3914	23.2622	830.023	350.132	227.568	89.9807	227.568	89.9807
42.1501	13.9834	52.9133	21.5	46.9725	207.871	199.426	89.6122	48.9971	28.6443	48.9971	28.6443
54.654	14.6885	21.4985	15.0246	17.6718	42.9077	43.818	48.0943	105.85	48.4107	105.85	48.4107
30.6213	14.3794	63.6862	14.5987	26.5973	19.9495	342.347	78.4913	165.454	49.7082	165.454	49.7082
36.4811	19.2032	17.9945	11.6971	19.0027	21.3177	800.414	1962.43	343.232	344.85	343.232	344.85
42.0849	17.5489	46.7815	17.1467	32.9947	43.0611	613.189	241.111	400.559	436.958	400.559	436.958
13.9576	11.962	50.4278	15.4211	35.1177	22.1694	59.1135	51.1336	374.7	165.086	374.7	165.086
15.3014	9.50887	53.8045	14.4749	14.8264	49.6038	24.0949	20.1309	295.622	860.514	295.622	860.514
25.3002	17.3708	35.3071	11.8849	33.7106	41.1941	572.632	275.821	311.671	216.273	311.671	216.273
44.3257	20.4878	41.7321	11.4692	21.1657	254.28	1120.76	514.516	348.677	1038.46	348.677	1038.46
14.6762	9.98421	56.5534	18.281	58.5193	31.8079	535.476	843.71	440.274	201.954	440.274	201.954
26.1181	22.0656	12.6768	13.0186	21.5329	119.426	711.039	199.487	309.364	625.803	309.364	625.803
48.1274	16.6164	55.9941	31.0081	18.9104	45.7429	337.746	143.826	330.302	906.196	330.302	906.196
21.1167	16.8659	52.8768	14.561	24.113	23.102	28.3689	15.2657	298.546	149.802	298.546	149.802
47.1785	16.1461	12.3502	13.0778	53.6134	28.2597	404.596	231.551	100.538	55.2872	100.538	55.2872
43.2828	15.7081	47.0621	29.5123	11.4349	41.0593	870.913	1538.64	463.584	171.032	463.584	171.032
23.8385	18.6428	48.4542	16.9994	55.1254	54.7246	907.795	385.566	311.91	576.653	311.91	576.653
44.8733	12.4753	69.8137	15.0588	36.4071	47.2275	651.207	267.761	401.767	137.137	401.767	137.137
22.8102	16.9748	28.1517	21.499	53.3539	51.65	650.732	407.783	332.616	804.5	332.616	804.5
36.4001	19.2301	49.6231	18.4599	11.139	37.9734	214.243	72.3172	645.932	829.749	645.932	829.749
23.2502	14.7918	68.2834	14.3414	15.1002	39.2532	337.337	164.066	94.4296	56.6969	94.4296	56.6969
23.436	29.0252	27.9041	20.2343	20.1516	14.4161	586.591	841.134	378.405	185.158	378.405	185.158
13.5469	11.7029	40.5499	15.8596	43.7643	40.7388	58.0274	66.8678	324.326	1310.56	324.326	1310.56
18.382	19.3842	20.8817	20.2409	30.9959	27.7465	657.564	342.692	49.5734	14.7758	49.5734	14.7758
12.8763	7.40206	18.4159	13.6555	26.0338	75.6016	25.1923	55.3408	603.144	589.603	603.144	589.603
23.404	13.8471	24.5364	14.4718	34.6917	73.2711	733.258	555.327	641.897	252.786	641.897	252.786
110.162	54.5413	18.3159	11.6187	20.6	31.3567	266.35	145.867	206.293	93.8725	206.293	93.8725
19.8852	18.2528	17.3647	11.5468	50.667	35.8243	1173.35	640.753	245.488	52.7589	245.488	52.7589
23.865	16.3499	46.9356	16.6704	21.6891	39.2666	726.742	532.051	314.031	343.421	314.031	343.421
40.9259	12.9994	11.1246	10.6667	30.6498	91.4036	724.012	240.928	376.435	280.789	376.435	280.789
51.7887	25.6613	56.6633	16.4662	12.7134	67.6999	618.298	1196.95	542.168	644.844	542.168	644.844
72.0512	26.1031	13.6273	8.78326	17.8987	38.7455	46.6643	73.1444	573.167	454.253	573.167	454.253
45.8226	14.6837	36.0611	18.1342	22.5504	46.9322	377.491	197.324	199.332	1915.18	199.332	1915.18
39.722	13.7824	11.138	13.5721	44.1045	212.748	85.6442	118.085	385.224	294.983	385.224	294.983
16.84	10.4457	49.3487	13.533	39.1141	194.725	153.144	92.0689	324.67	594.516	324.67	594.516
18.0512	14.0985	46.8261	10.8788	25.3639	202.788	44.8785	38.0439	358.209	345.92	358.209	345.92
17.0243	11.0491	15.0801	18.5302	34.3961	125.067	20.455	24.2777	393.621	355.221	393.621	355.221
51.5495	16.8887	19.4059	14.2208	39.7946	33.1202	13.1697	24.4656	354.887	924.317	354.887	924.317
62.836	14.1947	68.5979	12.5081	55.6426	41.8862	134.491	96.887	37.0587	38.0871	37.0587	38.0871
64.203	24.4113	37.8587	19.9583	13.9542	16.3871	769.749	516.179	447.888	513.14	447.888	513.14
54.4582	17.9934	54.7556	19.4858	27.6889	66.7148	22.5575	28.427	478.217	354.83	478.217	354.83
50.7429	20.9649	32.9899	21.5496	43.0364	104.087	161.538	60.2381	387.331	1001.75	387.331	1001.75
39.8359	20.0483	28.0032	14.3489	27.0679	61.5335	71.8901	37.7893	462.112	1866.91	462.112	1866.91
20.725	9.96039	11.0157	8.20384	13.6838	24.531	250.147	57.6241	406.301	346.823	406.301	346.823
21.5394	15.6582	15.3017	15.3249	15.6762	13.2948	586.717	535.688	425.848	792.516	425.848	792.516
73.78	26.3263	21.51	19.0303	12.3723	69.3505	110.91	44.3002	376.227	199.251	376.227	199.251
50.3046	16.3046	27.0491	21.2139	25.105	14.6319	833.714	638.404	82.4322	36.6856	82.4322	36.6856
14.1272	43.1119	13.6916	18.5133	12.6685	38.5783	193.098	169.12	150.563	53.2515	150.563	53.2515
23.7343	21.7054	15.4423	16.4796	23.8921	36.3083	180.144	153.571	490.965	199.252	490.965	199.252
17.0914	13.6873	22.0414	19.7807	19.5216	44.4567	451.505	343.29	394.277	836.867	394.277	836.867
17.1206	15.7813	59.8806	13.7351	49.4604	30.5691	131.744	86.9137	357.114	391.194	357.114	391.194
25.3894	50.2274	38.2558	17.9442	44.8877	27.2854	679.325	493.201	543.12	674.613	543.12	674.613
51.8482	17.7369	52.2219	19.6295	31.4034	20.7665	867.299	1518.62	26.0869	15.8643	26.0869	15.8643
14.9755	14.1909	27.7262	29.5803	20.9507	34.7677	331.813	74.3398	465.403	213.206	465.403	213.206
34.9588	75.7613	35.0617	21.4932	20.8385	33.0733	766.222	308.993	115.488	41.0901	115.488	41.0901
27.6536	21.4966	26.0341	31.9636	14.6645	17.0538	168.94	68.5235	457.298	958.24	457.298	958.24
22.0132	48.5406	50.6878	14.4143	29.6328	156.495	386.977	444.169	363.412	164.703	363.412	164.703
49.6142	22.8918	32.6009	15.7822	22.9874	35.8776	85.47	37.4235	357.387	118.582	357.387	118.582
26.5898	14.573	43.3637	26.7904	27.2298	42.1579	532.682	248.684	21.8658	58.5698	21.8658	58.5698
45.623	13.1094	25.9992	12.4187	11.5107	60.0527	51.2402	33.699	444.023	1320.11	444.023	1320.11
48.9286	20.9591	16.2077	14.5481	25.3764	111.548	346.328	84.2017	373.723	200.083	373.723	200.083
28.7578	15.9809	16.7206	9.08687	16.0771	23.8528	76.7317	69.861	603.617	1192.23	603.617	1192.23
34.9874	53.0305	42.2519	77.1796	36.0478	44.4385	343.457	547.207	397.6	159.024	397.6	159.024
40.0486	20.6183	64.7779	20.304	40.4665	40.2086	74.2082	49.5298	502.629	209.416	502.629	209.416
15.5229	14.9714	18.8628	44.5926	24.0729	17.2758	744.132	232.707	509.443	311.521	509.443	311.521
53.1242	20.6319	19.5631	9.46063	14.5454	121.584	616.914	342.904	248.982	130.314	248.982	130.314
27.687	14.765	60.3009	13.5072	16.864	72.6824	201.611	60.0996	1084.98	379.074	1084.98	379.074
29.7634	18.1703	86.1889	21.3326	13.7783	17.3992	283.321	90.5111	35.8241	23.3681	35.8241	23.3681
32.3398	12.1811	18.4133	25.6957	57.6653	26.6349	303.728	34.4151	27.3796	30.1631	27.3796	30.1631
33.1848	12.7743	53.7963	15.7052	40.6745	30.1953	257.593	42.3598	90.8352	48.0199	90.8352	48.0199
37.044	18.1825	61.3847	15.6091	54.6016	99.6912	88.2262	123.5	173.6	77.2741	173.6	77.2741
36.3884	11.7175	42.2341	11.418	107.446	52.6964	655.042	730.315	196.95	53.1543	196.95	53.1543
13.2777	7.68103	23.7862	14.1131	22.0776	41.9593	50.9093	48.2326	70.3359	18.7637	70.3359	18.7637
9.93581	9.90812	63.8277	13.9129	6.74918	9.7315	178.959	60.1316	369.797	220.302	369.797	220.302
59.4434	15.3249	76.98	18.876	41.6884	39.3088	167.921	57.5646	384.431	304.43	384.431	304.43
44.8103	14.0314	58.7795	12.9683	17.7819	21.1934	525.853	260.369	342.683	141.291	342.683	141.291
40.1009	14.6484	16.3237	8.97422	31.5641	82.1757	37.4518	51.9303	389.278	586.446	389.278	586.446
46.0615	13.4633	48.0575	25.5672	38.9267	19.83	780.546	551.597	567.179	1098.69	567.179	1098.69
18.5673	23.9744	11.8594	17.5526	24.7779	51.8312	18.3252	15.4744	164.513	61.3914	164.513	61.3914
41.6225	11.7825	55.6497	13.6042	11.8819	25.3798	181.129	56.3649	364.852	1267.18	364.852	1267.18
44.0937	12.5602	13.0714	15.261	19.3388	94.6618	431.302	60.4749	216.248	39.5055	216.248	39.5055
31.1217	19.7129	55.5877	13.8106	15.0877	83.3025	487.792	242.125	359.458	129.202	359.458	129.202
45.5338	14.1995	24.4302	15.0056	22.1861	60.2764	448.63	118.302	377.066	933.901	377.066	933.901
43.4334	17.7653	22.4814	15.9467	19.409	90.4332	163.328	55.9076	428.594	259.471	428.594	259.471
31.0967	14.4931	55.2906	19.5631	10.3544	49.9435	762.982	508.793	264.094	117.281	264.094	117.281
9.63742	12.0276	45.8849	12.7527	19.6819	49.2735	99.5288	109.008	583.192	566.948	583.192	566.948
12.7178	8.91889	10.1625	9.80831	14.0843	32.3103	169.317	53.9584	217.443	79.5777	217.443	79.5777
9.75662	7.38423	35.2178	19.0607	15.3577	19.3418	750.584	797.01	261.668	1647.88	261.668	1647.88
26.3838	14.2474	33.0262	25.3577	40.9178	15.3943	47.372	32.4116	400.598	172.196	400.598	172.196
20.9073	12.2303	16.5652	14.7574	17.7686	22.2375	871.611	2772.16	234.24	93.6267	234.24	93.6267
32.3828	11.3488	43.8011	70.2997	26.8042	62.5235	356.061	100.588	276.848	145.301	276.848	145.301
17.0483	12.3516	34.8326	32.8536	16.7926	20.2439	98.5514	38.573	567.075	507.221	567.075	507.221
24.9496	9.86616	10.1673	10.6278	16.1078	24.5156	482.575	564.467	269.781	136.18	269.781	136.18
10.4204	18.857	88.9414	22.2516	22.372	38.6264	747.438	1311.98	198.416	1432.17	198.416	1432.17
36.6936	20.3286	44.2233	10.1153	11.1976	14.0067	50.3248	76.8505	105.307	57.1646	105.307	57.1646
29.2435	16.4105	38.3136	11.0017	28.6324	28.2101	143.877	51.944	320.039	600.519	320.039	600.519
45.6083	36.0781	11.6177	11.4381	15.9866	21.5422	569.412	345.676	373.232	236.378	373.232	236.378
43.9167	26.4377	50.1324	15.2292	14.4519	18.7483	136.218	150.116	103.193	72.2087	103.193	72.2087
31.3325	14.1369	39.8614	16.745	9.77582	19.9516	22.0987	22.486	29.0374	14.351	29.0374	14.351
11.1732	19.322	12.0924	11.2355	18.2558	31.4387	495.543	818.041	327.585	941.857	327.585	941.857
19.4955	15.7003	54.0394	18.3294	52.4302	36.9088	83.353	68.1922	396.382	839.372	396.382	839.372
17.6596	23.1504	35.2187	10.9379	18.1737	237.247	59.9312	59.619	212.738	207.077	212.738	207.077
37.8175	13.6463	73.2607	22.813	15.2601	29.153	666.159	528.831	255.928	170.046	255.928	170.046
14.3851	8.69976	10.8866	12.0861	80.3213	47.9352	402.221	62.8723	297.707	1127.11	297.707	1127.11
9.72125	9.86125	76.3087	16.3333	36.0252	60.6941	605.861	222.765	353.72	228.119	353.72	228.119
8.92089	9.99445	21.4401	18.4852	40.3108	36.4793	408.691	217.961	275.058	223.384	275.058	223.384
29.2267	30.4202	44.5738	12.5298	43.9551	18.0092	371.367	86.8154	339.197	458.02	339.197	458.02
6.90497	9.98467	16.2484	18.1422	54.8219	22.4334	532.826	235.785	481.268	58.4356	481.268	58.4356
12.1094	13.4456	65.372	17.1371	34.4163	20.7741	544.047	1072.71	510.406	1054.72	510.406	1054.72
10.3308	10.0461	40.6075	15.4147	64.1205	29.4544	555.057	577.082	33.6124	21.7611	33.6124	21.7611
24.856	92.7423	74.8111	29.9322	48.1759	18.2972	341.803	76.8481	344.094	314.274	344.094	314.274
16.8328	18.4899	39.2737	30.2313	51.1226	20.8901	134.932	52.4344	483.184	130.465	483.184	130.465
42.6099	15.9711	58.1993	30.9338	62.3509	32.1911	769.736	2178.1	407.15	1529.94	407.15	1529.94
10.759	15.8788	77.6674	23.4573	24.9259	18.3134	322.44	72.8868	332.434	951.549	332.434	951.549
11.4353	16.3149	59.7008	16.189	44.8912	19.658	334.82	183.98	439.484	910.579	439.484	910.579
46.2522	13.7882	34.8789	21.5332	32.888	53.5508	294.134	134.353	253.465	56.0909	253.465	56.0909
18.0312	17.9695	43.1613	70.0299	17.8164	47.3616	630.536	218.145	372.087	1488.84	372.087	1488.84
28.9261	13.736	16.7895	14.3443	47.9023	44.2702	167.903	104.373	63.4242	24.3637	63.4242	24.3637
27.0183	12.2294	15.1807	14.0914	81.5647	38.1806	85.5911	47.8785	401.863	270.57	401.863	270.57
14.8408	17.9339	17.4961	14.1618	15.5055	31.8339	414.041	73.6081	315.41	166.447	315.41	166.447
55.3661	19.8507	52.0737	16.6363	18.9651	35.7397	158.257	33.8189	487.996	1151.33	487.996	1151.33
34.0799	24.0225	21.5446	23.4285	33.8162	18.1438	245.627	89.9985	329.016	381.722	329.016	381.722
37.5518	18.4724	109.117	28.1094	49.2188	13.6977	467.214	121.797	403.126	832.841	403.126	832.841
45.3888	12.6639	24.2648	31.1717	33.1504	11.4687	397.732	158.455	454.284	261.28	454.284	261.28
46.8422	14.2999	46.9217	13.2973	15.536	12.9627	102.092	27.8044	392.958	346.89	392.958	346.89
14.2212	13.4341	16.8339	10.1786	15.8382	14.9356	193.505	96.8481	500.769	389.091	500.769	389.091
14.5007	13.3077	76.1945	98.7185	21.8623	68.4745	619.19	454.274	373.824	488.118	373.824	488.118
27.9591	9.76404	65.5424	17.1637	41.6143	133.4	325.31	94.1493	319.086	247.183	319.086	247.183
19.2162	21.9313	29.8151	34.6879	19.7627	14.1773	413.088	168.968	11.9696	16.1884	11.9696	16.1884
34.2194	13.5652	64.6244	23.3408	23.9484	80.7617	337.842	367.502	439.331	1249.26	439.331	1249.26
38.1981	13.6257	69.0722	16.7933	38.4346	47.4532	304.373	72.4294	453.759	653.15	453.759	653.15
54.2568	26.7643	22.5584	7.54939	29.4363	17.2659	255.149	99.2988	441.924	942.192	441.924	942.192
11.851	131.932	52.9969	13.9367	18.7578	38.3506	351.321	145.441	498.965	1271.34	498.965	1271.34
11.662	23.2236	13.1294	14.6378	27.687	36.0156	671.445	661.821	544.886	772.065	544.886	772.065
22.3745	13.767	16.6509	9.08862	23.802	51.5954	726.947	180.421	63.7015	34.911	63.7015	34.911
30.9263	12.1618	28.6791	11.7528	10.3558	8.85418	76.9831	26.2112	541.435	621.867	541.435	621.867
9.41821	12.1007	16.304	9.8714	8.85685	14.909	47.0162	32.7165	394.654	99.6055	394.654	99.6055
46.5327	17.1403	16.4744	11.8164	17.2985	13.2433	919.875	949.605	590.049	238.85	590.049	238.85
44.4471	18.2258	64.8832	12.7453	28.2209	11.98	345.124	203.114	574.529	1267.66	574.529	1267.66
20.5029	15.8937	68.7832	17.5931	38.5915	17.4923	611.771	239.439	368.231	950.169	368.231	950.169
32.3764	20.1118	78.0697	12.9147	25.7908	102.026	387.86	338.848	43.4257	28.3763	43.4257	28.3763
72.3014	29.6483	28.362	17.6531	20.818	13.2416	97.0684	54.8278	91.0215	28.0987	91.0215	28.0987
44.8466	14.7631	15.3082	10.3401	64.917	36.337	393.918	1656.32	295.877	282.677	295.877	282.677
30.7588	23.071	11.4917	20.1893	55.7048	33.0487	189.38	79.9242	490.018	1104.55	490.018	1104.55
34.7591	15.7797	10.7986	11.0282	8.17116	15.5888	400.006	377.144	342.713	220.58	342.713	220.58
18.2461	24.0187	23.9876	19.2828	18.6625	14.9586	457.464	133.25	15.415	14.8462	15.415	14.8462
26.2955	12.3274	20.0437	25.6816	15.1592	25.4758	220.015	83.9257	455.494	190.601	455.494	190.601
15.0927	13.7777	11.7897	11.0271	21.8766	31.5527	734.995	687.847	420.572	716.123	420.572	716.123
34.4451	22.2539	15.0069	13.7713	18.2098	18.321	164.494	306.359	336.095	191.856	336.095	191.856
30.4859	38.9541	54.3878	31.3198	40.5351	29.4763	522.028	240.404	311.684	668.121	311.684	668.121
30.3223	13.6143	61.3585	17.0881	52.5352	14.3148	94.0733	33.6587	484.136	952.628	484.136	952.628
21.0948	29.1598	21.3122	11.0361	22.651	33.6662	230.07	42.795	100.414	31.9565	100.414	31.9565
43.174	31.791	18.4898	10.7035	17.8384	27.5695	198.711	43.3603	345.899	170.489	345.899	170.489
29.9872	15.6764	59.6725	20.4833	19.0492	21.9368	225.511	82.1786	298.413	579.459	298.413	579.459
45.0171	16.0636	46.8537	33.4843	33.0761	50.3043	575.015	1198.2	459.695	150.758	459.695	150.758
45.4086	18.8252	23.4486	10.5122	37.9824	39.3049	229.035	70.9881	419.489	263.708	419.489	263.708
61.6228	14.707	44.7962	19.6677	49.0156	68.6917	683.961	442.01	154.292	168.793	154.292	168.793
53.5203	13.0353	20.4422	13.547	47.4931	16.9537	74.8521	92.9775	227.072	126.887	227.072	126.887
29.808	17.1492	17.4628	14.8612	20.2707	19.2713	81.3938	132.913	73.7616	44.0507	73.7616	44.0507
19.0389	14.7576	40.7553	8.97084	27.3316	21.7258	97.435	67.8051	39.636	30.3694	39.636	30.3694
42.0329	34.1304	36.4092	18.7096	61.7302	27.3076	53.8918	68.9428	93.8202	35.6006	93.8202	35.6006
23.4168	14.9517	21.2796	9.68182	23.214	23.0728	214.82	57.8044	65.8244	46.7799	65.8244	46.7799
59.47	18.7612	18.3733	18.5145	58.8732	115.066	60.7038	33.8892	352.779	1266.04	352.779	1266.04
37.5077	15.9043	16.7001	12.3737	54.8981	26.9108	349.08	107.644	123.842	46.8411	123.842	46.8411
37.8254	39.1212	23.1005	10.5026	12.7086	56.9931	199.932	57.2757	499.368	365.511	499.368	365.511
28.6612	18.7293	35.7223	11.7289	5.92229	11.5845	144.654	81.3054	470.844	381.313	470.844	381.313
58.8348	22.2743	23.7878	30.1924	55.8129	25.1269	68.8297	35.3356	286.373	138.163	286.373	138.163
53.9095	16.3101	9.81636	5.64412	5.65698	10.2564	91.9889	65.5338	34.0712	13.7934	34.0712	13.7934
27.0566	37.7137	36.2371	16.2463	26.1451	26.6484	269.49	88.6477	311.433	2096.05	311.433	2096.05
60.2929	20.3494	15.4033	14.2852	46.5395	21.5332	254.559	60.416	315.591	158.377	315.591	158.377
46.2817	16.4232	26.7159	41.3299	52.2922	19.0714	626.456	586.963	914.185	630.127	914.185	630.127
41.579	17.2584	58.3997	17.4077	44.4209	20.7047	39.1299	51.1178	95.9967	26.4883	95.9967	26.4883
13.1933	13.7629	59.3966	43.2427	22.6731	42.2585	122.373	72.0214	374.472	1808.11	374.472	1808.11
39.3157	20.1579	43.3542	10.8937	22.1979	10.7941	171.435	119.687	317.066	511.97	317.066	511.97
55.159	28.7049	47.5803	26.5292	16.6145	14.5612	177.716	69.8786	408.22	237.439	408.22	237.439
48.6836	31.9982	26.9086	11.9109	15.1035	12.8686	286.658	102.101	104.679	46.9768	104.679	46.9768
28.7285	14.1921	64.5073	18.1625	75.8009	37.5522	133.851	60.0782	291.363	644.29	291.363	644.29
30.6079	15.9287	50.3414	17.6724	28.7561	37.4649	185.89	53.2554	204.974	35.0666	204.974	35.0666
49.8769	19.3068	33.8701	12.6849	28.841	108.849	102.24	53.4551	29.816	35.9321	29.816	35.9321
24.1305	26.8938	40.6549	12.9105	42.7879	13.0926	632.242	729.482	235.546	631.987	235.546	631.987
12.8123	14.8362	40.1309	47.2147	16.2802	57.4901	97.3555	56.9361	190.148	41.9774	190.148	41.9774
42.5882	27.0845	50.7579	15.6396	23.0994	59.9515	388.664	112.172	269.941	118.93	269.941	118.93
20.5443	14.6566	37.6423	16.3972	16.641	30.6564	669.229	551.429	378.192	802.977	378.192	802.977
36.6378	17.3791	46.9002	13.399	70.6726	24.0746	123.33	371.188	513.171	816.76	513.171	816.76
29.8816	14.0915	49.8473	46.9207	67.397	20.579	334.407	101.739	100.281	224.122	100.281	224.122
44.2054	27.0855	50.3087	18.599	45.4452	9.87782	21.3102	27.8243	392.24	177.681	392.24	177.681
11.4627	25.3285	27.8961	18.7226	105.964	44.5576	305.637	45.124	340.49	670.299	340.49	670.299
20.9161	54.1843	39.9003	16.8158	25.0701	68.7427	652.07	307.53	310.527	24.9902	310.527	24.9902
13.3211	31.085	13.5379	14.8692	9.64253	10.6462	504.202	516.966	429.361	403.897	429.361	403.897
30.3158	14.1566	17.4726	13.3177	13.2404	11.3327	123.186	49.9449	450.076	906.557	450.076	906.557
31.4623	42.3649	40.9505	23.81	17.7095	75.2808	283.599	140.454	82.7977	48.9375	82.7977	48.9375
17.7377	11.7658	6.66054	11.0846	101.313	48.4989	310.581	250.903	348.167	372.454	348.167	372.454
27.8681	14.6142	21.7583	24.5813	31.9378	22.5417	493.484	240.105	394.83	328.722	394.83	328.722
12.1657	13.4551	51.6433	17.5166	32.4453	41.4877	325.367	224.588	326.899	295.06	326.899	295.06
42.1023	17.4735	68.8749	25.8216	29.4842	95.2247	11.7455	16.9181	281.872	139.264	281.872	139.264
20.8598	30.9853	51.8072	11.5703	57.2401	16.6861	91.019	100.502	281.038	177.741	281.038	177.741
58.9122	30.4538	36.9092	21.5926	44.0599	24.4905	130.435	72.2661	373.469	705.176	373.469	705.176
30.9089	16.7558	21.5521	13.3552	19.0347	27.9674	321.535	90.6569	339.848	182.444	339.848	182.444
30.1721	22.4904	15.6686	12.7345	33.2643	36.7021	255.083	61.0197	260.896	783.894	260.896	783.894
20.1343	31.0348	17.3414	27.4205	35.1402	29.5767	217.197	95.2748	319.086	301.372	319.086	301.372
19.8868	212.026	64.7486	16.6326	56.6249	25.7138	440.021	133.277	307.306	230.251	307.306	230.251
39.316	49.0016	21.9322	15.1606	36.1424	79.4668	444.668	133.155	420.67	394.975	420.67	394.975
40.7315	57.3981	50.3398	24.0334	21.4014	50.1828	443.178	317.902	271.092	121.032	271.092	121.032
8.70627	9.76056	61.2044	30.7343	30.5815	36.1533	196.815	104.603	356.593	240.472	356.593	240.472
29.1652	18.2255	41.0268	24.0203	24.033	105.39	27.5717	83.5842	484.562	1251.1	484.562	1251.1
34.8895	12.2735	22.8951	21.255	40.096	33.2699	168.875	75.562	275.129	837.386	275.129	837.386
20.7955	78.9436	57.4654	12.9365	17.9086	32.3375	454.503	229.09	341.003	1013.31	341.003	1013.31
31.1996	17.628	61.0362	14.3837	19.8098	23.6409	409.605	96.8955	382.71	664.283	382.71	664.283
12.1384	13.4478	49.4278	19.9055	43.144	19.0844	15.6863	57.7757	251.279	181.024	251.279	181.024
41.0492	15.0384	18.7188	9.11147	30.8301	15.7608	196.148	85.563	186.536	67.6281	186.536	67.6281
19.4222	16.108	42.952	17.1321	18.1837	99.4853	167.839	101.66	288.582	622.859	288.582	622.859
45.0152	21.6487	44.6205	14.0713	31.3017	36.8392	512.643	199.707	334.914	184.157	334.914	184.157
7.03916	9.96971	14.5099	21.3589	22.6063	60.8	525.026	180.961	339.945	382.831	339.945	382.831
16.2632	13.3721	49.0712	18.9789	11.7581	17.9952	741.106	1204.2	629.923	136.829	629.923	136.829
14.809	12.2033	17.8778	12.4302	66.7619	22.9952	619.963	350.569	284.495	767.879	284.495	767.879
11.0611	13.7973	23.3909	17.8612	14.2829	44.4712	35.2955	33.6042	377.344	1112.44	377.344	1112.44
28.149	10.2295	41.8377	14.3522	16.6642	50.427	522.465	213.039	502.147	1066.47	502.147	1066.47
38.6317	70.0545	35.4159	10.9446	22.2318	78.4206	113.129	45.0708	88.2023	26.8873	88.2023	26.8873
23.8427	14.8416	23.4785	12.0709	31.8872	24.6797	159.469	128.763	332.791	145.669	332.791	145.669
11.8909	15.6762	12.5832	10.8399	20.109	60.4287	315.081	80.3651	71.2416	27.9869	71.2416	27.9869
40.0515	12.4373	10.7219	14.9897	27.0646	55.4219	115.67	35.2945	376.572	771.524	376.572	771.524
54.0192	13.8922	67.1153	20.628	24.0713	42.8765	759.624	655.86	381.404	214.7	381.404	214.7
32.6969	16.4298	39.521	18.5654	43.6702	16.0993	563.642	364.078	216.35	80.8384	216.35	80.8384
13.1975	16.0987	15.6719	15.985	45.5357	19.982	165.376	93.6963	358.644	194.321	358.644	194.321
22.5267	17.5014	24.3451	15.3818	26.7153	48.1483	108.162	64.073	646.485	337.44	646.485	337.44
29.5613	16.3076	12.293	17.6149	21.0762	13.1876	451.209	146.304	427.057	633.694	427.057	633.694
32.8708	20.271	15.9427	11.7518	14.0094	65.2567	701.586	709.102	299.004	231.712	299.004	231.712
31.8976	23.4368	28.7336	13.7031	24.0295	32.8687	249.816	64.3948	293.853	86.4384	293.853	86.4384
15.2596	11.3442	13.2062	10.6837	34.5839	53.4067	629.585	166.433	518.696	461.635	518.696	461.635
22.5866	13.6328	14.1063	13.9138	22.5748	20.9371	992.491	1175.5	371.243	566.859	371.243	566.859
32.6443	17.1122	14.0038	15.3823	34.1456	150.443	124.204	70.0569	286.923	82.4858	286.923	82.4858
17.9275	12.009	18.1321	40.7249	44.9007	17.8606	648.274	751.254	463.711	287.829	463.711	287.829
16.8291	21.7085	24.4613	12.7544	71.4074	49.9405	755.705	372.399	419.805	1220.74	419.805	1220.74
20.3162	12.7565	28.7212	43.7797	14.1955	28.669	615.462	313.016	465.425	990.98	465.425	990.98
44.8421	14.79	30.0905	34.056	15.8826	48.4925	422.727	378.976	74.7668	63.0367	74.7668	63.0367
21.967	26.6195	28.4817	27.013	26.6282	55.2109	597.304	197.061	549.064	1268.87	549.064	1268.87
23.8612	13.1388	21.216	15.9109	31.3189	23.1118	475.069	255.204	17.4732	13.2764	17.4732	13.2764
26.4866	9.90783	37.6172	119.757	43.2284	50.0124	338.177	75.2895	44.7122	26.2361	44.7122	26.2361
57.1566	89.4716	53.9813	38.5252	19.0771	42.1859	227.581	66.8133	319.829	587.288	319.829	587.288
35.6221	17.3788	56.1328	15.9536	10.723	16.1016	254.414	37.3467	48.1461	36.6126	48.1461	36.6126
49.1893	13.9394	16.3857	12.0955	45.6696	44.5527	99.0154	90.428	568.31	1209.01	568.31	1209.01
19.5938	14.7614	43.4762	16.3503	40.3926	22.4288	344.284	814.344	163.689	88.4119	163.689	88.4119
31.6687	13.5632	59.9059	18.3021	9.51393	16.7219	937.512	532.905	308.985	1133.76	308.985	1133.76
31.9581	32.5446	40.3544	11.4698	25.0472	25.1224	629.135	825.116	372.201	586.246	372.201	586.246
10.1854	7.13333	44.6773	22.7106	30.6193	30.7079	787.736	596.628	293.334	66.9772	293.334	66.9772
54.2539	19.6388	65.2721	15.1083	53.8191	64.0106	591.89	444.355	381.178	350.309	381.178	350.309
52.4348	30.8695	39.0884	21.551	49.4997	52.5887	519.968	196.427	273.92	175.505	273.92	175.505
34.3758	13.3371	25.1632	23.1955	11.7862	26.6407	206.946	60.4932	457.485	187.702	457.485	187.702
52.555	15.2178	26.3953	18.462	13.3314	22.3654	423.461	65.0299	381.906	460.246	381.906	460.246
30.1986	15.6929	16.1482	9.44362	64.4499	31.917	771.677	376.562	55.0172	35.2041	55.0172	35.2041
19.6896	14.0839	28.7685	16.2753	13.3469	17.1691	699.288	605.184	77.3383	18.8392	77.3383	18.8392
15.7474	12.2509	34.9575	11.6133	8.53724	16.9548	207.967	125.336	437.074	452.21	437.074	452.21
29.6008	12.252	28.3311	93.9963	35.243	29.4964	376.974	119.926	47.2298	39.486	47.2298	39.486
29.5493	13.4872	25.6944	10.2442	12.7052	37.646	374.321	204.384	367.589	544.267	367.589	544.267
59.6943	27.3698	41.1509	11.8511	42.4893	25.4948	124.308	87.7866	427.863	858.824	427.863	858.824
25.8763	23.6552	37.8626	11.8071	26.5232	44.2246	165.798	87.9877	552.639	229.63	552.639	229.63
123.267	110.731	23.2562	18.3322	29.863	136.341	466.246	341.484	393.957	731.586	393.957	731.586
26.7081	13.3681	17.3078	11.2081	24.0815	103.901	177.818	54.3061	23.3662	34.175	23.3662	34.175
28.7039	41.5229	14.0907	14.0173	62.1192	65.428	74.6095	46.2686	344.524	166.564	344.524	166.564
35.2761	14.2939	13.6607	14.0307	66.9513	25.1626	25.2241	33.367	148.821	48.4359	148.821	48.4359
21.9532	13.0759	7.92726	10.7529	44.489	31.2812	80.4943	34.3957	399.935	780.036	399.935	780.036
6.81776	13.6859	8.88814	9.37264	21.5327	65.917	34.2125	30.0241	412.864	685.734	412.864	685.734
28.0581	13.3125	38.4393	15.7505	37.1445	46.4776	318.01	653.686	254.728	1085.59	254.728	1085.59
9.99941	9.56279	35.5899	13.4596	31.5036	32.441	437.828	243.564	349.132	83.4243	349.132	83.4243
33.3695	13.1497	31.9467	12.8065	55.563	28.257	112.481	69.7449	114.008	33.2143	114.008	33.2143
24.5467	8.93271	35.6839	13.1137	44.4481	31.4012	294.63	557.48	24.4446	32.1645	24.4446	32.1645
27.8695	13.8917	51.943	30.4282	38.5548	33.5319	597.639	212.808	335.933	288.443	335.933	288.443
10.9131	7.46555	28.6187	14.3324	39.1913	25.9288	343.002	43.3776	30.5223	16.8227	30.5223	16.8227
40.4432	14.9711	21.3694	10.2723	36.3518	34.953	295.129	144.242	32.5815	23.6924	32.5815	23.6924
33.2057	19.2106	46.9766	18.1515	15.0947	35.8965	233.903	42.6141	256.643	234.051	256.643	234.051
36.6991	11.3878	18.402	9.67377	22.2613	45.5572	643.455	234.348	363.06	771.429	363.06	771.429
10.3719	23.4157	43.8562	9.61686	20.6574	25.6628	292.421	72.9412	476.368	232.628	476.368	232.628
9.74345	12.0336	24.0944	10.7399	11.2343	21.655	607.559	1237.77	132.922	63.2557	132.922	63.2557
14.4149	16.2942	28.4148	12.71	28.6116	21.1419	41.8158	59.251	85.2006	36.4251	85.2006	36.4251
24.3991	19.0724	48.862	16.2688	20.1844	71.7801	574.64	1315.64	449.359	408.192	449.359	408.192
20.0931	25.3536	60.5755	14.9946	19.3626	47.3618	61.2709	64.4215	411.365	201.674	411.365	201.674
66.8706	31.0165	21.6543	24.6882	21.8543	18.8626	273.165	209.375	104.172	48.5855	104.172	48.5855
38.5429	13.26	32.807	14.6	33.6377	13.8917	631.791	321.941	273.236	654.854	273.236	654.854
36.2392	14.8399	54.8824	35.332	14.1692	26.3006	788.318	1094.88	316.921	679.044	316.921	679.044
40.8261	26.1315	19.6954	42.4884	22.6293	72.5547	671.581	92.446	422.973	328.325	422.973	328.325
38.7392	34.5012	34.2753	19.8329	24.3511	23.2592	158.487	63.976	378.264	209.452	378.264	209.452
22.2034	18.9322	44.6677	20.9024	44.8417	60.1827	600.987	366.32	496.681	1104.2	496.681	1104.2
11.6818	10.1319	7.53227	7.35115	19.1736	63.7673	215.389	92.2304	137.536	81.3021	137.536	81.3021
21.8865	19.8736	13.1604	9.78202	21.4804	67.6868	420.136	44.9488	387.725	586.711	387.725	586.711
9.89389	17.5331	46.5084	15.6635	48.9148	39.2699	118.696	108.066	461.099	475.937	461.099	475.937
22.4396	8.26513	14.0616	11.4581	45.2781	17.4192	195.996	70.1851	448.978	382.022	448.978	382.022
17.0926	14.4513	57.2746	16.866	38.1519	21.2188	597.36	2465.78	453.195	521.27	453.195	521.27
33.2802	10.0858	38.084	55.5873	17.9672	33.4316	317.225	44.5775	457.564	251.782	457.564	251.782
16.2056	19.7848	36.4685	26.9794	15.4681	45.4839	556.108	308.064	339.118	988.462	339.118	988.462
9.18235	12.8404	17.4055	17.8275	21.9578	17.5163	114.941	128.453	115.493	40.9	115.493	40.9
11.5006	20.5344	13.1223	14.6489	67.6516	26.8666	12.3479	17.3098	503.379	1078.05	503.379	1078.05
13.2658	12.2246	29.2638	20.4382	11.2868	10.825	574.426	450.634	344.241	270.919	344.241	270.919
21.4762	15.587	59.2983	19.9132	22.2305	15.1513	601.048	420.066	526.272	519.11	526.272	519.11
12.9793	14.1765	45.6256	18.9061	48.7105	27.8942	60.2561	72.5677	360.678	472.08	360.678	472.08
67.4656	38.3681	18.4845	10.2184	10.2145	12.6598	523.961	504.142	463.352	742.297	463.352	742.297
16.1645	43.7989	53.1771	24.666	15.8906	23.3454	609.876	112.453	379.485	259.219	379.485	259.219
18.9128	25.5174	21.2533	16.5312	75.3514	15.145	381.973	301.92	457.338	338.202	457.338	338.202
64.9411	26.6633	15.5894	5.72914	16.4369	17.665	556.02	343.386	585.26	278.464	585.26	278.464
41.4494	85.1085	29.3182	10.2565	17.3021	18.4119	218.443	65.6041	489.117	150.812	489.117	150.812
25.3598	23.7747	60.0753	16.6725	64.8705	20.8774	469.203	202.225	189.033	1481.56	189.033	1481.56
44.4596	19.3265	42.8088	14.7664	45.7009	22.3902	467.27	80.2329	353.359	281.592	353.359	281.592
62.525	33.1299	33.9931	7.89656	11.0581	8.53853	453.822	411.7	363.679	180.963	363.679	180.963
67.4281	18.7554	14.8637	24.6525	37.6859	37.5877	418.861	794.012	166.124	51.2951	166.124	51.2951
45.1424	55.878	20.4958	16.0198	45.8368	28.448	436.34	181.203	382.114	78.3156	382.114	78.3156
72.0089	35.8883	15.4561	14.9053	54.4168	23.406	74.5934	51.7621	342.95	425.091	342.95	425.091
43.1741	16.5311	31.3423	29.4308	31.1915	35.5524	9.58443	16.14	333.114	265.071	333.114	265.071
19.7775	9.53588	12.0795	10.9632	13.2701	11.7629	112.295	43.2596	492.853	239.073	492.853	239.073
27.0251	18.3932	9.10592	16.4	46.3429	24.5002	373.083	171.138	465.064	1183.24	465.064	1183.24
14.4225	23.3996	11.6562	16.6528	14.2134	15.3663	700.738	446.207	514.127	453.356	514.127	453.356
23.7839	21.7752	12.6574	10.0619	21.4153	43.7084	189.607	71.663	445.541	925.431	445.541	925.431
16.2313	16.8578	44.0551	12.6274	80.7201	28.3352	24.9182	28.1744	366.102	326.978	366.102	326.978
43.685	219.21	34.0141	10.8641	15.1195	19.922	56.757	87.3834	1044.78	270.405	1044.78	270.405
23.341	13.6547	11.5909	10.4919	19.5936	38.8971	849.184	481.569	121.371	50.8315	121.371	50.8315
22.0231	28.158	16.9525	9.82703	28.1468	36.9359	79.7124	52.674	217.089	58.6472	217.089	58.6472
31.1627	25.4283	11.966	16.5575	18.6467	48.8969	301.956	134.329	742.568	1158.92	742.568	1158.92
49.161	31.3047	9.62337	16.6795	53.4923	64.7131	29.5085	33.2961	295.011	382	295.011	382
14.5578	19.4696	17.557	17.2491	49.2485	18.787	779.421	571.382	323.266	274.592	323.266	274.592
29.3912	43.3153	11.9883	12.1683	22.7711	27.1731	108.291	88.5754	39.5228	26.2908	39.5228	26.2908
18.3707	30.0948	51.8623	22.1942	25.2804	174.876	130.171	91.3637	290.64	306.682	290.64	306.682
16.9142	22.0515	40.1681	13.4635	23.6604	75.3575	377.756	712.287	490.073	552.776	490.073	552.776
30.5633	21.1495	34.3318	12.3257	40.5351	190.956	348.488	156.286	572.443	514.696	572.443	514.696
38.3315	17.3385	15.6979	38.3319	60.6376	33.5703	101.592	77.4801	589.841	343.427	589.841	343.427
36.5587	27.4809	40.9195	14.4792	20.2138	66.7017	40.826	44.4403	44.4475	55.1839	44.4475	55.1839
43.0622	17.6327	34.5657	47.5718	13.9587	25.1719	260.487	112.773	134.113	84.6799	134.113	84.6799
23.2888	10.2251	28.6383	21.2852	19.2884	72.4826	35.6006	44.0189	396.569	1141.34	396.569	1141.34
42.1356	151.924	10.7268	18.245	8.075	5.91768	416.944	117.251	53.5921	66.5867	53.5921	66.5867
17.2265	12.1703	45.0583	14.6144	33.4123	21.0077	604.094	179.019	553.722	313.236	553.722	313.236
30.6215	12.7466	7.319	18.2604	31.2843	30.7878	132.51	102.901	436.311	502.539	436.311	502.539
33.9502	15.3697	45.4771	80.3829	64.4854	25.5829	594.817	194.929	71.222	33.5144	71.222	33.5144
24.2254	15.2159	42.9069	28.1815	9.22622	6.79756	145.132	66.1572	16.1347	20.1621	16.1347	20.1621
21.5537	42.0422	49.932	17.0808	53.6582	42.7355	220.827	165.986	68.4269	38.1633	68.4269	38.1633
23.0381	39.4857	18.392	8.71076	31.112	62.5536	159.655	105.995	24.911	18.4339	24.911	18.4339
29.9866	19.6479	20.1494	19.7431	43.057	38.8037	195.516	51.0334	147.357	45.2675	147.357	45.2675
32.6636	10.5315	34.053	16.923	45.4903	22.8846	249.212	89.5683	339.356	824.904	339.356	824.904
45.1794	19.5244	44.4445	17.6023	21.6302	23.0463	641.095	907.776	295.747	730.446	295.747	730.446
54.2327	20.1022	36.2733	10.0878	18.9992	212.621	332.533	78.0589	300.799	65.073	300.799	65.073
20.6136	14.5538	24.6509	8.10814	55.9151	17.6231	264.732	92.4632	128.236	48.6974	128.236	48.6974
51.3956	35.5015	16.7645	9.09729	21.2542	136.522	243.654	59.3322	651.291	115.999	651.291	115.999
30.5276	9.7764	40.3659	20.3925	14.5598	14.0518	763.934	490.777	377.051	161.616	377.051	161.616
23.6987	14.3854	25.8839	11.9981	17.6104	37.2292	382.356	112.193	463.724	786.325	463.724	786.325
22.3044	8.93704	29.3248	11.9431	21.4504	17.5557	108.113	43.9211	352.068	497.13	352.068	497.13
31.2467	15.7709	12.779	13.1268	23.7051	17.1659	37.3757	28.7514	275.513	1756.04	275.513	1756.04
33.5443	9.52546	13.1287	15.1145	33.8724	35.4031	198.569	115.498	71.4329	74.7562	71.4329	74.7562
28.2362	21.2599	37.3021	9.05151	39.1857	38.1661	221.529	80.793	241.406	1223.21	241.406	1223.21
32.1809	10.8163	36.4399	16.9578	58.0021	14.2225	105.602	54.2215	608.047	241.123	608.047	241.123
35.9316	18.5832	9.58208	12.7275	47.8523	74.4485	621.027	406.059	177.791	33.6555	177.791	33.6555
47.5088	15.5894	40.9722	15.2084	62.47	26.6933	82.5486	149.962	179.863	78.1161	179.863	78.1161
46.5086	17.5912	9.04062	7.98189	24.7126	72.8733	171.404	51.4083	368.548	107.292	368.548	107.292
29.8044	32.6737	35.2556	11.7596	31.4485	43.0057	197.969	87.2337	407.889	154.161	407.889	154.161
27.2725	11.9811	10.8596	9.0462	61.4482	34.0506	657.762	1002.74	544.594	1157.87	544.594	1157.87
18.7315	9.75312	50.6767	13.3888	73.6259	22.1934	692.874	780.504	610.474	263.362	610.474	263.362
28.2218	10.4201	48.8767	17.4129	22.7442	25.1423	264.327	77.4961	213.67	29.7162	213.67	29.7162
23.3666	16.7448	16.2042	21.7489	62.2072	29.1023	578.57	326.09	367.113	333.8	367.113	333.8
20.3564	9.62729	20.5339	14.1478	28.4177	104.387	270.678	107.439	444.349	472.149	444.349	472.149
29.9123	60.2056	38.0704	12.9845	49.8826	59.7507	38.8273	21.7181	496.076	278.56	496.076	278.56
45.3279	9.29668	56.7824	16.0421	35.0615	22.2335	59.3333	67.7008	431.342	49.3183	431.342	49.3183
35.6413	9.28298	13.0443	14.5674	37.4316	14.5146	443.269	335.139	377.77	339.011	377.77	339.011
15.1844	10.3071	44.7986	22.3967	23.9845	76.0236	678.418	252.708	21.1856	20.7389	21.1856	20.7389
34.0885	19.6939	20.1136	20.3051	49.592	25.252	187.709	48.4032	51.4989	57.832	51.4989	57.832
31.8692	20.8254	18.5956	14.6069	65.8835	18.5884	132.789	47.1189	637.27	780.854	637.27	780.854
44.6216	26.7017	88.818	32.1971	19.795	24.1144	608.575	235.455	305.788	427.871	305.788	427.871
42.1421	15.3891	20.0769	18.5694	17.287	48.8452	164.851	64.4401	218.945	42.4493	218.945	42.4493
22.8035	18.0901	24.1185	14.0358	18.2673	63.3301	724.8	611.024	199.596	86.4045	199.596	86.4045
58.4905	17.5412	46.9074	45.9133	20.6521	95.9061	50.5096	49.9848	33.6979	22.3794	33.6979	22.3794
52.6627	17.4934	36.8193	9.92574	15.2951	29.419	730.147	638.849	371.897	906.702	371.897	906.702
14.8441	13.1991	51.5024	14.4969	65.0754	19.7978	148.074	59.2769	368.535	122.571	368.535	122.571
30.8151	17.1756	25.2552	31.2486	57.1897	41.4929	218.673	70.2876	373.585	1820.11	373.585	1820.11
45.6366	15.985	39.2663	12.3887	16.0653	35.6894	191.071	98.1992	84.892	43.5964	84.892	43.5964
10.9389	16.2552	29.4847	12.6489	19.9573	42.3079	257.241	71.6645	289.834	210.078	289.834	210.078
23.4426	26.4494	24.3769	16.9088	26.3775	71.951	35.2153	33.7383	310.467	160.216	310.467	160.216
45.9897	11.2431	37.9718	21.9178	14.2306	26.7254	446.081	300.584	363.564	1555.57	363.564	1555.57
44.7374	17.0587	39.8893	20.3685	59.7358	14.6944	19.2372	32.0527	379.256	757.602	379.256	757.602
42.6622	44.4259	15.4518	25.3915	52.4983	32.7711	536.549	361.487	294.163	1194.8	294.163	1194.8
44.1851	14.2747	40.8153	15.4476	10.2574	10.758	651.132	390.432	366.128	210.76	366.128	210.76
27.0941	10.6649	25.9553	13.0622	19.0342	16.623	399.716	183.512	328.201	572.124	328.201	572.124
49.8208	19.724	36.0622	12.2244	9.51701	8.61688	454.33	95.3967	543.59	1066.9	543.59	1066.9
15.8227	8.69096	21.9745	36.7625	21.3503	22.3519	58.8225	53.485	476.877	242.229	476.877	242.229
42.2431	10.1826	22.631	10.4733	25.7217	63.7578	56.6034	44.4562	428.55	70.532	428.55	70.532
29.3358	38.946	17.7138	10.0408	26.5669	45.8748	413.339	579.294	79.8672	33.6053	79.8672	33.6053
14.6969	9.12764	47.5298	12.5135	19.5752	9.98002	74.1688	114.684	295.62	326.823	295.62	326.823
39.6719	12.7654	30.8855	15.5434	18.3081	16.3364	167.61	73.7011	504.601	765.198	504.601	765.198
43.4639	19.0208	37.6399	46.986	14.2354	57.757	450.229	135.2	300.566	372.429	300.566	372.429
15.2714	15.6774	29.514	14.465	29.242	60.2464	368.629	131.971	293.725	170.165	293.725	170.165
22.2259	13.1483	36.8266	13.2779	7.80356	48.3503	105.562	106.147	401.614	449.762	401.614	449.762
36.58	16.9038	24.5399	18.8618	28.3739	68.1128	32.6788	47.557	287.531	1371.42	287.531	1371.42
34.2632	12.8956	19.0693	30.816	14.8396	9.6507	655.648	1053.52	42.0999	43.9134	42.0999	43.9134
15.9545	16.9164	40.2706	12.2504	13.6184	32.5654	119.218	49.5242	867.647	748.005	867.647	748.005
19.943	64.1109	18.5383	12.1245	15.7935	19.3648	45.9864	47.1491	36.0861	26.4336	36.0861	26.4336
27.6882	11.389	42.8109	10.7334	38.5	58.4009	29.9086	34.2766	37.1581	29.9896	37.1581	29.9896
29.5711	11.9282	11.5043	18.7688	40.533	167.883	524.489	317.405	427.778	392.195	427.778	392.195
43.1494	17.7595	33.9804	53.905	48.1686	61.1904	43.457	54.9882	948.755	1112.99	948.755	1112.99
42.7628	72.7149	18.6049	9.78327	26.0101	58.477	114.569	84.5703	306.199	152.926	306.199	152.926
35.66	11.6334	66.5455	23.283	56.2222	18.8828	70.3363	85.1461	203.184	1890.09	203.184	1890.09
84.5029	16.1611	46.5876	17.8662	81.9433	27.8888	440.268	444.876	59.4486	39.1271	59.4486	39.1271
23.0678	31.07	18.1774	8.40718	9.34766	13.0693	335.599	400.545	380.115	622.426	380.115	622.426
21.1356	46.3279	39.6767	13.635	20.7231	23.4906	52.0706	59.3615	329.463	187.733	329.463	187.733
22.4226	7.9943	17.1795	16.6146	24.04	81.2455	60.164	87.3818	435.389	995.332	435.389	995.332
33.0162	20.1723	50.5313	25.4698	37.9483	28.5403	65.1598	63.1414	525.982	609.118	525.982	609.118
28.6173	13.6595	15.4245	12.3472	11.4578	11.3462	112.258	69.805	814.547	208.157	814.547	208.157
37.0979	14.4313	25.1076	10.1586	36.6327	22.4767	373.426	242.137	407.002	158.851	407.002	158.851
28.4563	45.8096	14.4886	8.38952	22.3658	11.9628	414.52	70.4936	865.87	213.976	865.87	213.976
14.1005	11.8119	12.0694	11.1101	43.0529	183.321	159.698	93.8563	430.746	675.309	430.746	675.309
22.4028	14.4533	19.4617	26.8672	49.6581	23.4578	83.896	64.9376	531.88	412.819	531.88	412.819
62.0034	25.9613	11.5487	9.08399	41.0829	88.0512	37.3787	60.8031	28.0624	22.8283	28.0624	22.8283
47.1417	95.5234	37.8927	8.98097	19.8223	33.5102	350.396	338.664	101.276	32.6319	101.276	32.6319
42.1717	16.4377	9.3748	20.3854	38.8647	21.8301	31.3361	46.2284	143.487	29.8694	143.487	29.8694
40.565	11.6941	11.9576	22.9128	8.94834	17.249	27.8081	41.9159	465.651	334.343	465.651	334.343
24.2404	16.6774	20.8034	13.5111	36.2748	59.9008	152.941	214.75	324.253	86.978	324.253	86.978
56.4639	18.4733	28.0413	16.129	18.145	17.2668	376.83	103.482	403.448	359.965	403.448	359.965
42.436	19.1093	32.537	13.5342	58.1259	25.2625	577.857	876.897	444.886	223.099	444.886	223.099
23.9638	14.0454	41.227	11.9075	21.8535	11.9136	77.2718	85.3516	28.3199	20.8049	28.3199	20.8049
17.0739	32.6699	26.6095	14.763	21.0582	10.9341	486.511	387.186	189.673	34.1134	189.673	34.1134
38.8376	17.8753	38.7383	10.9557	21.8511	23.1542	519.093	90.0455	394.449	567.638	394.449	567.638
34.4845	17.0194	23.7101	44.1756	20.6121	39.1462	202.08	82.8301	335.046	656.578	335.046	656.578
49.9631	24.4097	26.1367	28.6201	17.6701	35.1212	86.5718	42.3947	87.7829	29.5657	87.7829	29.5657
24.7407	47.5794	26.5349	14.3935	19.879	31.7032	569.223	291.977	184.912	33.2102	184.912	33.2102
53.4756	17.4512	16.0407	21.1153	63.5449	27.4463	339.782	84.4708	291.785	76.5592	291.785	76.5592
59.9633	24.0279	16.1299	33.3421	23.9648	16.5112	203.803	79.3289	463.164	201.745	463.164	201.745
62.3309	111.193	63.3958	13.7268	48.0795	28.3522	513.701	281.306	319.993	242.464	319.993	242.464
25.1496	16.0474	23.4841	18.5969	52.2414	28.193	429.063	768.459	225.624	42.0612	225.624	42.0612
35.9188	22.908	26.4914	25.0321	27.2135	26.3329	66	67.1926	279.019	1742.59	279.019	1742.59
52.4537	15.2508	8.81798	8.6802	26.9478	57.0805	159.499	76.1872	373.589	373.292	373.589	373.292
22.4217	21.3552	27.9425	13.032	14.5347	13.8838	142.565	69.0912	335.815	86.4757	335.815	86.4757
33.9066	17.0875	16.1939	15.5419	67.6198	74.2105	320.387	496.794	249.058	125.559	249.058	125.559
16.1785	7.87722	10.0188	9.63154	35.9774	62.8986	69.473	75.1669	45.531	22.3432	45.531	22.3432
40.0018	21.0545	29.8986	9.75553	38.52	29.5	215.329	108.005	104.687	33.6684	104.687	33.6684
12.8774	12.6591	10.8204	11.2191	28.5095	16.1424	128.587	70.5796	280.751	462.724	280.751	462.724
37.0778	17.5119	39.7585	12.3183	29.3854	12.3522	126.237	58.5183	114.489	55.0541	114.489	55.0541
36.4686	24.8975	30.9458	10.1439	23.989	36.1148	671.242	181.941	335.81	181.004	335.81	181.004
47.2142	26.5962	16.3702	13.217	50.7875	19.8107	28.1111	21.3835	356.596	1201.74	356.596	1201.74
34.2529	19.3879	45.3551	10.5939	40.6309	16.2066	323.981	133.039	277.732	206.197	277.732	206.197
46.0938	20.6574	46.0829	13.3711	44.2012	22.6982	318.107	108.983	745.119	324.677	745.119	324.677
46.2495	14.7204	4.35633	6.66229	22.108	31.18	579.905	391.522	289.562	42.3949	289.562	42.3949
48.3359	17.6648	32.724	13.7817	8.86205	7.85666	78.4372	54.4262	416.982	565.857	416.982	565.857
28.3962	26.7828	40.5889	11.0362	11.7575	8.18047	550.33	218.168	385.326	373.543	385.326	373.543
14.071	18.4183	66.452	31.5948	10.0376	7.06068	599.095	288.281	650.615	354.657	650.615	354.657
30.224	13.0024	28.0342	111.832	23.6185	11.9753	296.477	91.7823	412.763	1137.8	412.763	1137.8
25.0498	23.1062	23.6938	22.842	13.3421	27.6461	724.914	606.78	375.062	400.037	375.062	400.037
40.3108	19.4187	35.1305	12.9083	12.7232	14.3874	383.493	3009.18	509.32	1147.76	509.32	1147.76
31.8661	9.31046	34.6077	12.3654	56.8459	54.7364	65.4664	68.778	313.427	850.085	313.427	850.085
29.7181	10.7622	41.1386	17.4795	20.975	44.9225	584.109	324.253	334.698	168.729	334.698	168.729
31.9995	16.2098	25.874	16.9819	20.42	50.9156	577.192	108.543	471.771	912.955	471.771	912.955
18.0992	10.5114	37.6319	15.5403	43.0194	39.3533	86.7266	106.78	533.571	837.06	533.571	837.06
28.2535	12.286	27.4934	61.4415	20.1092	13.8449	138.326	37.1158	509.368	200.257	509.368	200.257
60.7369	16.8214	36.9432	21.7844	27.1967	55.8631	598.533	365.623	336.359	1152.26	336.359	1152.26
18.9551	16.9589	58.6989	15.0214	19.8028	42.8349	612.741	452.853	540.456	691.295	540.456	691.295
32.1172	27.1508	49.0532	14.4125	33.7141	15.1697	164.013	93.578	511.103	1419.32	511.103	1419.32
27.1754	109.473	57.9741	29.6927	35.7696	24.1408	370.902	157.299	490.793	406.142	490.793	406.142
29.3178	10.9545	55.131	355.345	85.133	55.136	133.083	149.4	387.185	432.714	387.185	432.714
41.2926	43.024	85.2773	27.2938	22.6301	43.3603	146.313	117.853	269.963	209.51	269.963	209.51
31.8455	17.5391	29.5369	18.5152	52.5955	127.037	54.7136	16.9969	115.795	40.9891	115.795	40.9891
40.4019	14.1523	32.1927	18.2305	23.8414	36.0651	67.6441	49.826	544.338	275.71	544.338	275.71
30.0993	15.1014	19.6885	81.0805	24.2263	50.8743	517.663	91.309	413.347	1441.71	413.347	1441.71
76.2225	24.8349	39.5184	12.4657	38.5526	28.0665	47.1009	50.1193	401.173	79.1046	401.173	79.1046
60.4277	19.7848	17.295	15.4887	32.0464	27.305	62.4881	41.4642	288.557	1132.79	288.557	1132.79
25.3001	15.4252	21.2924	25.9111	21.2913	63.7602	107.953	99.1223	370.324	277.251	370.324	277.251
35.252	14.2477	33.242	14.9867	18.7711	17.9171	522.077	160.926	521.793	420.592	521.793	420.592
52.0674	37.639	11.9516	8.31453	32.2072	91.7553	48.3237	74.5588	400.054	1033.7	400.054	1033.7
62.8558	170.192	9.48483	9.83793	41.2268	48.4652	688.748	596.275	590.013	1367.68	590.013	1367.68
17.7391	12.6885	12.9886	9.46329	25.2791	48.5868	164.584	119.874	413.557	233.75	413.557	233.75
27.6871	33.9255	21.1083	9.80715	17.4798	16.276	75.4159	92.0867	626.476	896.647	626.476	896.647
76.6218	18.3395	50.1552	19.2354	72.3593	38.3147	683.353	531.362	411.858	614.311	411.858	614.311
30.7124	14.9761	13.5061	13.8368	22.1101	17.9034	7.7889	14.2078	160.509	31.7384	160.509	31.7384
70.408	44.8527	34.4606	18.147	38.0694	49.2453	9.35812	18.2324	363.362	325.182	363.362	325.182
68.6238	27.9122	17.8237	11.4049	30.198	25.164	6.3289	28.0087	110.019	60.0042	110.019	60.0042
57.5003	18.2954	17.4445	9.9553	23.9652	15.2182	42.8178	75.4757	390.722	162.327	390.722	162.327
17.4255	20.8968	47.2007	12.457	61.526	30.7217	360.404	88.4977	462.656	270.394	462.656	270.394
46.2935	14.2525	35.2168	12.0705	80.5184	44.3187	56.609	94.7947	31.3377	22.5807	31.3377	22.5807
28.3524	11.7223	24.7908	13.7568	24.8011	21.5302	9.3056	26.016	443.785	280.718	443.785	280.718
42.4886	13.6281	39.9927	20.594	28.7658	35.4996	488.839	199.325	413.474	544.963	413.474	544.963
14.549	13.5942	21.8245	9.30879	20.2513	17.4518	640.879	694.923	304.453	378.689	304.453	378.689
36.2301	16.2647	21.4946	14.1563	31.2026	44.1916	666.871	512.158	452.148	212.969	452.148	212.969
27.9775	11.6213	67.0138	18.7192	44.6558	35.4076	217.011	42.6356	662.639	1081.88	662.639	1081.88
54.3137	46.6258	44.9099	11.4568	14.8139	20.3855	28.7995	28.3909	783.927	803.438	783.927	803.438
91.945	30.6238	47.1193	14.2747	44.4012	20.4262	209.781	59.1576	454.989	210.709	454.989	210.709
21.8015	11.1198	48.7458	12.0883	12.3066	21.1193	594.387	625.687	403.338	509.265	403.338	509.265
60.4864	34.8671	41.6547	21.0105	27.8387	50.1903	86.2063	40.0241	350.83	410.87	350.83	410.87
26.4851	23.4774	42.9282	22.907	11.0521	11.899	298.197	87.9778	304.871	1108.04	304.871	1108.04
19.0105	9.32904	46.02	11.9046	58.9894	51.6487	42.2995	49.893	376.006	353.063	376.006	353.063
31.947	21.1817	31.2375	14.366	12.8301	16.7665	499.196	782.742	830.918	1147.48	830.918	1147.48
22.2518	13.405	48.8194	11.9454	47.6676	44.6851	304.327	224.976	384.891	278.309	384.891	278.309
27.1974	29.8678	69.1956	23.2442	92.3398	64.4876	96.1314	75.9662	435.562	1026.39	435.562	1026.39
13.3558	14.8189	68.462	24.8338	38.8513	39.0084	590.528	364.692	378.324	296.179	378.324	296.179
27.9308	13.7007	15.5573	13.6149	29.1268	62.8771	533.753	1259.16	341.023	293.386	341.023	293.386
47.2358	24.2372	16.8846	27.6275	25.9441	72.9299	86.358	61.6687	344.125	125.202	344.125	125.202
15.7125	27.4516	36.9655	14.0303	48.6948	39.8527	194.55	87.5724	506.952	166.407	506.952	166.407
57.0724	18.1231	65.6591	27.2627	30.7177	25.735	518.834	215.269	519.382	1312.93	519.382	1312.93
48.9067	18.2425	35.978	15.8283	23.0043	14.9493	115.439	116.84	377.345	186.991	377.345	186.991
22.0206	43.2957	41.6113	37.0535	10.1825	13.1333	482.996	77.1789	511.217	594.828	511.217	594.828
68.3018	41.413	51.8121	11.7483	29.5177	35.5964	538.52	158.747	309.776	78.7953	309.776	78.7953
28.4986	28.7088	39.3666	10.5306	27.0777	42.6137	656.451	210.113	368.621	1472.35	368.621	1472.35
21.1811	48.5619	11.4228	10.5434	18.0314	13.5323	723.059	240.21	367.93	317.395	367.93	317.395
55.3193	32.9093	10.2578	8.15132	29.9787	99.5265	53.8482	65.5425	328.066	55.0631	328.066	55.0631
51.0634	22.1874	67.3863	21.1948	49.8211	39.0544	312.823	1386.59	439.585	320.163	439.585	320.163
36.1429	12.8499	46.6562	14.8697	46.6675	31.3184	25.8028	46.1598	277.41	185.036	277.41	185.036
34.8836	16.6294	18.261	15.8193	17.9519	86.4319	68.7522	87.7233	498.33	1218.8	498.33	1218.8
14.1851	29.8213	47.4145	30.0173	33.7389	14.0148	42.3118	43.4924	531.257	1017.15	531.257	1017.15
39.102	24.973	49.4295	12.2209	42.3315	28.0622	779.079	582.346	378.829	901.857	378.829	901.857
13.6353	14.6085	33.416	10.4505	22.5811	182.031	431.74	113.934	489.999	467.787	489.999	467.787
25.2998	34.9553	12.9928	11.2373	19.3543	23.3559	39.4014	49.485	514.515	672.545	514.515	672.545
39.9689	14.9487	52.2597	18.7577	32.7709	44.4476	324.396	1266.95	197.499	57.9151	197.499	57.9151
71.6185	27.5831	13.8926	11.4937	42.9232	31.646	120.213	107.327	284.973	688.318	284.973	688.318
58.3337	18.6203	62.2663	16.1715	11.0608	10.4266	30.1408	54.5576	189.868	57.882	189.868	57.882
53.5442	145.928	20.2343	8.95782	23.5351	21.9735	184.189	185.962	357.975	251.077	357.975	251.077
33.8796	10.5424	93.8526	23.5524	54.5623	64.1699	253.267	84.4821	247.126	95.8306	247.126	95.8306
65.8762	28.9208	14.5272	16.4534	34.2274	53.1251	65.4485	57.7753	362.543	193.759	362.543	193.759
33.2718	14.9109	18.1271	22.8059	16.3525	24.4699	18.4959	22.3492	205.837	710.613	205.837	710.613
42.4182	14.3046	41.1016	10.7557	13.8573	57.971	336.511	203.034	341.384	713.9	341.384	713.9
24.353	14.4709	33.9044	11.4884	27.6716	14.9055	25.8904	27.4237	163.966	77.608	163.966	77.608
24.6748	22.4227	20.5875	20.2714	34.1418	43.9133	809.277	435.019	308.823	241.066	308.823	241.066
34.7203	17.0243	18.3913	24.0453	25.9219	14.5546	215.499	67.5549	461.658	759.149	461.658	759.149
38.7318	162.446	56.8533	17.7352	35.4686	41.2434	33.6131	26.3837	17.1903	18.334	17.1903	18.334
51.8647	12.8942	50.0827	13.8626	42.1361	22.9782	91.5996	57.9213	372.033	350.85	372.033	350.85
32.7184	15.0261	35.0425	23.3832	21.9252	12.7513	156.184	50.7014	556.443	1164.24	556.443	1164.24
20.0376	21.9638	53.7551	12.2671	11.0234	24.1872	305.743	298.053	47.3376	34.25	47.3376	34.25
23.8803	11.5277	38.2943	17.4387	7.74543	7.38388	557.595	89.8832	479.133	2131.35	479.133	2131.35
29.2744	14.2094	19.6039	24.4437	36.4831	47.0396	400.319	231.686	152.482	42.5842	152.482	42.5842
20.4633	13.0335	16.1189	17.4914	100.211	35.6606	79.6919	40.4065	490.601	77.3413	490.601	77.3413
49.6085	19.2486	16.2228	18.1221	7.50983	12.67	156.958	67.3347	370.856	1189.05	370.856	1189.05
12.7466	19.688	65.0674	16.615	12.0782	14.687	550.922	427.415	439.21	140.787	439.21	140.787
14.8165	12.6512	40.6338	42.8327	26.6945	26.077	317.643	96.24	28.0371	23.6974	28.0371	23.6974
18.3129	14.6374	53.9331	15.2652	15.4809	30.7516	72.9383	22.9693	325.828	182.907	325.828	182.907
43.6206	10.8351	32.5233	13.5604	34.5067	137.342	85.8565	44.3492	229.053	362.256	229.053	362.256
22.1596	11.0654	36.9411	8.14635	27.1323	40.3705	40.3424	27.0716	96.3125	72.3363	96.3125	72.3363
17.8511	26.4763	31.9623	11.9419	20.1741	45.8357	186.22	99.0748	458.658	139.7	458.658	139.7
16.5341	13.1601	26.6589	12.169	29.5233	38.8272	41.19	36.0697	439.613	1037.13	439.613	1037.13
23.3531	30.484	34.3424	12.0438	31.1926	28.0543	249.555	63.7296	37.502	27.3862	37.502	27.3862
39.6594	15.1193	25.4528	13.5832	42.9398	73.3193	30.8268	30.533	447.157	1085.99	447.157	1085.99
29.9141	32.9928	44.6408	13.4264	9.22226	8.92821	173.782	117.866	314.664	1248.72	314.664	1248.72
39.0589	29.203	35.8317	12.9023	24.1609	85.2166	187.378	106.442	28.6115	23.9003	28.6115	23.9003
55.2525	12.3144	51.7762	16.8285	13.6485	15.8446	60.7825	70.6304	562.434	974.041	562.434	974.041
69.9323	14.505	50.4211	15.3371	58.4405	19.2973	645.464	193.16	434.522	185.751	434.522	185.751
30.9522	11.4358	28.1364	22.2335	23.0275	32.1093	126.63	113.679	458.394	406.631	458.394	406.631
29.6467	19.9307	46.3929	11.963	21.3009	116.228	144.591	125.841	262.532	910.863	262.532	910.863
14.5288	10.4733	50.3155	15.391	26.9378	52.2238	35.141	38.5825	324.86	426.865	324.86	426.865
36.2467	12.8711	40.8497	180.929	20.1186	160.475	810.897	818	425.618	789	425.618	789
50.9721	23.9324	25.2259	19.5712	45.232	19.5959	806.543	2341.03	400.264	713.705	400.264	713.705
51.486	26.0457	17.8796	15.6245	48.0936	21.559	135.027	94.3653	341.77	109.752	341.77	109.752
42.4558	29.8686	30.7116	20.7498	19.9875	84.3536	254.795	58.3787	404.719	39.9278	404.719	39.9278
30.4411	19.4378	28.5475	16.4447	59.213	24.1346	296.036	175.454	379.411	163.095	379.411	163.095
22.8756	31.3169	25.2764	30.4264	14.7869	14.409	77.3745	88.4852	563.976	1170.52	563.976	1170.52
44.2575	14.8911	59.0896	14.1642	56.3315	25.715	427.146	110.262	344.286	305.382	344.286	305.382
39.8198	22.6288	13.9743	14.3383	20.1888	58.6995	67.2059	60.0694	58.2908	53.453	58.2908	53.453
34.0567	17.0244	23.7541	28.6597	25.4124	63.1999	36.4679	55.1895	297.636	81.066	297.636	81.066
15.1199	15.8781	31.0482	8.79843	16.2965	46.8472	70.9258	63.5668	412.526	486.788	412.526	486.788
44.3141	17.9228	19.9372	35.1511	20.4592	64.1937	353.071	125.415	291.273	166.892	291.273	166.892
65.6837	18.073	17.4611	9.45561	56.6638	68.2598	156.722	100.602	222.676	62.0819	222.676	62.0819
53.883	11.6114	35.9495	25.0505	91.9161	37.5015	657.575	385.487	323.327	768.979	323.327	768.979
17.7412	13.3913	51.6248	11.7358	26.4336	30.0579	464.781	228.16	232.152	35.9525	232.152	35.9525
42.1602	12.7124	25.905	13.1889	19.5557	47.7833	100.768	87.8266	232.383	46.8368	232.383	46.8368
20.7949	13.0472	18.7247	10.269	17.6438	25.3855	976.868	808.812	452.783	473.605	452.783	473.605
34.6142	20.0984	40.4891	11.4211	41.3853	16.9816	69.6392	38.8302	492.49	408.343	492.49	408.343
58.2284	80.4281	26.06	13.2751	48.3758	17.1053	98.2695	59.7208	432.89	327.794	432.89	327.794
64.124	26.6382	23.0356	32.2987	35.3756	38.6665	33.1702	24.3032	560.595	274.342	560.595	274.342
60.5287	24.5265	51.4699	11.4109	15.1571	36.3735	649.717	1135.05	305.151	717.641	305.151	717.641
61.3404	27.3834	16.6358	13.1645	51.1527	27.7987	718.011	946.492	9.0964	10.3426	9.0964	10.3426
27.7852	12.2863	43.4788	12.8582	36.4416	25.3469	97.5747	121.965	18.1021	15.2479	18.1021	15.2479
42.7577	21.1116	49.2876	14.4551	52.1658	21.3128	37.1602	24.2026	760.003	395.232	760.003	395.232
35.4816	12.2455	13.7606	20.2256	27.2797	35.933	686.612	317.717	359.743	312.922	359.743	312.922
66.6208	17.244	19.0889	14.7515	47.1985	15.9356	549.938	527.942	251.462	818.376	251.462	818.376
19.7056	13	12.2809	13.3571	30.4223	60.7636	241.604	179.556	372.713	763.984	372.713	763.984
13.0399	29.6828	42.367	11.7176	23.6672	60.6457	66.117	108.824	434.711	515.324	434.711	515.324
12.276	11.9151	23.1347	29.1705	39.2345	94.0557	350.625	182.26	437.754	414.967	437.754	414.967
13.0253	25.2228	29.5165	12.9911	32.1669	31.9713	656.949	1450.09	517.228	482.492	517.228	482.492
31.7022	53.5197	28.9859	15.0186	12.791	32.5803	203.475	67.1357	20.259	43.4086	20.259	43.4086
43.4925	28.8244	16.8481	32.3533	14.371	24.2948	277.386	304.049	59.7247	73.5017	59.7247	73.5017
13.3647	45.9826	14.25	24.093	9.58207	15.34	85.7986	32.6992	169.271	60.0735	169.271	60.0735
34.3799	90.3909	46.4003	49.756	19.205	53.121	153.571	73.355	411.045	372.372	411.045	372.372
52.9024	28.1237	27.0541	9.60499	14.058	36.4156	386.53	172.898	405.846	233.771	405.846	233.771
15.9221	12.7802	36.5085	10.6353	72.1653	36.9255	70.9127	83.7156	45.9254	30.4597	45.9254	30.4597
26.2848	23.4519	26.3806	152.292	14.1605	30.3496	344.457	245.875	21.9189	18.7144	21.9189	18.7144
34.1573	32.3842	32.7984	21.2671	56.225	112.655	9.50115	28.5379	527.641	664.29	527.641	664.29
76.8992	15.9363	44.6647	14.5862	25.5618	35.0922	306.499	113.286	34.5903	23.8485	34.5903	23.8485
29.9737	107.273	27.9233	12.1269	24.0712	92.6258	55.5493	56.0817	365.44	392.748	365.44	392.748
52.9856	20.2678	30.3817	12.2963	25.4996	80.3087	87.1467	68.9653	465.485	565.759	465.485	565.759
85.0131	16.2139	12.4534	7.04042	51.5743	25.1748	509.465	177.939	766.818	242.537	766.818	242.537
24.4414	18.183	36.0905	17.3238	23.9944	64.8445	460.14	246.467	391.191	103.496	391.191	103.496
39.0524	72.6465	36.6146	8.63078	30.0642	25.5561	223.894	96.3428	422.137	168.661	422.137	168.661
84.9474	23.4292	22.4446	7.73166	12.78	10.2668	414.594	166.029	397.502	248.24	397.502	248.24
40.7424	17.7955	63.2617	16.3764	37.4258	29.6337	463.7	731.948	271.887	231.002	271.887	231.002
53.5479	16.0208	44.937	21.6873	39.3646	33.8208	264.269	457.196	604.862	1770.97	604.862	1770.97
78.3826	17.6537	11.9289	7.36946	37.8626	23.8457	289.131	477.678	571.711	488.922	571.711	488.922
74.9001	17.9645	69.3913	15.4729	12.968	35.7927	124.837	78.3997	358.752	125.863	358.752	125.863
49.7792	21.6732	38.5478	12.3618	16.1028	42.4936	60.7859	83.8373	372.618	549.272	372.618	549.272
64.5391	18.1112	26.1279	12.6356	15.1047	13.6008	135.88	61.3178	11.5369	20.3046	11.5369	20.3046
60.2147	25.3828	22.4184	15.0533	23.4244	82.413	97.1615	74.9128	658.103	467.159	658.103	467.159
34.3418	23.5538	62.2458	14.5248	40.7632	35.8467	484.194	208.77	421.508	1059.51	421.508	1059.51
28.3181	20.2148	33.1541	11.0355	84.143	39.1468	551.989	120.246	415.349	930.685	415.349	930.685
15.9474	12.4847	18.6668	11.4887	30.3105	53.5487	448.727	1722.88	417.124	542.819	417.124	542.819
62.0434	20.9859	29.6372	24.8038	29.9121	15.6453	753.725	768.828	367.295	651.84	367.295	651.84
47.117	17.7577	27.6452	16.6845	64.439	29.1991	128.098	114.642	377.653	175.497	377.653	175.497
62.3857	15.1644	46.5002	11.2972	34.2605	37.3032	202.673	134.895	476.151	1322.6	476.151	1322.6
70.1562	21.8805	10.8512	12.9975	61.5391	44.44	624.45	273.313	597.094	639.176	597.094	639.176
55.4947	20.0095	14.7817	13.2238	16.2011	24.0909	86.8838	101.222	209.609	162.913	209.609	162.913
54.6975	40.8669	12.3223	11.0185	9.98	13.6897	676.279	256.771	454.267	255.425	454.267	255.425
70.0672	16.9096	31.3364	8.10724	42.882	34.7097	84.0842	44.2733	385.893	165.29	385.893	165.29
40.0139	14.4436	48.3102	17.1313	36.8641	11.5038	561.192	190.903	349.431	560.206	349.431	560.206
33.2338	19.4267	23.1641	15.2223	43.5193	149.852	24.214	32.3988	263.148	417.615	263.148	417.615
12.414	12.2193	67.4131	15.7773	31.0478	62.8923	63.4609	73.3289	338.938	329.738	338.938	329.738
63.0727	17.775	78.3487	19.9577	45.3622	42.5585	436.308	136.945	176.986	51.707	176.986	51.707
57.6254	16.3021	69.4569	14.2716	64.5243	28.8468	97.5329	49.088	561.748	1423.85	561.748	1423.85
46.4404	18.0012	30.1658	21.8342	67.3035	42.7183	732.706	626.34	51.7636	68.4286	51.7636	68.4286
61.7025	14.3386	43.5961	13.2778	29.6059	81.6065	818.277	671.318	369.329	148.604	369.329	148.604
19.4571	20.0208	33.7757	12.6787	36.9197	22.1959	229.166	90.5732	95.9187	38.7812	95.9187	38.7812
46.2739	22.1571	16.7256	30.6892	17.6346	13.3297	315.377	56.2518	184.491	95.5888	184.491	95.5888
40.545	20.4018	15.2979	15.9431	27.2368	29.9463	92.8759	66.1789	333.625	73.8991	333.625	73.8991
19.5147	34.319	8.58498	17.8185	16.6737	39.4491	117.674	68.3166	44.8054	43.6892	44.8054	43.6892
49.8288	22.0414	21.4843	21.4724	52.5249	78.0218	814.533	338.436	466.041	1737.59	466.041	1737.59
72.8544	19.8897	29.1947	12.8903	15.5652	28.3454	556.515	1408.58	403.869	97.6455	403.869	97.6455
16.5257	52.11	8.4759	9.58099	20.6054	130.952	652.996	222.98	397.127	424.366	397.127	424.366
17.8557	13.2694	25.6754	17.2572	47.8549	51.1164	147.366	94.9446	323.676	79.5043	323.676	79.5043
62.9241	22.0839	43.1228	15.1198	37.5302	48.9844	130.147	77.0259	374.537	265.112	374.537	265.112
63.5529	17.3179	10.2818	11.5348	12.6098	14.6236	320.711	60.1801	13.6367	20.2299	13.6367	20.2299
16.016	11.607	14.3244	18.0115	61.7924	72.8034	584.104	197.401	344.992	379.923	344.992	379.923
56.9417	18.4839	33.3214	348.417	24.8522	74.419	185.452	65.7291	243.855	39.5644	243.855	39.5644
36.3266	13.933	16.6209	15.9932	15.3627	20.0619	528.101	277.763	411.216	1111.6	411.216	1111.6
64.3391	24.5368	38.549	16.2369	29.3985	14.6508	86.25	63.9682	237.402	758.52	237.402	758.52
94.1677	63.9243	14.9883	18.221	15.0509	22.3405	376.094	116.414	422.529	713.331	422.529	713.331
41.9847	29.8594	16.4962	15.1176	15.8085	13.2924	631.692	427.919	305.359	83.6023	305.359	83.6023
37.65	47.3376	29.8057	32.1114	8.79731	12.8929	554.606	296.439	582.366	1911.49	582.366	1911.49
62.7645	24.0926	14.3968	8.24407	46.9181	22.6217	34.1438	18.466	310.031	41.2772	310.031	41.2772
41.3403	27.1264	11.1275	8.18934	10.6205	28.1032	23.4884	11.3105	148.694	45.3412	148.694	45.3412
66.5059	30.1015	27.1826	14.6122	22.2393	11.9875	112.347	61.4406	595.319	279.56	595.319	279.56
33.0907	15.1014	57.2994	11.4452	48.3641	28.1184	513.723	134.552	116.209	516.128	116.209	516.128
35.8122	22.9615	7.96225	12.4635	42.3707	24.5426	468.362	75.8441	315.506	36.1867	315.506	36.1867
60.4813	22.2348	7.87005	12.7401	126.173	65.8741	439.306	155.4	323.061	220.523	323.061	220.523
41.3805	105.138	9.39625	15.7388	44.8142	27.4051	47.5798	51.3768	146.486	62.0176	146.486	62.0176
36.6493	26.4145	12.4657	12.6071	33.9162	36.1933	274.46	70.8516	368.966	220.599	368.966	220.599
28.2051	28.1702	50.2362	14.5941	64.0086	15.841	886.379	698.158	270.211	69.8201	270.211	69.8201
13.1071	14.8949	17.8107	18.212	62.619	32.7023	342.764	75.5158	462.271	1485.52	462.271	1485.52
24.0955	54.6858	19.1357	58.0467	18.5578	89.8697	701.431	414.142	654.209	279.311	654.209	279.311
22.5133	19.4189	15.6682	11.1911	20.7674	38.4594	117.076	114.132	452.74	783.612	452.74	783.612
32.9259	68.3232	45.3246	13.7644	45.1692	40.6829	50.4343	45.3008	343.739	270.677	343.739	270.677
18.2563	15.0586	11.0036	10.7822	34.405	36.6083	23.7569	19.5408	324.01	219.884	324.01	219.884
53.083	19.8888	15.8772	78.0317	12.3896	17.8019	76.4455	80.5405	276.762	548.545	276.762	548.545
105.39	39.873	10.9255	21.7386	13.3357	42.1138	837.735	2117.85	465.297	351.722	465.297	351.722
75.8662	19.8644	48.4484	15.492	15.0385	23.6208	92.6346	44.4945	30.8996	29.4708	30.8996	29.4708
78.1482	24.8616	41.6379	15.1023	43.0249	17.5647	186.76	46.7961	241.733	125.709	241.733	125.709
19.1521	14.5589	44.3525	10.229	51.8351	17.294	566.14	347.924	29.1036	36.5291	29.1036	36.5291
70.2342	19.6314	36.0229	11.4968	50.1464	56.1303	631.687	414.824	76.6382	51.0151	76.6382	51.0151
17.4721	15.5558	10.7085	10.0062	11.505	25.3306	481.883	73.6528	442.952	396.067	442.952	396.067
29.111	22.4665	44.2297	54.6763	43.4437	38.1452	505.599	136.489	347.312	180.207	347.312	180.207
31.032	18.9463	18.0036	12.3873	33.5518	16.8952	450.887	544.578	80.5952	46.2024	80.5952	46.2024
33.0202	23.4693	36.8294	11.3166	42.4812	29.0469	21.2431	24.0516	272.172	165.429	272.172	165.429
62.1709	24.1602	16.1356	6.27347	56.4256	27.0867	806.468	1009.84	514.733	1356.34	514.733	1356.34
24.0924	17.1915	14.4563	11.4134	72.5329	52.9304	72.7811	29.2125	437.668	1358.36	437.668	1358.36
62.6032	50.3498	14.9759	8.52732	11.032	18.3698	99.5495	77.861	109.449	19.5073	109.449	19.5073
27.4211	40.2992	21.5571	31.4205	11.9187	18.0221	394.999	1450.59	61.322	30.9466	61.322	30.9466
29.6391	15.9063	17.0577	8.92427	34.5477	29.1538	419.156	157.751	262.454	666.207	262.454	666.207
80.0917	22.6667	16.0974	22.0434	39.7723	53.4228	396.069	1384.98	355.411	1269.81	355.411	1269.81
50.6609	23.0609	8.95821	8.28048	72.4958	79.2805	415.506	701.878	452.68	303.107	452.68	303.107
82.2269	19.1102	48.1891	12.9124	26.0413	33.3469	180.762	74.683	241.583	74.0169	241.583	74.0169
37.5552	120.537	21.2665	18.0593	23.067	21.7408	111.072	108.244	511.375	428.019	511.375	428.019
68.411	27.2771	9.59403	11.4485	24.3828	39.7944	655.844	417.633	158.556	39.2026	158.556	39.2026
57.5115	13.2833	28.8488	14.9344	52.1068	32.0694	104.791	109.126	85.6937	20.5871	85.6937	20.5871
19.2959	12.0154	45.4943	13.7632	17.6901	31.7364	640.753	297.752	66.1034	52.8695	66.1034	52.8695
15.3976	20.376	36.3003	14.8845	75.1869	54.1995	73.9537	84.0374	106.781	34.4122	106.781	34.4122
57.4483	26.0631	16.1336	18.5247	49.2958	20.0513	58.2836	105.106	677.486	486.355	677.486	486.355
64.7598	16.2795	25.1624	16.6799	40.178	40.1267	717.026	437.843	152.913	1591.53	152.913	1591.53
16.8876	17.1702	11.8141	14.0158	16.7283	27.2615	781.477	582.29	408.979	1437.99	408.979	1437.99
15.3824	29.9374	49.1296	16.2289	48.6093	23.3063	711.887	268.993	20.8056	14.5498	20.8056	14.5498
37.6393	13.707	49.8319	9.74844	15.1118	13.4344	630.183	608.556	231.586	1753.76	231.586	1753.76
55.7769	17.7024	14.6621	16.0275	67.3884	32.3612	499.16	171.404	390.375	384.455	390.375	384.455
34.5869	19.1374	16.501	20.057	35.3102	62.5779	358.112	127.573	386.853	478.094	386.853	478.094
61.9876	21.1213	11.594	17.809	51.6521	24.8465	333.656	113.654	482.621	660.557	482.621	660.557
19.1233	18.8317	33.1802	14.1887	25.3591	62.0418	286.493	92.2809	453.948	287.314	453.948	287.314
97.8862	25.4957	8.93876	19.8124	5.28857	48.2951	299.409	61.8083	324.02	281.209	324.02	281.209
40.7865	16.0466	21.956	11.4576	43.7257	17.7167	227.402	53.7573	681.103	951.589	681.103	951.589
16.3077	60.5901	10.6223	15.8569	6.75578	38.0347	1140.35	1507.42	557.143	1299.82	557.143	1299.82
12.5279	11.3506	46.9641	11.3224	19.033	15.5	656.392	295.55	336.946	1639.72	336.946	1639.72
36.4988	16.5838	13.6714	11.7761	24.4144	20.2177	746.007	479.904	585.717	1465.97	585.717	1465.97
17.7065	30.4484	56.349	15.3202	23.9338	142.277	992.162	848.167	56.484	56.326	56.484	56.326
10.9027	21.2324	11.5776	8.40861	18.1646	12.3898	258.457	51.8015	440.269	449.388	440.269	449.388
33.5605	35.8594	21.5242	22.1762	34.3047	18.3961	162.835	60.2117	726.424	2398.04	726.424	2398.04
28.3951	39.7018	12.2859	6.67469	27.434	22.836	525.538	122.135	144.032	42.8886	144.032	42.8886
27.758	43.504	47.349	22.0713	15.6687	25.067	546.076	310.027	635.984	484.898	635.984	484.898
10.7645	19.9486	38.0381	13.6879	20.3976	23.2404	751.224	889.243	645.93	296.104	645.93	296.104
17.6782	10.8716	11.4988	10.9759	19.8709	21.848	736.099	236.599	518.824	92.7028	518.824	92.7028
19.0127	14.3763	12.2304	11.6393	32.9901	44.7257	363.582	202.964	117.962	57.8731	117.962	57.8731
25.0659	34.226	17.2975	16.7017	50.2387	27.1898	627.995	285.198	68.4623	53.9097	68.4623	53.9097
14.7248	21.3226	11.8929	7.23525	67.916	31.3642	356.688	499.522	452.05	300.114	452.05	300.114
38.1919	12.7903	11.0954	10.0578	57.0088	74.5309	178.147	84.9561	394.529	483.388	394.529	483.388
12.3508	16.7038	24.2495	16.7378	13.5288	31.3527	199.945	119.45	281.488	146.865	281.488	146.865
18.3238	10.8658	17.7441	14.8176	20.5547	62.9611	686.962	446.71	298.729	215.064	298.729	215.064
36.3449	36.6917	28.6139	29.6531	25.6254	74.1122	316.936	71.5025	459.95	843.657	459.95	843.657
66.0649	30.9804	9.58655	11.8679	21.1825	22.7406	158.27	80.3662	524.579	1090.25	524.579	1090.25
50.2235	21.8181	64.8337	14.5892	14.6834	31.9205	275.252	69.2044	402.77	217.109	402.77	217.109
24.7958	26.1815	13.9372	11.7669	20.7337	34.9835	257.478	163.693	386.188	437.663	386.188	437.663
38.3682	31.5875	31.1109	29.6222	42.4359	38.668	42.5669	61.9697	277.516	175.255	277.516	175.255
45.6463	16.0546	42.8475	14.212	27.8092	21.4164	861.251	265.628	127.865	47.3063	127.865	47.3063
26.9621	14.6697	20.0275	16.5515	40.2331	30.6942	123.444	175.46	69.0274	35.9192	69.0274	35.9192
18.6127	10.2348	44.3145	12.7636	68.1521	26.2279	497.688	260.551	368.519	183.225	368.519	183.225
40.3972	22.1175	19.5067	20.1622	27.6263	88.5971	658.65	753.311	46.5077	28.2552	46.5077	28.2552
34.0898	13.2142	59.4143	22.4059	55.6373	27.803	496.804	1400.1	370.29	1341.36	370.29	1341.36
29.9748	16.2855	35.0361	13.6192	11.3691	8.58782	345.491	127.465	65.4455	30.3267	65.4455	30.3267
48.4839	15.7407	16.5488	14.7769	62.1416	40.8076	259.964	110.706	407.878	202.868	407.878	202.868
36.954	15.3966	30.9799	11.9055	13.952	16.6911	147.551	69.4366	29.2968	22.3446	29.2968	22.3446
29.5609	18.0104	46.8627	15.2714	33.8036	30.4142	366.249	65.4574	264.4	667.759	264.4	667.759
17.7265	17.7741	28.3792	57.9009	19.9464	198.827	371.496	82.2167	461.944	413.564	461.944	413.564
16.3614	10.4041	35.9843	11.2923	21.0549	35.5713	627.47	64.8959	117.779	55.5593	117.779	55.5593
12.7386	13.238	17.147	16.1871	15.6866	35.6744	551.415	439.324	598.893	1956.43	598.893	1956.43
11.3989	12.0678	14.9181	14.4691	34.6204	14.8283	371.117	93.37	425.66	1125.54	425.66	1125.54
14.0977	11.3414	47.2923	12.6463	24.9824	15.7142	362.346	115.086	765.795	658.413	765.795	658.413
18.5007	27.3112	22.8907	12.2386	11.1631	28.882	701.292	88.8688	45.7349	44.8352	45.7349	44.8352
24.1449	17.6407	40.7353	12.5393	25.4402	93.7036	215.347	74.2186	451.736	169.573	451.736	169.573
36.3643	20.2768	12.3967	13.8901	19.2755	31.0017	75.329	36.7248	537.938	79.1214	537.938	79.1214
17.7287	41.8685	24.3015	16.5953	32.8111	22.8439	417.589	81.1721	833.572	1860.65	833.572	1860.65
80.909	27.4469	61.6478	13.3497	52.3056	22.3689	780.542	570.21	457.596	968.208	457.596	968.208
58.0887	38.6206	42.3414	14.9852	29.1462	27.1301	732.936	515.18	369.975	1086.93	369.975	1086.93
16.5269	14.1795	19.6873	13.1518	12.6482	21.8853	48.8603	76.1718	444.797	747.215	444.797	747.215
61.6384	12.3008	18.7701	18.7028	14.0616	24.4937	285.549	79.0435	487.662	370.044	487.662	370.044
57.1233	13.1008	12.1676	9.35103	23.1285	16.8137	23.3561	44.682	33.289	16.0094	33.289	16.0094
39.7383	15.4375	39.3278	13.5718	43.8871	53.702	217.273	50.3281	383.823	1329.17	383.823	1329.17
21.4549	35.5328	15.8639	14.5859	22.739	33.8798	277.161	120.243	343.241	247.905	343.241	247.905
63.0948	18.1506	10.4753	7.56914	11.4205	17.1491	68.7475	41.9613	646.737	1680.37	646.737	1680.37
44.2766	607.734	20.2135	14.3799	12.4832	55.5298	861.178	205.955	655.067	340.842	655.067	340.842
18.0997	19.9129	19.2346	15.5274	7.15117	11.1326	530.499	283.199	484.452	385.584	484.452	385.584
22.0851	37.0273	7.10663	7.21668	8.42933	10.7326	367.265	110.331	405.738	495.85	405.738	495.85
31.2091	22.7654	15.4721	16.4226	7.73356	27.6818	9.98234	11.5706	269.329	339.504	269.329	339.504
66.4578	69.5827	15.5311	8.93866	32.1855	35.6491	305.949	92.8911	347.444	164.797	347.444	164.797
22.3111	20.2466	4.55396	7.96243	15.5893	22.215	493.809	221.344	22.0974	27.394	22.0974	27.394
70.1949	53.245	54.8531	17.1664	10.0258	25.5176	666.405	145.455	425.567	1676.21	425.567	1676.21
17.9326	13.1562	14.7241	10.8908	29.9093	28.1107	621.555	155.646	96.3939	25.7112	96.3939	25.7112
13.2003	17.6861	28.4122	14.4946	9.84303	16.4632	433.604	183.077	39.6033	47.2498	39.6033	47.2498
9.90687	16.9682	12.0952	10.1677	15.4625	23.9333	669.124	2407.8	185.888	36.1651	185.888	36.1651
20.6852	10.7613	34.793	17.701	14.0839	71.596	1113.9	618.832	120.811	3328.59	120.811	3328.59
46.7618	12.5765	10.0396	10.3322	12.271	11.2359	425.489	97.5061	147.078	55.5971	147.078	55.5971
16.7764	12.8078	50.6284	13.7222	42.7398	30.6769	20.8028	31.1387	24.6202	24.8983	24.6202	24.8983
24.4597	14.1983	14.6862	13.8517	15.142	31.4828	846.345	647.55	25.8778	24.5328	25.8778	24.5328
25.9885	14.514	13.4587	16.8071	14.9882	11.4171	351.469	166.255	33.3863	21.6183	33.3863	21.6183
37.1898	9.69337	28.0808	14.8312	19.3159	37.7823	162.4	65.8736	491.766	319.296	491.766	319.296
35.6595	10.9087	59.3608	13.4302	24.2882	23.8804	9.37133	20.7208	365.975	317.252	365.975	317.252
13.6798	18.2374	34.9751	19.5923	21.7916	17.4877	407.744	116.154	157.094	35.0239	157.094	35.0239
14.0636	12.4567	47.4449	18.5613	32.671	18.2982	52.6417	23.8453	181.721	26.7103	181.721	26.7103
17.8116	27.75	17.5492	26.7367	14.634	15.8591	616.468	283.543	594.083	971.82	594.083	971.82
23.6437	11.2766	26.8387	35.9044	35.2691	32.1335	393.275	236.721	29.8526	20.6834	29.8526	20.6834
42.9936	17.5697	50.5539	14.9678	31.3111	73.0871	294.793	95.5622	518.956	89.6294	518.956	89.6294
50.7747	24.6917	15.9354	18.5895	31.8514	58.5326	464.96	144.953	213.182	34.534	213.182	34.534
45.7243	18.5578	18.8019	21.5284	34.1728	103.485	51.9785	79.757	326.324	223.835	326.324	223.835
31.6619	15.7209	52.7751	12.455	23.8312	31.637	494.126	208.67	345.15	202.891	345.15	202.891
59.6238	16.4056	21.6883	15.3649	19.2819	37.5466	82.8173	63.5385	264.771	35.0886	264.771	35.0886
35.7022	39.0975	38.0603	16.8794	12.612	35.9951	381.328	89.929	497.219	94.1172	497.219	94.1172
29.5779	15.3866	23.4451	21.9469	29.0375	22.481	355.887	92.1656	376.497	627.664	376.497	627.664
20.1211	15.937	38.4235	17.0887	27.4096	19.2445	292.992	91.7075	345.884	961.534	345.884	961.534
52.8862	17.9678	47.2841	15.9694	14.1913	16.2374	297.33	57.6963	218.829	83.0046	218.829	83.0046
52.1203	15.4534	53.2549	13.6752	13.6329	14.5838	257.339	103.055	375.323	2941.63	375.323	2941.63
55.7059	14.7271	20.9069	66.004	22.9936	19.2398	457.372	308.284	144.516	26.2185	144.516	26.2185
58.2299	26.6959	92.5532	35.9963	9.93564	61.4076	777.003	2943.76	462.35	279.784	462.35	279.784
24.213	34.8012	23.3456	21.8907	27.5877	23.5728	673.655	409.861	120.544	41.3641	120.544	41.3641
53.365	11.8217	69.9883	13.1258	43.3766	29.1122	407.857	139.262	323.727	271.524	323.727	271.524
61.673	40.6608	23.655	73.9821	15.2654	19.9669	296.584	131.237	560.076	930.144	560.076	930.144
46.6767	18.1112	26.2544	13.2722	36.8786	36.0206	584.149	381.775	453.816	133.731	453.816	133.731
53.9198	28.6047	23.5675	21.4602	21.6991	9.99709	290.39	100.9	37.7715	24.0284	37.7715	24.0284
71.644	21.8331	18.1095	9.42127	28.1354	29.5467	713.473	569.096	518.617	1346.06	518.617	1346.06
29.2277	17.4957	23.3676	12.1212	21.5484	18.124	432.625	92.161	571.874	2059.02	571.874	2059.02
31.7301	19.2245	42.009	13.3713	16.4169	11.4602	523.105	150.375	387.829	1742.51	387.829	1742.51
22.7268	21.0532	18.4775	12.8727	37.8212	60.798	611.167	876.917	951.799	1425.33	951.799	1425.33
10.881	12.4554	16.7992	15.0013	12.8955	18.4887	343.418	83.1669	540.574	123.582	540.574	123.582
8.7619	11.4713	18.869	9.99636	19.404	48.8228	174.159	145.688	71.2573	34.198	71.2573	34.198
12.3098	14.1382	50.0775	62.4193	13.4916	25.26	883.159	1819.75	108.536	28.6703	108.536	28.6703
42.5643	9.4869	10.2771	8.2719	18.0949	35.6665	484.36	37.6206	221.367	49.6923	221.367	49.6923
54.9835	17.3408	41.7196	30.969	29.8663	19.7838	394.2	63.7291	75.5976	41.0668	75.5976	41.0668
52.761	39.2729	9.95845	7.18699	26.3318	17.0977	110.635	90.3435	359.19	244.845	359.19	244.845
53.4404	16.5272	23.0024	12.9507	21.5532	44.2179	749.221	558.568	381.291	142.884	381.291	142.884
50.1365	12.7249	25.4018	18.9846	35.8322	30.5714	579.415	1527.13	193.265	42.188	193.265	42.188
32.5844	14.252	20.7301	16.3587	32.9705	26.9185	913.456	122.347	939	722.626	939	722.626
42.0279	20.8219	22.0805	10.1783	32.494	31.7734	684.841	343.352	584.241	1089.02	584.241	1089.02
70.5148	37.5753	22.5987	11.5237	17.8367	12.866	461.15	158.296	358.942	535.776	358.942	535.776
18.6541	13.3479	43.3191	13.1625	30.7997	29.15	754.87	1010.27	792.721	511.258	792.721	511.258
17.199	23.2046	21.9379	13.8787	22.1632	17.6766	53.185	35.3789	183.623	103.014	183.623	103.014
31.3785	23.6014	46.2165	19.8411	20.0935	22.2621	444.183	804.88	59.0047	46.0376	59.0047	46.0376
35.8336	24.6479	33.6681	12.6154	8.77899	9.67998	519.51	1651.18	21.6956	16.808	21.6956	16.808
88.3741	27.1922	26.9951	25.5812	9.31269	10.2551	1172.11	907.364	20.7647	12.1689	20.7647	12.1689
21.7066	12.8773	7.24613	11.1013	20.7431	25.3229	502.406	440.02	431.544	146.377	431.544	146.377
48.6863	27.1675	21.4807	11.282	39.1114	29.7468	177.536	72.9409	400.562	396.413	400.562	396.413
8.97431	14.5178	48.8184	18.2076	10.6289	14.4785	532.24	389.721	451.626	113.694	451.626	113.694
35.3064	15.0257	45.6461	13.2458	21.4163	39.5329	57.4638	48.1362	336.234	132.715	336.234	132.715
11.6583	13.8609	13.2699	16.2066	19.8803	23.2854	434.654	164.284	16.8308	39.8352	16.8308	39.8352
31.2828	16.7657	37.3047	13.0485	15.2531	26.2188	220.998	91.4454	453.592	67.3573	453.592	67.3573
27.139	10.5494	16.7299	13.0736	19.1858	17.009	292.082	57.8441	394.573	174.31	394.573	174.31
34.2504	14.1607	39.8507	18.9628	8.72512	18.1388	444.686	94.5063	995.84	1503.81	995.84	1503.81
15.6627	18.9596	7.20948	9.11882	14.9945	23.3582	703.862	636.55	460.047	326.544	460.047	326.544
48.738	9.13475	20.7734	13.5342	12.857	7.4245	53.9924	31.1615	429.355	1390.83	429.355	1390.83
49.0855	22.6053	15.1008	19.7556	20.1192	47.9719	224.357	59.2858	718.277	679.262	718.277	679.262
26.0793	38.5638	9.9784	12.528	14.3086	19.8565	357.125	148.963	401.77	257.121	401.77	257.121
28.9877	24.8021	15.7161	12.5301	18.6371	55.8275	1044.12	503.422	702.435	145.038	702.435	145.038
48.4968	12.5315	29.2627	12.933	51.7561	14.9371	556.551	586.927	21.7701	17.8161	21.7701	17.8161
20.7261	14.0634	29.4506	11.7922	13.5513	31.0326	643.584	810.491	363.49	44.3036	363.49	44.3036
48.7721	12.8838	47.191	19.6455	24.5674	44.6281	66.5961	65.7768	190.946	34.9784	190.946	34.9784
18.2226	22.1148	16.1869	15.2022	52.7702	22.6115	433.796	585.2	584.87	611.768	584.87	611.768
35.0751	15.3409	26.2324	12.0322	13.5609	26.9637	922.943	1302.68	40.4371	24.9835	40.4371	24.9835
27.6402	15.973	31.5771	16.2321	21.5107	58.5805	304.665	135.696	912.997	415.183	912.997	415.183
9.62393	15.084	20.8384	27.9117	31.6822	17.9306	287.417	207.76	115.858	42.6649	115.858	42.6649
20.4352	15.502	38.6176	59.1829	23.3652	66.8949	598.747	477.909	454.166	79.7707	454.166	79.7707
22.7295	17.4203	27.9762	17.1496	11.8245	50.691	242.75	119.851	298.959	278.772	298.959	278.772
43.0028	20.7347	19.9358	15.6061	10.7152	12.5724	337.789	210.205	415.553	510.616	415.553	510.616
12.5233	10.3872	32.5196	39.4629	9.67656	15.4652	319.922	128.156	348.882	448.371	348.882	448.371
25.8477	12.2893	13.7262	16.5993	44.9228	29.3708	159.557	56.2764	387.631	229.291	387.631	229.291
19.8008	22.1032	21.9625	25.2057	20.8059	32.0514	123.158	25.6429	402.92	1129.71	402.92	1129.71
19.3437	9.43223	13.339	8.64548	9.50282	14.8115	347.119	198.949	453.708	282.116	453.708	282.116
17.735	32.6241	48.6143	14.891	15.5336	57.2102	544.006	170.886	638.739	640.261	638.739	640.261
22.7669	17.8764	17.2142	22.4834	17.5017	32.7574	11.4794	16.2299	54.9044	24.3131	54.9044	24.3131
39.0386	27.8822	13.5068	13.4947	17.242	12.244	13.0925	107.486	38.2078	26.4542	38.2078	26.4542
32	13.8567	50.0593	24.3989	60.4484	34.9954	865.281	1545.87	22.9595	27.2708	22.9595	27.2708
26.313	23.524	68.4089	14.5876	11.8469	37.3953	86.8659	72.5751	453.482	276.216	453.482	276.216
13.3277	12.6933	7.15627	12.05	27.5673	46.6232	304.885	133.904	281.31	117.773	281.31	117.773
32.9119	19.8626	6.75217	11.987	42.6529	34.9698	185.135	88.731	158.117	1277.37	158.117	1277.37
25.708	204.214	23.8733	18.5971	9.08054	16.0528	133.89	96.9682	326.568	172.217	326.568	172.217
9.79176	12.2985	52.756	56.3333	13.058	27.8935	304.941	108.697	350.763	380.322	350.763	380.322
24.2211	141.624	58.1342	34.8874	21.8731	23.038	194.498	169.728	538.24	678.215	538.24	678.215
37.1944	14.271	48.1209	13.7004	19.0552	24.174	711.836	1026.97	382.332	56.1278	382.332	56.1278
32.0603	20.8512	49.2475	51.5598	23.9368	22.8803	205.777	94.5832	568.252	2465.56	568.252	2465.56
28.371	9.82991	64.5525	29.6604	17.4349	16.3706	389.657	197.212	132.98	32.8933	132.98	32.8933
27.1712	20.1432	30.1701	23.5157	35.0442	14.6769	190.938	100.294	451.876	409.55	451.876	409.55
52.927	20.2485	56.8799	30.7637	39.8379	36.024	395.898	449.99	244.521	41.6462	244.521	41.6462
17.2097	20.7055	51.3971	14.0963	9.44298	26.7587	562.682	122.848	429.37	501.137	429.37	501.137
47.9425	13.4487	43.8904	13.4793	7.68883	16.1677	467.54	209.038	521.082	318.866	521.082	318.866
29.5904	11.9096	36.2884	11.0371	23.2754	18.5971	446.541	161.059	230.631	64.8762	230.631	64.8762
39.3205	14.7894	36.7723	13.0602	16.1791	168.541	745.676	234.943	443.695	1082.89	443.695	1082.89
29.3615	11.7018	46.4632	9.59835	17.1345	9.51079	291.825	117.222	321.396	728.905	321.396	728.905
34.7878	14.2729	65.8105	20.4845	16.9232	21.0502	457.754	63.796	360.914	238.481	360.914	238.481
21.8652	22.2549	72.4486	17.7812	41.6837	33.1684	1033.19	2459	451.005	190.073	451.005	190.073
13.9318	19.3462	28.4777	20.0477	16.3341	66.1353	623.546	234.95	92.7055	54.8108	92.7055	54.8108
40.2061	10.0141	29.0041	16.9245	9.3947	19.3576	648.165	226.681	316.373	681.27	316.373	681.27
31.4559	18.1899	48.643	14.1346	80.5845	30.1713	374.925	77.9125	538.186	280.357	538.186	280.357
52.0225	12.0275	54.9167	17.9103	24.3591	92.4003	141.061	56.9125	496.013	647.386	496.013	647.386
14.676	8.86853	25.5088	10.6614	9.87984	31.6961	200.486	91.8712	411.053	1503.23	411.053	1503.23
15.1802	8.59539	31.103	13.3428	12.6046	18.3331	97.4458	47.6742	397.419	148.75	397.419	148.75
17.1952	13.0207	25.817	25.0979	46.5747	46.8198	117.156	77.1072	422.135	640.842	422.135	640.842
36.164	29.6107	19.6834	9.96392	22.2785	39.3351	253.146	92.6697	50.953	45.9691	50.953	45.9691
7.77806	8.82781	11.3717	11.2814	43.9738	24.0615	68.6219	57.413	734.638	2326.07	734.638	2326.07
26.8435	29.5722	51.8053	12.6656	66.2761	53.991	637.316	237.784	501.479	470.213	501.479	470.213
42.3185	20.15	72.3452	19.7843	48.5676	23.0632	265.787	99.481	318.281	184.704	318.281	184.704
20.1733	61.2218	45.2568	14.8561	10.7222	13.4519	640.913	80.5155	309.875	96.3963	309.875	96.3963
7.7132	8.9816	19.8624	20.2435	11.7132	12.8971	779.891	387.672	379.066	426.742	379.066	426.742
29.4465	36.7425	54.0583	18.3722	21.8643	25.8591	352.172	88.8044	233.764	1149.62	233.764	1149.62
41.9643	39.4181	50.2256	13.3636	13.4513	25.7773	965.047	1401.79	434.683	148.466	434.683	148.466
18.9392	17.363	13.9064	20.3464	30.4158	27.6218	117.676	74.0867	443.425	1553.65	443.425	1553.65
45.8512	26.2293	33.4785	9.79775	19.3094	24.6007	910.366	2864.39	299.332	93.394	299.332	93.394
32.8811	23.6613	54.2783	13.7494	15.2719	22.4185	253.851	135.841	530.145	370.959	530.145	370.959
36.7689	22.5663	77.8448	133.93	10.8998	40.1381	56.005	34.2278	767.552	1649.15	767.552	1649.15
11.2298	13.089	16.5439	21.538	18.9241	42.3856	1199.96	1974.12	72.4248	77.1949	72.4248	77.1949
49.8856	34.3502	18.0847	8.87331	7.0198	13.44	805.21	735.359	577.095	2592.64	577.095	2592.64
36.397	13.5639	19.1959	9.44708	9.78406	13.9408	540.29	142.427	460.439	871.433	460.439	871.433
38.4053	18.2165	33.5713	57.024	15.9827	34.6461	1087.03	3147.22	108.729	80.897	108.729	80.897
31.4094	11.25	7.06116	8.62134	33.9949	67.1732	112.203	213.798	379.722	223.177	379.722	223.177
21.4419	13.3926	7.02863	9.21045	6.86946	16.9094	613.179	292.595	761.986	418.519	761.986	418.519
16.8833	17.5967	42.759	14.339	64.9759	91.0067	43.2779	19.9102	406.653	788.444	406.653	788.444
41.7162	18.0506	90.6521	17.4039	26.9642	15.2891	167.627	55.7034	410.423	907.019	410.423	907.019
33.0952	15.1668	70.5306	40.2748	47.3206	140.322	189.787	71.2039	389.451	235.303	389.451	235.303
15.8163	27.9651	31.9382	115.328	25.6971	30.477	272.533	62.7962	398.082	807.474	398.082	807.474
14.4141	15.982	22.0795	17.3971	44.9971	37.2019	334.627	150.841	445.564	928.163	445.564	928.163
37.4909	19.1103	60.2633	13.6177	37.5744	24.5231	272.992	78.332	337.808	1317.06	337.808	1317.06
8.91473	11.6956	17.331	19.9961	6.07132	9.34971	587.396	86.7342	430.028	651.815	430.028	651.815
9.09149	22.1707	58.2137	21.1625	13.1788	43.6788	159.218	35.4381	578.341	467.776	578.341	467.776
35.6014	14.5123	9.91068	9.31542	43.5539	26.8474	797.806	386.252	493.955	251.342	493.955	251.342
25.4629	15.326	35.223	14.1524	10.078	22.968	64.1029	38.9889	20.074	19.6114	20.074	19.6114
29.8498	14.1779	22.8226	31.5371	10.7751	14.4603	743.569	288.412	214.478	1038.39	214.478	1038.39
9.2851	20.2311	13.355	10.0843	22.1851	17.5379	314.071	90.3403	336.262	653.588	336.262	653.588
43.5072	17.1323	21.1022	23.7177	13.2199	32.0673	87.5308	99.651	464.929	249.061	464.929	249.061
36.0435	20.3107	54.6726	11.9837	12.7543	18.3034	130.082	89.3668	715.229	146.746	715.229	146.746
29.9131	11.5137	48.3352	17.212	24.3263	19.1898	161.901	60.5094	627.233	119.039	627.233	119.039
14.9687	9.37349	43.434	31.0395	20.5748	15.0786	728.002	1000.97	510.54	279.441	510.54	279.441
18.6984	29.2652	35.8516	13.4579	28.7427	60.8469	424.583	83.2482	333.763	431.866	333.763	431.866
40.8797	20.7757	18.7572	12.1617	15.1474	126.768	541.829	153.453	248.333	47.2211	248.333	47.2211
22.6386	18.4483	30.7698	11.9645	26.8893	17.2885	855.972	563.981	118.647	47.7719	118.647	47.7719
15.1764	10.4953	35.7088	13.2322	26.4255	18.5926	520.964	137.728	529.13	985.662	529.13	985.662
18.7072	15.179	41.4157	22.4292	7.5	15.7905	43.8415	48.7382	452.82	365.005	452.82	365.005
31.825	20.8438	36.8588	15.3867	26.9647	31.5833	503.427	380.768	282.299	1656.92	282.299	1656.92
23.0072	9.74114	24.3105	10.3079	10.0229	8.51015	272.221	95.5095	480.36	1189.42	480.36	1189.42
15.4006	23.8524	46.882	11.2266	14.1288	16.3558	98.1268	39.493	341.608	176.537	341.608	176.537
57.4082	14.6434	47.3723	11.1417	28.3372	78.1172	54.788	49.726	431.217	1237.92	431.217	1237.92
52.2161	14.9435	19.0596	14.3232	9.17102	12.0416	751.591	820.979	433.432	290.526	433.432	290.526
27.3536	16.2349	14.1056	17.9009	8.51689	20.4584	635.708	281.495	457.969	1479.01	457.969	1479.01
61.8359	27.6754	20.0417	10.8659	19.6839	108.157	864.151	133.281	362.563	276.132	362.563	276.132
22.3364	16.269	8.275	12.2103	19.059	14.016	107.936	90.0093	369.368	407.749	369.368	407.749
25.2031	29.327	10.6736	17.4002	8.402	14.7898	519.659	187.177	374.256	298.538	374.256	298.538
22.169	25.7388	26.28	22.2294	27.3002	38.2457	102.875	104.339	305.211	163.157	305.211	163.157
12.2353	13.6299	14.1131	11.1357	9.2873	23.4799	212.109	60.1942	339.513	371.241	339.513	371.241
43.862	11.4552	36.7352	13.9819	16.2391	18.028	591.209	93.7909	754.577	414.198	754.577	414.198
38.693	14.4188	15.6993	12.2678	6.71026	10.0745	39.3839	60.1183	469.094	420.6	469.094	420.6
47.3338	18.051	20.0985	20.8145	22.6012	15.7853	60.682	36.851	349.211	391.82	349.211	391.82
50.8912	28.391	16.0536	19.7508	35.4049	54.9524	481.674	297.44	439.834	1421.28	439.834	1421.28
51.5832	31.2155	11.7317	9.56765	13.3865	16.2663	677.554	1131.89	301.156	337.698	301.156	337.698
29.7627	71.7733	19.4163	24.3242	56.1106	50.2968	162.444	36.8872	518.656	251.162	518.656	251.162
20.2804	16.7267	20.1937	19.0471	11.3694	10.0477	782.751	812.913	572.84	233.261	572.84	233.261
51.6943	17.5385	10.2324	10.8072	15.3475	22.8592	973.734	1002.76	232.721	294.02	232.721	294.02
9.77652	34.4896	40.3867	19.6907	15.5728	16.301	195.152	147.318	366.428	298.073	366.428	298.073
41.098	16.493	30.6886	17.8102	12.9241	20.4712	221.484	96.9821	256.946	290.69	256.946	290.69
15.3416	37.668	10.0248	8.00275	16.9288	24.3379	175.698	140.881	304.239	369.95	304.239	369.95
15.2939	14.6865	56.9752	17.5758	8.10484	17.6179	204.86	98.6591	351.311	738.667	351.311	738.667
30.32	19.3623	40.0287	76.2079	15.769	54.6193	500.83	294.045	301.91	2070.23	301.91	2070.23
31.9367	28.6691	16.9522	21.1514	13.3526	13.007	106.936	105.508	16.1329	12.1035	16.1329	12.1035
31.4291	24.9349	25.6895	18.0298	19.1607	20.8801	352.228	145.828	384.128	139.31	384.128	139.31
52.0414	39.6068	23.6502	24.8895	26.3489	18.3769	249.857	168.458	320.434	210.299	320.434	210.299
13.6036	13.9294	66.0588	40.7284	20.8716	29.4098	454.945	386.931	420.882	1454	420.882	1454
8.33548	7.68921	41.4928	19.7121	13.7061	10.4866	631.764	280.163	11.6852	13.155	11.6852	13.155
11.1279	11.4449	20.9511	15.9225	12.8483	14.6146	699.572	986.839	337.68	334.865	337.68	334.865
10.9182	6.93982	77.4542	119.617	24.744	13.603	503.089	760.243	420.56	181.816	420.56	181.816
44.0516	15.8816	26.4167	57.9041	16.8578	14.7276	633.137	121.698	351.894	592.285	351.894	592.285
35.8768	22.6838	41.0371	34.6895	24.7089	13.4601	563.944	223.477	420.245	473.813	420.245	473.813
31.8195	9.64632	30.8424	10.2593	20.0697	18.2745	69.7105	63.7285	528.565	195.768	528.565	195.768
34.4785	17.2528	54.539	21.3311	14.3241	11.3301	643.615	666.293	372.081	583.085	372.081	583.085
32.5127	22.6577	11.8789	10.5139	14.1684	15.1923	332.32	90.1197	114.871	36.2596	114.871	36.2596
28.2783	14.337	40.5664	12.6739	29.573	33.1823	530.91	296.013	217.056	152.108	217.056	152.108
11.9301	17.0183	31.1603	15.0086	21.6767	25.5096	83.6223	61.36	225.065	37.8362	225.065	37.8362
20.9447	13.0562	24.4472	23.4535	11.7739	16.5663	422.584	102.937	369.615	178.008	369.615	178.008
34.6163	21.1934	33.0156	10.9828	50.6039	34.3162	92.0768	93.4808	165.162	104.906	165.162	104.906
13.2988	13.5823	14.029	9.56672	8.36786	19.3895	252.321	96.8708	100.333	23.8495	100.333	23.8495
57.2776	26.7506	24.668	23.899	14.0612	14.2438	625.222	147.289	341.222	1539.74	341.222	1539.74
18.5035	25.3405	13.6556	15.4939	9.80243	25.4748	356.027	100.833	312.67	173.309	312.67	173.309
32.7193	23.3365	18.1247	12.2406	8.81295	13.7189	637.081	462.848	304.264	1251.82	304.264	1251.82
42.6975	11.3401	38.7803	19.8179	55.8017	23.446	645.936	2588.1	555.064	2159.08	555.064	2159.08
36.0045	22.1054	49.8098	19.0992	15.1114	15.4974	127.81	118.494	289.914	399.423	289.914	399.423
30.8249	10.8156	39.416	21.292	13.1888	21.4335	847.817	209.87	443.611	487.008	443.611	487.008
35.326	14.6017	37.8414	16.3748	13.5157	29.5759	189.951	83.344	122.487	908.449	122.487	908.449
60.2696	21.0793	15.9342	18.5573	28.8719	42.7358	855.336	754.424	464.076	1470.11	464.076	1470.11
42.2743	12.8424	19.8869	52.2047	20.164	32.1116	96.9674	76.9219	413.976	306.405	413.976	306.405
25.5589	12.4887	25.5433	25.6593	16.2015	20.2228	543.455	408.645	288.316	160.515	288.316	160.515
41.4954	15.7017	45.5859	32.8621	24.311	11.5375	242.122	60.4616	338.021	159.809	338.021	159.809
39.326	14.6069	20.1202	13.8083	14.5143	34.5161	587.286	1014.93	334.606	1081.4	334.606	1081.4
74.8804	136.882	19.9062	18.7062	20.2572	19.6941	632.645	179.816	388.271	259.066	388.271	259.066
11.6774	15.1328	46.8561	15.7933	24.854	22.3298	640.262	500.319	470.9	1153.78	470.9	1153.78
31.2424	11.9276	19.2052	34.75	32.2136	12.914	101.183	60.8905	472.604	1823.69	472.604	1823.69
21.9871	19.3946	20.2129	26.4417	17.6547	8.90734	14.5721	23.7394	459.903	207.306	459.903	207.306
32.1689	51.5787	13.8282	8.63782	35.9968	14.3523	268.01	63.5862	531.503	325.991	531.503	325.991
52.1473	13.4517	18.877	13.123	12.4411	17.5459	107.79	57.0776	295.258	402.408	295.258	402.408
14.7937	12.2772	24.0288	89.5404	33.4034	22.404	683.032	574.197	385.687	736.917	385.687	736.917
47.2324	90.8909	28.2208	12.3689	10.797	9.68319	718.15	388.503	515.783	321.512	515.783	321.512
44.2061	13.9408	25.9702	36.667	14.4961	11.8886	678.046	410.297	321.542	152.85	321.542	152.85
36.4976	14.1997	67.9752	14.8938	35.5457	28.5223	419.732	126.709	424.584	756.276	424.584	756.276
12.7577	13.712	13.008	9.1984	16.694	21.0832	412.487	61.433	510.012	705.379	510.012	705.379
18.8801	13.4734	13.2934	11.1993	19.1924	22.8598	29.1664	36.1124	120.53	27.5423	120.53	27.5423
6.11606	12.9034	57.8234	15.9072	15.968	12.2517	608.732	120.481	1406.89	2166.77	1406.89	2166.77
18.4288	11.683	10.0654	13.122	37.6736	29.1995	94.0715	91.8591	369.566	64.3768	369.566	64.3768
7.75994	13.2798	16.0039	14.0168	18.0078	19.6974	739.625	526.144	415.954	288.545	415.954	288.545
19.2958	10.574	41.0747	39.8772	28.2439	35.323	531.224	279.858	296.6	79.0513	296.6	79.0513
24.8068	13.5047	22.7333	24.1604	12.3041	23.2003	528.557	288.653	326.338	95.4753	326.338	95.4753
13.3224	13.8401	13.5634	13.5008	8.54175	22.6092	237.611	105.94	413.755	137.481	413.755	137.481
28.1667	10.4594	19.3336	19.6221	25.1627	16.5788	544.647	231.289	439.786	652.385	439.786	652.385
6.67288	13.4228	20.141	11.7647	44.0476	31.2259	412.85	265.08	364.875	699.018	364.875	699.018
15.7081	10.2095	13.7017	21.5706	11.2102	18.3315	787.779	1148.15	309.452	241.274	309.452	241.274
12.7602	11.7486	48.7253	27.1362	18.6202	11.1483	236.573	103.141	147.183	28.9003	147.183	28.9003
25.624	17.0931	63.4243	17.1997	11.3055	56.9686	471.341	177.569	477.735	325.594	477.735	325.594
10.0553	8.5	14.5323	21.8618	16.2155	23.2534	52.1809	53.7685	332.968	316.904	332.968	316.904
25.6124	18.4781	32.194	20.7722	64.3454	39.9939	569.243	885.295	304.245	299.248	304.245	299.248
13.486	17.1599	36.7932	14.3892	15.4441	38.7062	102.228	68.5059	60.0751	13.6363	60.0751	13.6363
7.97759	12.7634	18.3871	10.7261	12.9686	33.7474	43.9016	67.7299	476.549	926.998	476.549	926.998
19.8875	14.3808	21.1948	13.7071	16.1508	88.2408	58.2357	60.1405	368.536	214.299	368.536	214.299
10.1341	9.37395	21.6912	27.4316	44.9402	17.4118	371.297	76.6041	419.499	165.679	419.499	165.679
25.0891	10.6281	53.0124	24.0902	22.0485	74.2514	201.024	63.4051	132.593	19.7654	132.593	19.7654
13.4029	10.1779	21.2455	13.6033	25.8378	14.2128	263.904	95.9433	293.651	94.7129	293.651	94.7129
10.9617	10.725	8.2744	11.8716	16.303	15.2008	458.383	73.1035	607.597	623.588	607.597	623.588
13.3432	9.15821	34.7639	15.6109	18.1903	49.0065	13.7708	21.0185	400.976	194.018	400.976	194.018
19.4739	10.4602	41.0906	18.6133	25.2328	19.6966	188.446	92.5389	414.953	375.72	414.953	375.72
16.7174	12.6842	35.5371	17.1642	10.219	15.3229	601.625	260.329	393.392	54.3314	393.392	54.3314
15.8092	14.0213	9.39815	9.59259	28.8053	33.4539	108.78	73.0455	490.57	709.076	490.57	709.076
27.3266	14.3773	34.149	74.2428	13.9711	38.9516	21.1527	53.3972	446.786	363.379	446.786	363.379
9.62771	10.5194	14.3288	12.7125	15.171	26.354	126.14	801.226	452.835	165.64	452.835	165.64
13.3222	11.5178	50.1006	20.3084	15.8251	34.8716	252.131	84.2656	37.3412	30.8828	37.3412	30.8828
8.55674	11.0188	28.8911	13.3006	40.5751	31.4133	170.791	62.7507	28.2421	18.5979	28.2421	18.5979
7.19027	11.2269	44.2371	10.4663	24.9775	29.4928	21.9727	18.3008	61.5972	42.4971	61.5972	42.4971
35.4718	17.9788	19.6209	14.246	18.3817	59.2216	245.747	57.8656	513.568	1605.03	513.568	1605.03
9.85707	9.82212	47.3147	16.8819	31.673	25.1415	406.04	76.7925	661.809	1458.04	661.809	1458.04
10.9381	8.73517	28.2843	13.6175	48.9263	26.7166	609.08	146.049	125.046	34.6485	125.046	34.6485
29.1707	19.8238	31.2344	16.6729	20.6306	14.7761	493.101	381.436	55.1437	30.2865	55.1437	30.2865
16.4574	13.2869	11.4492	8.06824	26.7368	27.9265	574.945	232.193	279.537	33.3203	279.537	33.3203
12.583	11.0805	40.402	14.7013	19.4963	93.9434	469.498	176.263	480.538	216.205	480.538	216.205
19.2956	30.7108	35.3817	21.5992	17.5596	69.8732	208.116	122.97	157.341	44.385	157.341	44.385
16.3404	13.7513	36.5092	26.0207	25.6922	18.9362	914.745	462.262	325.118	564.26	325.118	564.26
41.1377	15.2633	8.65237	6.9927	6.49073	27.536	311.085	118.719	638.48	1112.08	638.48	1112.08
32.3914	14.2576	15.0984	6.62441	32.4179	15.5409	598.338	359.519	313.606	129.865	313.606	129.865
10.9043	10.8725	12.3412	12.6043	26.4077	97.1637	55.0725	83.9363	512.593	822.88	512.593	822.88
29.5123	12.8017	31.8543	16.4553	43.5711	13.4569	733.263	421.235	300.572	104.338	300.572	104.338
13.885	9.27445	30.24	11.7482	10.8104	20.0319	53.3701	88.2144	196.585	49.7593	196.585	49.7593
27.2129	20.0826	9.81414	10.7618	35.6703	21.0635	209.081	114.215	300.865	329.537	300.865	329.537
31.2131	9.43023	66.5551	26.4157	32.5571	17.0999	624.974	315.946	447.749	1333.08	447.749	1333.08
17.5884	14.0166	50.0682	16.8087	47.788	26.4481	432.945	101.739	519.189	1064.69	519.189	1064.69
8.45582	8.7699	53.493	14.8866	9.56556	17.4522	738.709	666.04	287.8	299.89	287.8	299.89
12.22	11.5398	17.6575	11.4899	33.1093	58.3239	764.444	598.161	270.077	135.288	270.077	135.288
16.3742	10.0172	52.3878	13.5012	12.6617	16.9176	749.098	1297.3	374.498	254.783	374.498	254.783
10.7464	11.69	26.6675	14.814	12.463	29.8603	33.3795	37.3819	481.76	250.314	481.76	250.314
9.37437	9.34965	38.1107	8.50956	33.0871	76.7155	336.26	215.454	277.464	560.101	277.464	560.101
23.1269	39.8217	50.8586	9.84236	29.2681	21.1517	104.71	50.9624	126.51	41.8253	126.51	41.8253
16.6622	12.2628	63.0812	68.677	34.2037	16.0821	195.613	104.251	309.849	190.348	309.849	190.348
36.7804	8.41197	75.1254	11.0913	24.6923	26.3466	81.2542	62.5884	128.587	84.5606	128.587	84.5606
18.1897	13.9138	56.5541	44.6984	42.1824	30.8432	541.533	147.729	59.6153	35.7726	59.6153	35.7726
13.6876	13.9311	65.1021	12.0804	14.9313	14.3382	596.89	1622.86	324.603	1365.39	324.603	1365.39
26.3859	17.6359	65.6569	12.6205	43.7571	27.2412	584.997	354.53	255.985	199.097	255.985	199.097
25.0448	11.9925	30.9113	45.4966	13.6208	17.475	92.8259	64.1515	458.796	220.768	458.796	220.768
38.4577	15.9736	55.4042	11.9171	14.6097	32.4356	135.602	57.1461	273.689	554.829	273.689	554.829
7.31723	11.5398	21.295	17.1586	9.30261	8.29567	536.053	183.52	265.017	44.0563	265.017	44.0563
30.2066	13.5559	44.3516	10.1089	51.5235	20.0786	148.732	52.2544	306.502	161.32	306.502	161.32
13.0904	11.2743	21.2965	9.44335	11.3707	32.3616	58.8712	113.267	53.1551	30.9793	53.1551	30.9793
6.00256	9.67888	23.0581	17.048	9.33534	9.01151	141.056	89.0466	415.064	109.062	415.064	109.062
7.00638	11.3922	28.8761	10.9206	10.3299	10.2214	375.247	109.156	193.053	27.8142	193.053	27.8142
18.3087	23.3927	25.4934	27.7076	10.1525	12.5275	292.46	124.273	361.928	404.258	361.928	404.258
5.45713	9.65626	11.284	11.4199	31.3764	26.4043	481.47	413.578	545.534	1289	545.534	1289
29.2026	42.1653	34.9011	45.3122	47.4597	39.7777	333.354	239.644	441.902	78.9295	441.902	78.9295
19.515	12.463	43.7136	26.9568	28.9691	17.4051	669.894	240.318	329.871	227.758	329.871	227.758
25.0285	16.6725	27.4587	23.3446	29.3222	26.9917	67.3504	110.452	415.079	962.164	415.079	962.164
29.1514	17.1568	47.7216	11.0227	18.1753	60.0926	77.7792	64.0759	224.001	123.408	224.001	123.408
21.4936	27.5198	13.4401	9.11633	21.9051	44.0333	462.908	73.5967	411.218	443.619	411.218	443.619
17.7589	11.9943	13.9487	7.47393	20.8555	41.3761	333.978	392.271	348.584	245.973	348.584	245.973
19.9209	17.1215	16.2827	13.8562	19.6957	52.1436	455.54	182.724	404.962	254.39	404.962	254.39
6.58043	8.21793	13.8301	9.88721	18.7816	23.3217	154.753	93.0571	383.28	399.756	383.28	399.756
10.4263	8.32936	17.5664	9.45587	8.6583	18.5077	54.5681	64.3834	420.115	324.041	420.115	324.041
23.6776	10.8981	28.1012	16.991	12.5054	18.9946	176.95	108.461	250.709	128.13	250.709	128.13
11.4952	9.29517	46.8509	11.8414	22.8549	40.8088	12.6015	47.9889	13.5277	21.7646	13.5277	21.7646
6.89227	9.52028	16.4876	9.96493	10.7361	26.7458	524.827	137.506	368.671	155	368.671	155
16.9627	9.94823	24.0358	13.4763	34.2423	58.509	498.484	527.224	569.35	294.596	569.35	294.596
19.1014	17.6399	31.1876	10.4786	5.29896	14.7115	201.287	66.9145	418.986	768.905	418.986	768.905
19.6486	10.4344	18.616	26.064	26.6951	18.4428	569.334	266.462	240.307	61.6003	240.307	61.6003
12.7763	14.2971	56.9437	12.8485	6.83493	19.0451	792.311	434.668	606.964	312.821	606.964	312.821
16.5706	9.12305	59.678	13.1773	35.1601	22.7575	325.002	120.324	31.7456	23.76	31.7456	23.76
24.9972	15.224	11.4671	10.8705	9.16985	13.1848	572.515	308.2	516.048	674.689	516.048	674.689
5.42785	7.16107	21.6422	21.0063	32.125	16.7159	136.649	96.8864	358.307	286.426	358.307	286.426
22.5579	15.7849	10.2068	14.4634	50.5222	30.3586	514.604	615.762	240.148	107.435	240.148	107.435
5.82085	9.56019	23.8862	11.9985	11.8837	25.1574	161.403	68.4542	266.242	160.053	266.242	160.053
14.448	7.24162	17.8002	21.0023	16.9812	52.0543	621.085	380.37	556.534	377.457	556.534	377.457
13.5572	15.5631	16.763	22.6403	20.6909	81.4594	42.2151	28.8686	308.133	877.261	308.133	877.261
27.0731	12.1642	36.7797	16.2074	26.4013	34.4077	484.563	337.949	61.4575	35.1112	61.4575	35.1112
17.6087	11.6732	38.4198	28.7189	12.1807	52.1398	113.193	68.4455	363.852	270.703	363.852	270.703
9.89136	9.76752	26.3231	10.2902	14.4593	38.8004	329.977	87.7466	125.851	65.3197	125.851	65.3197
24.7222	11.8323	41.346	11.7531	24.2784	53.3442	811.698	251.248	39.1528	40.0444	39.1528	40.0444
19.5935	16.7266	78.8381	33.7955	32.3521	15.4821	116.505	82.31	387.93	271.61	387.93	271.61
39.4576	23.1995	18.2113	9.49832	31.502	47.7118	712.16	277.938	10.042	31.097	10.042	31.097
11.1512	11.6145	63.105	19.3865	12.1275	25.1235	111.234	207.838	377.612	101.208	377.612	101.208
27.4278	12.7964	55.2261	15.3981	10.9538	75.0533	569.375	319.17	450.781	247.414	450.781	247.414
8.37049	10.2116	44.7621	18.0484	56.2486	49.3773	229.791	75.2462	512.718	1216.05	512.718	1216.05
7.47596	9.16143	53.9881	17.5342	6.37803	27.458	58.9103	85.5111	360.025	222.47	360.025	222.47
13.373	14.9086	42.598	15.102	5.50803	8.45255	860.769	434.795	349.595	495.491	349.595	495.491
14.4522	12.3608	52.1706	12.5426	33.7852	40.9608	71.6891	58.6426	461.007	815.473	461.007	815.473
21.6895	12.6629	38.9529	54.9958	65.9279	47.5759	862.473	1004.14	338.006	562.307	338.006	562.307
12.4787	8.08289	53.2032	14.5699	5.21863	10.5294	535.666	182.42	308.187	167.806	308.187	167.806
34.7472	37.0219	43.6335	19.0086	27.5071	46.3517	91.1801	225.99	329.903	223.494	329.903	223.494
11.5515	7.8257	33.542	14.6361	10.0377	16.9599	365.484	151.196	33.0676	34.2461	33.0676	34.2461
25.9013	17.7905	38.506	13.8343	23.7784	73.2665	161.842	154.81	330.567	712.061	330.567	712.061
20.5712	11.0393	35.9894	11.8755	24.8577	27.131	490.267	78.4806	28.344	23.4041	28.344	23.4041
19.2082	23.4327	44.2861	11.8407	24.0559	45.3724	42.01	58.2911	207.989	32.398	207.989	32.398
9.544	6.407	20.7611	14.5178	15.7569	13.4962	453.806	115.715	416.213	404.833	416.213	404.833
16.4158	8.55332	43.0919	14.9728	34.868	31.4039	201.191	42.9186	303.315	1040.89	303.315	1040.89
11.3181	11.444	22.5226	8.88523	65.9491	50.4517	549.403	182.455	264.945	467.135	264.945	467.135
22.7667	9.25879	30.4006	23.9173	23.1516	26.1602	353.498	118.269	507.81	924.609	507.81	924.609
7.97652	16.5795	13.2349	9.23303	22.7616	26.0448	550.41	269.283	473.11	849.864	473.11	849.864
26.9681	14.0436	36.2471	18.0147	9.59624	20.5136	596.172	430.486	314.807	93.3488	314.807	93.3488
40.5234	15.2138	36.4855	12.4529	20.389	64.7006	37.6822	64.8792	458.47	316.186	458.47	316.186
26.4127	13.3587	18.5083	14.4462	8.84529	23.5348	96.7877	54.3473	561.423	434.191	561.423	434.191
21.8138	11.4387	23.028	14.8914	12.5179	14.4301	82.7838	47.0703	412.12	110.007	412.12	110.007
14.1255	21.8786	17.7344	15.2307	38.3351	34.6442	100.484	114.844	465.803	254.889	465.803	254.889
12.485	11.3699	66.4391	14.753	11.6278	23.4511	778.231	824.539	300.813	150.075	300.813	150.075
36.106	14.15	35.5856	14.2886	23.0476	111.106	63.3328	57.2012	156.484	51.3302	156.484	51.3302
12.0402	9.41332	45.8398	12.6271	39.9434	22.877	131.344	118.705	88.2824	56.9718	88.2824	56.9718
43.0155	19.6859	29.1269	10.8146	22.3836	25.5972	254.09	76.6167	389.134	329.188	389.134	329.188
28.0287	18.424	15.055	10.648	17.9324	12.9261	82.2413	97.2107	66.0922	29.3269	66.0922	29.3269
29.7819	15.1743	51.4803	12.1394	10.6332	11.4257	65.6691	104.895	22.2684	37.1743	22.2684	37.1743
24.9041	18.6986	60.5898	20.2526	10.2992	9.49905	134.565	81.1008	74.9618	71.8595	74.9618	71.8595
14.9563	15.9731	22.093	18.57	25.3797	79.1381	40.1788	24.1109	281.247	72.5769	281.247	72.5769
32.1103	11.0716	52.4901	24.8568	8.89496	17.6331	812.078	230.028	204.871	264.495	204.871	264.495
23.6881	22.4237	52.0066	10.1651	18.893	81.5631	216.185	93.6991	72.0649	23.8098	72.0649	23.8098
17.1017	16.9121	33.8364	9.20372	50.4681	17.8504	511.946	250.703	395.585	165.422	395.585	165.422
16.8743	15.1501	19.7285	12.6067	19.3813	37.2281	153.315	56.2381	344.131	759.091	344.131	759.091
9.4102	8.1092	37.0783	13.1456	14.0231	25.3281	980.056	164.851	405.474	463.928	405.474	463.928
9.17344	8.35355	18.7629	16.6875	12.2965	20.3557	165.866	118.138	458.222	345.243	458.222	345.243
22.1215	8.54021	44.6337	23.2852	15.8763	27.461	101.654	79.649	18.9405	18.1205	18.9405	18.1205
13.4619	20.5875	20.3734	14.368	15.905	33.6676	10.9358	11.5964	457.818	153.069	457.818	153.069
16.2183	15.2575	20.1391	15.5651	17.0343	23.332	63.9385	82.3793	429.823	1215.7	429.823	1215.7
29.847	11.367	34.4838	11.5152	57.4184	23.6346	573.654	270.025	582.009	1707.19	582.009	1707.19
10.7915	8.52733	58.0755	19.8528	13.5418	15.2146	17.8784	14.7164	257.702	1587.92	257.702	1587.92
11.238	8.3137	42.7194	18.3878	44.9806	58.3078	229.344	94.2587	457.324	214.151	457.324	214.151
10.4401	12.324	34.3551	62.1339	17.3003	14.3557	110.666	68.4591	80.2278	28.5494	80.2278	28.5494
8.05429	15.6788	44.8663	25.2012	14.0844	17.9008	511.873	551.28	528.569	1018.83	528.569	1018.83
23.5217	9.37289	48.3892	19.4458	16.8188	34.4923	338.264	128.927	195.801	63.8878	195.801	63.8878
18.5034	12.2458	20.1103	20.723	22.4266	12.4549	21.472	42.4181	332.291	164.431	332.291	164.431
7.42836	13.0672	42.5159	18.4244	20.2342	14.0389	195.189	90.6341	243.069	45.3851	243.069	45.3851
39.6597	14.6652	22.3962	200.223	11.423	19.4878	501.082	365.407	442.695	924.244	442.695	924.244
11.5232	38.4673	26.1863	23.2677	7.87301	10.3326	396.741	121.026	341.411	475.489	341.411	475.489
16.793	11.0932	17.2698	17.0638	19.7339	30.0591	62.2111	115.169	345.428	173.913	345.428	173.913
8.93845	17.1812	29.3685	9.15072	30.6527	32.1576	750.033	907.302	108.636	17.3709	108.636	17.3709
21.476	8.89824	23.2594	12.3949	11.2667	8.20055	242.253	170.681	331.939	142.832	331.939	142.832
19.5995	11.0543	85.2087	40.3564	358.177	1837.73	41.4404	63.9204	427.793	807.288	427.793	807.288
16.2422	22.26	32.063	21.2934	31.6411	29.8258	393.251	537.253	461.262	86.0679	461.262	86.0679
23.8037	18.0068	23.5268	21.6757	24.4374	28.8251	168.798	83.8839	433.24	191.638	433.24	191.638
11.4933	13.428	22.1187	19.0307	9.67603	31.9563	315.643	273.643	392.327	180.371	392.327	180.371
32.6526	29.6737	30.0345	16.6019	22.0521	27.7228	557.214	858.854	250.384	33.0932	250.384	33.0932
17.6237	22.5515	12.7969	15.7914	14.7732	27.5872	87.5277	80.0388	409.803	305.454	409.803	305.454
15.0341	10.9735	52.6217	10.1257	13.9313	15.3878	77.8797	51.9177	445.932	479.361	445.932	479.361
29.3346	11.2362	44.951	22.1014	5.47528	13.9511	608.05	1055.71	292.209	1053.18	292.209	1053.18
17.8879	17.3452	65.2498	12.3782	17.6821	11.5826	187.462	57.7075	276.291	137.363	276.291	137.363
22.2795	18.9742	53.3246	13.0638	54.0895	33.7002	476.916	173.399	410.995	210.341	410.995	210.341
27.4363	19.9488	24.0495	29.4983	16.6433	23.4879	693.482	1266.97	325.919	431.185	325.919	431.185
16.2467	11.6387	58.5054	42.842	25.916	15.3723	74.3395	66.222	484.45	249.114	484.45	249.114
9.79044	16.4137	21.2484	43.8083	13.734	34.3807	73.7243	79.9636	19.2778	18.8905	19.2778	18.8905
13.6021	11.6637	69.7761	14.1775	23.3943	17.9653	334.53	232.648	464.046	827.538	464.046	827.538
26.9087	14.1216	55.0706	22.352	16.3222	14.2672	344.378	143.932	290.372	1074.02	290.372	1074.02
14.6244	9.87681	44.0106	14.1402	11.1654	18.4959	287.725	53.4934	10.4858	12.2495	10.4858	12.2495
17.8136	11.2649	63.0289	13.6224	26.5538	17.7823	252.211	326.731	434.801	679.745	434.801	679.745
10.1887	23.454	35.1705	18.447	22.0676	28.0117	368.069	384.643	322.404	683.112	322.404	683.112
19.3222	11.3801	47.2168	15.9146	13.832	16.48	541.02	395.062	269.622	299.264	269.622	299.264
13.0388	14.1396	51.512	17.6034	32.2175	134.089	61.2042	27.109	524.375	270.707	524.375	270.707
21.1072	12.643	67.2486	63.1705	33.1692	25.4249	71.5422	74.261	293.085	45.2076	293.085	45.2076
14.9585	10.701	26.4029	20.7522	16.5689	50.4236	91.4966	77.2538	379.15	239.421	379.15	239.421
9.21596	10.7825	68.6275	29.5603	42.849	36.8453	518.957	207.367	378.936	338.179	378.936	338.179
9.5883	11.815	16.1564	8.0984	9.72621	18.817	353.04	107.616	433.343	73.6013	433.343	73.6013
13.4118	14.6662	31.027	20.4931	19.9297	11.8518	297.748	400.355	363.859	159.534	363.859	159.534
29.3515	17.4898	32.8968	34.6583	14.0339	34.4041	516.767	536.211	482.413	1132.06	482.413	1132.06
20.1632	11.0119	39.6884	18.7398	6.36819	11.8476	72.2626	35.9047	137.683	37.6013	137.683	37.6013
5.63426	10.7415	15.1556	21.356	33.7971	25.111	514.761	225.74	231.991	42.0662	231.991	42.0662
27.3199	16.2543	18.5955	8.10241	8.00347	19.7908	598.74	237.832	306.723	131.402	306.723	131.402
7.76863	13.0985	18.3645	13.7938	41.8786	27.5279	474.027	311.459	400.412	574.014	400.412	574.014
13.2438	21.9943	25.0692	19.1478	35.2036	81.0991	241.461	170.839	32.4788	25.453	32.4788	25.453
8.60116	14.2591	13.0092	18.2799	20.374	43.2051	655.442	466.921	424.689	1004.44	424.689	1004.44
27.0158	14.3914	10.3939	21.0679	40.572	19.4395	10.8978	23.6983	66.6652	43.1404	66.6652	43.1404
12.9506	13.1785	47.2087	15.5826	18.5767	40.6872	474.055	2226.86	604.843	1497.58	604.843	1497.58
26.2088	19.9427	68.0367	27.1641	27.7649	98.3928	426.303	71.6142	175.757	51.223	175.757	51.223
13.8066	13.6738	17.6385	11.6128	21.8142	31.1471	445.769	302.325	133.712	39.1521	133.712	39.1521
34.992	18.8183	11.8928	16.0131	43.4307	57.9812	216.261	106.754	327.861	385.959	327.861	385.959
23.9995	24.7148	13.8849	28.5939	11.2729	10.6052	312.103	84.0205	453.787	292.56	453.787	292.56
39.1598	14.0099	43.9317	24.3438	11.2489	76.8205	572.448	303.107	431.978	194.637	431.978	194.637
14.0209	21.1316	22.9548	19.9365	44.2232	40.9957	605.362	654.266	353.7	1077.83	353.7	1077.83
25.8879	9.12093	41.8563	14.5058	8.30922	7.92872	271.812	187.631	459.267	300.275	459.267	300.275
10.2843	17.5087	60.1772	12.5665	30.1345	23.9641	573.909	891.773	95.7675	42.0482	95.7675	42.0482
24.6405	14.9886	55.8085	15.4298	31.0791	32.9391	186.728	132.588	423.717	458.801	423.717	458.801
19.5927	12.4351	44.9486	14.1218	13.1437	22.0072	309.943	100.46	455.021	1073.15	455.021	1073.15
40.9354	14.0363	37.8973	19.1063	35.0939	28.0494	291.373	626.405	375.628	239.456	375.628	239.456
8.92476	16.0857	55.0057	15.9841	37.3971	33.4152	826.598	145.114	426.807	1113.8	426.807	1113.8
10.5392	15.1234	14.6776	14.4046	21.9472	59.8214	431.642	453.606	492.535	393.538	492.535	393.538
14.3813	8.15352	46.4498	11.2238	46.2521	33.1307	199.425	85.9035	308.308	397.218	308.308	397.218
13.6424	8.01377	40.1316	14.6503	15.0863	56.2313	529.089	361.686	324.085	397.122	324.085	397.122
24.2508	10.2767	11.1387	15.4784	11.991	22.8184	328.041	62.5376	438.314	350.209	438.314	350.209
10.9772	20.1936	76.2676	14.3709	15.7004	29.3726	797.801	277.205	181.409	46.3198	181.409	46.3198
16.367	11.8175	34.1388	34.4241	13.1347	14.4724	585.063	1018.36	471.571	435.121	471.571	435.121
18.6379	14.2444	51.7671	16.2534	11.6764	10.3864	181.233	69.6402	385.628	747.073	385.628	747.073
11.4788	11.2333	15.4083	15.7334	27.8659	50.6097	264.878	180.1	295.704	271.554	295.704	271.554
21.6561	14.8812	57.2719	12.7999	7.68351	14.7861	13.6886	15.9151	507.243	719.237	507.243	719.237
29.726	11.2684	19.5182	11.9712	21.9287	56.8708	46.4235	33.099	343.871	179.707	343.871	179.707
28.0551	10.0753	15.4274	17.8847	58.2519	48.4637	101.107	63.2477	310.989	792.869	310.989	792.869
23.2686	13.6314	59.4075	31.5295	19.3274	21.3912	618.948	819.462	371.82	1412.03	371.82	1412.03
33.3347	12.4963	36.6687	12.2383	22.327	49.3405	42.6601	124.832	422.512	471.974	422.512	471.974
19.107	11.4772	55.9415	27.0472	11.1012	14.4202	60.5814	35.2232	503.32	767.348	503.32	767.348
15.7492	14.9602	69.3112	16.1317	23.4657	13.7322	364.094	50.5117	439.887	418.446	439.887	418.446
10.532	10.27	27.3869	20.0643	14.9655	18.2135	65.5363	61.3073	410.623	406.471	410.623	406.471
28.407	13.131	35.5869	14.2573	39.9125	85.4505	182.463	64.7486	72.8754	36.4947	72.8754	36.4947
19.7746	10.9759	68.6447	30.288	24.3215	126.151	791.439	105.11	293.465	970.78	293.465	970.78
32.1326	14.4509	21.86	12.2204	20.9419	69.0446	142.448	78.6785	94.6369	39.0705	94.6369	39.0705
19.935	11.2033	57.4302	23.2844	12.9245	13.6662	399.543	192.54	298.318	989.188	298.318	989.188
8.01765	9.76253	70.1171	26.2931	12.7759	30.7335	172.64	52.2539	402.406	297.207	402.406	297.207
25.2081	12.6014	15.3159	23.707	9.88712	21.7066	679.171	419.57	219.731	32.9448	219.731	32.9448
19.2166	14.583	15.0682	8.73746	46.1665	39.0234	12.6497	90.8571	378.456	263.187	378.456	263.187
14.6434	10.5882	32.3835	15.9749	51.184	25.225	149.879	48.7357	297.465	213.383	297.465	213.383
19.2398	12.9058	47.0478	13.8282	52.0003	107.144	16.4675	20.998	252.217	79.7099	252.217	79.7099
5.33222	6.01331	8.37358	26.2772	12.8416	18.359	868.828	522.118	347.08	675.629	347.08	675.629
18.2945	12.8317	13.8743	11.772	22.0011	77.4977	144.464	62.6796	327.624	246.565	327.624	246.565
21.9037	8.27574	65.1532	16.1401	13.4336	15.3772	14.5981	33.3259	361.327	226.346	361.327	226.346
11.5069	15.3911	49.0463	15.3521	42.7261	16.1452	624.98	318.311	416.435	335.177	416.435	335.177
33.5817	20.0477	44.1585	8.30224	52.8733	27.2253	119.14	47.7011	370.686	285.882	370.686	285.882
24.1146	11.2688	50.1718	16.4238	69.3982	61.6448	134.618	56.2362	236.539	105.415	236.539	105.415
12.489	18.4649	58.7069	11.6858	13.865	31.034	149.958	119.271	87.6265	68.3696	87.6265	68.3696
17.5066	11.3752	29.3717	15.9464	16.402	47.8005	204.028	163.253	435.698	728.517	435.698	728.517
11.2795	12.4022	29.2572	20.7493	9.39606	20.6378	41.7734	42.1549	499.822	775.735	499.822	775.735
23.0992	18.0618	9.32984	15.334	12.0971	20.2987	420.842	110.85	194.192	88.5107	194.192	88.5107
14.4527	9.23081	13.5015	12.7927	32.0777	15.1198	32.0184	45.3122	69.4048	44.6092	69.4048	44.6092
15.2909	12.5919	28.8018	20.7207	18.5159	41.9051	27.9456	14.9815	230.46	52.5485	230.46	52.5485
13.666	14.4711	13.9497	14.1843	15.3299	48.1368	399.454	85.6442	329.382	1034.93	329.382	1034.93
18.3323	13.0781	49.1673	13.2456	18.6464	23.6322	29.0964	33.9256	170.034	48.6184	170.034	48.6184
11.253	16.3208	49.4434	12.4303	15.5952	21.2995	733.145	1047.17	283.034	272.581	283.034	272.581
22.081	9.14656	66.9356	19.4544	21.9808	15.6378	163.353	99.2475	148.139	68.7025	148.139	68.7025
21.1714	13.5237	63.0414	18.7153	15.2404	27.2206	42.9109	62.3789	340.879	212.345	340.879	212.345
19.6116	40.0792	12.5896	10.0896	53.858	30.0951	785.298	114.168	157.427	1072.12	157.427	1072.12
22.1484	32.8824	10.7097	10.6202	25.6462	24.7909	149.662	85.6376	333.298	138.001	333.298	138.001
9.88738	12.7737	11.8424	15.2826	18.8568	36.4823	328.469	91.0752	319.381	275.806	319.381	275.806
17.6693	10.5442	10.7572	18.5903	4.91917	18.3041	293.112	79.8925	331.335	425.341	331.335	425.341
30.2181	12.6668	22.5882	18.705	71.7887	26.5353	39.8992	47.9151	381.379	386.087	381.379	386.087
16.4809	13.9437	26.906	17.5504	43.2058	23.9393	25.3977	34.5194	349.729	259.831	349.729	259.831
25.4177	16.6118	23.9196	17.8298	12.4427	9.92523	580.846	95.9215	498.572	288.003	498.572	288.003
20.0982	13.5455	43.2043	24.784	20.6998	18.2937	573.405	392.798	318.741	735.691	318.741	735.691
27.9243	11.0834	35.7762	19.2714	6.7644	15.392	467.567	574.917	381.502	208.133	381.502	208.133
18.596	8.60713	47.6567	11.836	8.09609	19.1076	62.1632	59.4251	435.397	178.242	435.397	178.242
7.58996	8.50317	35.2115	15.551	7.73532	16.5811	472.385	268.149	241.79	1282.65	241.79	1282.65
6.69819	7.71103	49.7336	29.1092	13.006	26.0468	765.337	828.836	304.078	88.3282	304.078	88.3282
24.6455	11.6182	39.7478	17.7154	10.6974	11.9627	614.402	497.543	253.807	786.386	253.807	786.386
15.4109	8.0441	29.1829	12.7023	19.6088	22.3516	606.196	727.318	304.367	137.254	304.367	137.254
12.1265	10.6666	12.9875	28.8638	21.0452	11.079	202.57	77.9909	148.614	32.739	148.614	32.739
11.1385	8.52793	52.2765	25.7093	25.1305	15.5799	205.579	76.173	345.224	130.886	345.224	130.886
14.2087	8.12686	25.795	21.3405	41.523	104.249	87.9458	54.2558	278.26	732.925	278.26	732.925
13.3325	8.60981	47.4713	34.5736	10.8009	11.6952	116.455	75.0118	422.96	243.803	422.96	243.803
22.9095	11.4512	25.9654	111.939	9.33364	11.2732	144.164	126.882	283.965	265.692	283.965	265.692
11.9266	9.81963	19.5927	22.6037	15.4917	24.9784	94.9866	61.1454	246.783	1310.25	246.783	1310.25
18.7872	22.0014	30.0284	16.8859	9.73158	8.84263	66.4496	73.8329	406.245	1172.87	406.245	1172.87
11.4845	9.10542	22.6984	19.427	14.0407	60.7419	395.39	899.922	413.778	708.054	413.778	708.054
14.9666	10.3983	45.6099	16.2708	25.507	14.8884	114.753	56.9921	327.739	232.383	327.739	232.383
34.2049	9.73793	27.1603	29.6657	17.0515	31.5872	35.8422	78.9209	343.452	147.298	343.452	147.298
30.7551	13.8763	17.145	19.6718	12.9687	22.0866	103.862	54.0894	639.241	141.031	639.241	141.031
36.3104	16.7534	17.1408	23.5639	23.947	16.1799	266.513	117.263	367.359	194.074	367.359	194.074
12.4887	7.34637	13.3619	7.99643	9.44174	13.8467	238.986	56.9459	268.937	1082.05	268.937	1082.05
21.1135	24.7455	34.3843	10.1674	15.9515	12.0787	127.96	140.91	266.394	896.108	266.394	896.108
18.0298	9.26169	12.7876	10.7893	21.0521	20.2852	394.585	283.869	199.988	82.5332	199.988	82.5332
20.2401	11.1893	12.1951	19.5473	14.4303	72.0237	349.739	302.052	404.097	340.543	404.097	340.543
4.76201	20.8261	15.0188	17.4042	18.0129	18.3888	618.537	546.159	465.405	367.482	465.405	367.482
15.0968	11.3526	19.6697	11.6334	25.1423	11.1047	49.5651	57.0954	394.151	274.805	394.151	274.805
19.4384	12.9726	13.7496	13.4085	9.42882	4.98456	142.448	49.4723	392.645	165.736	392.645	165.736
8.49926	10.9178	17.264	10.526	7.82994	12.1455	533.789	144.436	368.772	492.035	368.772	492.035
6.95732	7.69884	100.428	20.5984	15.0968	21.8309	130.924	42.65	298.423	229.733	298.423	229.733
9.44757	9.95983	23.6138	16.5233	9.35425	14.1276	383.328	166.551	483.717	439.448	483.717	439.448
5.91631	8.56015	17.307	9.79441	9.62028	14.9685	769.653	1665.26	373.817	196.315	373.817	196.315
11.3889	9.59506	42.3793	22.8569	13.8368	10.1424	510.222	135.395	343.668	321.36	343.668	321.36
20.4958	12.2986	43.1265	12.165	10.1962	18.1852	486.278	415.713	285.78	956.491	285.78	956.491
12.8683	11.679	11.7899	18.0069	10.4601	35.9646	775.655	1115.17	117.723	46.5932	117.723	46.5932
11.1296	12.971	26.8991	34.0163	17.1176	12.594	796.718	623.923	282.655	515.862	282.655	515.862
8.79095	9.44346	10.9595	13.9047	7.03923	10.5272	292.426	77.9437	372.265	532.154	372.265	532.154
8.8058	8.66734	22.7381	31.1138	15.7658	26.8225	13.8666	32.3333	596.759	306.09	596.759	306.09
15.9789	11.894	12.0983	13.0016	20.2189	38.3326	399.224	192.491	291.865	300.486	291.865	300.486
18.7673	13.0652	49.2887	14.864	7.18699	12.7657	463.885	1005.54	330.088	208.653	330.088	208.653
23.9346	14.8367	15.7455	14.4044	7.79508	12.58	534.303	156.231	368.198	614.015	368.198	614.015
12.5378	9.82686	57.4472	17.3006	19.2298	73.9809	205.711	110.453	444.648	158.502	444.648	158.502
23.1122	14.8019	11.4896	11.3951	13.3165	15.2851	11.1357	28.0329	358.942	154.419	358.942	154.419
20.3865	9.55788	17.9748	14.6828	20.7157	19.35	565.845	529.001	583.085	1596.41	583.085	1596.41
9.79504	14.3937	32.7847	17.0273	14.2307	103.334	412.728	186.996	377.924	150.401	377.924	150.401
10.7481	11.9972	51.4534	24.7583	15.8999	57.4857	31.1848	31.2821	343.85	302.694	343.85	302.694
19.6264	9.91785	63.9901	22.247	14.2143	15.0664	82.2119	36.2653	35.8251	46.0367	35.8251	46.0367
12.2466	11.4783	13.3428	18.9003	11.6101	10.3458	26.3127	69.4501	432.498	473.422	432.498	473.422
19.563	11.3327	62.7747	26.4837	11.4142	11.9184	55.9525	54.2986	22.6449	13.8754	22.6449	13.8754
29.5991	15.3007	10.0313	10.3639	24.6384	26.0466	701.577	333.925	200.877	28.8357	200.877	28.8357
30.5145	49.207	23.5408	24.0976	22.2759	20.2579	400.519	216.21	335.938	227.794	335.938	227.794
6.08191	7.42719	39.8831	12.6086	20.237	47.9417	66.2815	49.9718	522.598	368.524	522.598	368.524
15.7726	9.86015	55.197	43.6756	23.2758	24.2357	412.604	89.0985	446.581	110.93	446.581	110.93
[truncated: 6,989 more rows]

[truncated: 41 more sheets: 4a, 4b, 4c & d, 4e, 5a, 5b, 5c, 5d, 5e, 5f, 6a, 6b, 6c, 6d, 6e, 6f, 6g, 7a, 7b, 7c …]
